# Supplementary material for: Development and validation of an exome-based SNP marker set for identification of the St, Jr and Jvs genomes of Thinopyrym intermedium in a wheat background
Source: Theor Appl Genet. 2019 Feb 14;132(5):1555–70. doi: 10.1007/s00122-019-03300-9 (PMC6476854; doi:10.1007/s00122-019-03300-9)
Supplement: Supplementary file 3 — Table S3. The sequence information of polymorphic SNPs between Th. intermedium and wheat (XLSX 482 kb) [file 122_2019_3300_MOESM3_ESM.xlsx]

## Sheet: 3414_SNPs
wheat relative array ID	Sequence	Allele A	Allele B	Chinese Spring	Paragon	Th. intermedium	ChrA_Refseqv1	StartPos_A gen	ChrB_Refseqv1	StartPos_B gen	ChrD_Refseqv1	StartPos_D gen
AX-86161336	GCTTTTGTGAGCTGTGCTGCAGTAGTGCCATGGTTGTTGCTCACTTATCC[Y]GTTAAATATGCTCGTAGTGGTAATTTGCATATATGAACTAATGATGATAC	T	C	BB	BB	AA	chr1A	103834222	chr1B	150266549	chr1D	101102105
AX-86167869	ATCAAGAGCCCATTAGGTTCTCTGGTTCTGAGAGTTCACTTGTCACTGCC[K]GTGCTCAAAGTCATCTCCCTGCAGCTACTATTTCTTCTGAATTTTGCCAC	T	G	BB	BB	AA	chr6A	90032550	chr6B	147961353	chr6D	73587857
AX-86178660	ACTGTTGGGTCTTAAGAACCAGAAGGATCAGCATTTCTCTGACCTCGTCG[Y]TGAGCAGAAGGAGACGCTGAAGAATCGTGCCAACCAGTTGATTAAGACAC	T	C	BB	BB	AA	chr1A	7453592	chr1B	8676943	chr1D	6332723
AX-86179112	TCATCAGCCCGAAGGCGTGCGGCAAGCCTGTCCACGAGGTGATCAAGGAG[Y]TGACAGATGGGGGCGTCGACTACAGCTTCGAGTGCAGTGGCAACGTTGAT	T	C	BB	BB	AA	chr1A	31681042	chr1B	50638649	chr1D	33473073
AX-89509119	AAATTGTTGACCAAGAGCTATATATCATTGGAAGGGACAATCCTTACAAA[K]ATGGATAACATTCACTGAGGCCCTTTTGTGTGAGGATCGTTCGATGTGGA	T	G	AA	AA	BB	-	-	chr3B	57884303	chr3D	36545930
AX-94381151	TCCTGATGGGAGGTACTACTAGTTGCGAATTCAGAAAAGGGATGGGCCGT[K]GATNNNNNNNNNNNNNNTTTAACAGCACATTGCAGGGCTCTACTGTGCTG	T	G	AA	AA	BB	chr3A	114774637	chr3B	146932010	chr3D	97612859
AX-94381519	TATTTNNNNNNNNNNNNNGCATACTGTAAATACGGCGGCGGGCATTAAAC[S]GTTACAAGCCAGGTAGGTTTCATAAGAAGCGAAGATAAACAGCTTTGTCT	C	G	AA	AA	BB	chr5A	645469046	chr5B	652634208	chr5D	518922016
AX-94381843	ATTTGATGTTGGGGTGCCATACAATCTTGCAAGGACGAATGATAGTCTAT[Y]GGCATTGTGGTCCGAACATGTATTGTTGTATAACCTGTGTTCATGTATAG	T	C	BB	BB	AA	chr5A	353063565	chr5B	298692971	chr5D	265548412
AX-94382192	AGACGTAGATGAGAGAGGGGTTAACGGTGCGAGACTCCACATTGTATCCA[Y]CGACGATGCAACCACTATCCTCCAGGCGTGTGCCACTGAAGCCTGCAGTG	T	C	AA	AA	BB	-	-	chr6B	36228700	-	-
AX-94382746	GAGGACGCGGCGGAGTTCAGGCCCGAGAGGTTCGAGAGGAACGACGCTAT[R]CATGTGGACTACAGCTCGGGGACACAAATGGAGTTCGTCCCATTCGGATT	A	G	AA	AA	BB	chr2A	3431244	chr2B	4471746	chr2D	7800360
AX-94383038	TCTTACCTTGGATAGATGGTGTTGCACGGCTAGTTTTAATAATTGGTCTC[S]AAGATGTCTCTGCAATTGCAAAGGCTGCTCATGCAATCGGTGATGCATCA	C	G	AA	AA	BB	chr3A	341284318	chr3B	343473137	chr3D	237831620
AX-94384139	CTTGGTGATGATTAACGAGTGGCCTGAGCATACGAGTAGAGTAGTATCTG[S]TTAGTTCTTCTGTGTGGGGAACGTTTCCGCTGGCCCTAAATAAATGGAAA	C	G	AA	AA	BB	-	-	chr7B	78553634	chr7D	117728798
AX-94384340	ACAGCGTAGAAGGGAAGCTGATGAACATCCTTCGCTAGTTCCGAGCAAAG[M]CGGGGAGGAGATCACCACCACACATGACTAGCTAGAGGAGTGCAAGTGAA	A	C	AA	AA	BB	chr7A	323672546	chr7B	579413353	-	-
AX-94384347	GGTGGAAACGAGCCAACAAAAATAGAAACGCAGTCAGCAAATGAGTGTGA[R]AGACTTGAGGGTCCTGTAGAAGGACCACAGGGTGGTTCTAAGCGGCACTT	A	G	BB	BB	AA	chr1A	277233085	chr1B	309928746	chr1D	216723720
AX-94384949	CGTGTCATGTTTTACTGCTGATAAGTTTAGGATCCCAACTGAATTACATG[Y]TGATTTGCCAATCCTTTCTTTGCGGCACAAAAGCAATCCTCATTCATCAC	T	C	BB	BB	AA	chr6A	471867309	chr6B	487786021	chr6D	332542106
AX-94385002	GACGCCCTACCACCTAATTCTTGCTTGCCCGTTTGCTCGTACGATCTGGA[Y]TTTGGTGGGAAACGACCTTGCCATGCCCATTCTTGCCACCAACGCTCAGA	T	C	AA	AA	BB	-	-	-	-	chr1D	335359370
AX-94385196	TCCAGACTGAAACTCGGGCAGCACATGGATAGGACCGGCGCCATTTCTCA[S]TCGGAGTCGAACCACAAGCTATTTGATTCCGTTCAACCAATACGCGCTAT	C	G	BB	BB	AA	chr2A	775619893	chr2B	784770545	-	-
AX-94385484	TGATGATAAAAGATGTAATGATAGATATGGAACTGTCAAACCATATGAAC[R]TAATGGTGCTGTGAAGCAGTTCAGGAATCATGCTGGAGATAAACCTCATC	A	G	AA	AA	BB	chr7A	355616990	chr7B	342102812	chr7D	301977334
AX-94386009	TTATAGTACAGTAGTTCTCAACAGTTGGCATAATGTTACACACAGGTAGT[R]CATTTGCACTCAAACATGCATGTCATACAGCAACACCAGTACAAAGGGCT	A	G	BB	BB	AA	chr3A	521304647	chr3B	525274531	chr3D	401000967
AX-94387471	AGTCAAATAGTGAACGGATAAGGTAGATTTGGCTCACATACCCTATTGAG[Y]TTCTGCATGAATCAATTCCATTAAATAAAAAGGTGGGCATTACGTCATAC	T	C	AA	AA	BB	chr2A	508074357	chr2B	446116550	chr2D	375606658
AX-94387995	GCCACCAACCCTCTCCAGTACGAGGATCAAAATCTCGAGCAAGCCGGCAA[Y]GCCCCCGCAGCCTCGGGCTCCCTGAACCCGTTCGGCTCCCTCTTGCTGTG	T	C	BB	BB	AA	chr4A	596765713	chr4B	11911800	chr4D	7072263
AX-94388252	TACTGTATTGGCAACACAATATGCAAGAACCCAGCACCAAGTACTAGATA[Y]AACAACTGCCAAACCATAAGCTGGATCGAATAAGAAGCTGACAGCAATCC	T	C	BB	BB	AA	-	-	chr1B	229637043	-	-
AX-94388702	CTACGGTTTGGATTTCTGATGGCCTTACCTTACCCACTTCTGCGGGCACA[Y]GATTTAGCGGATATAGGTATCTTCTTGTATGGAATCTATTCGGCTCTAGC	T	C	AA	AA	BB	chr7A	500052236	chr7B	449761602	chr7D	432899103
AX-94388846	GACATTGAATCAAAGGGTAAACAAAAGTGCAACAACGGTAACACCGAATT[W]CAGAGTTCAGCAACTCCTTTCAACTACATAGAGTAAGTAGGGCATCATCT	A	T	BB	BB	AA	-	-	chr6B	50124552	-	-
AX-94389031	TGTCTTGTGGATGACGGCTAGCACCGGCGAGTGCAGAGATCAGCGTGCCT[R]GGTGAATAAGGAAGATGAACTGGGCTGTAAGTTACTTTGTTTTCTCTGTC	A	G	AA	AA	BB	-	-	chr7B	346509421	-	-
AX-94389048	TAATCTTTGACGATGAAATAGGATGAGGCAACCTCTTGCGTTCGTAACTC[R]AGAGGAAATTCATCGCTAGCCCCACTGTCACCGAAACATTGTACTGGCGT	A	G	BB	BB	AA	chr4A	460451029	chr4B	177859837	chr4D	116151624
AX-94389059	TATACCAGCTCCAGTCCGAAAAGGAGAGAAGTTCAAAAGGCTAGTGGCTG[Y]CAGGAAGTTCACTGACAGAAAGATTGAGTCGATCATAAAGTCATCATTCA	T	C	AA	AA	BB	-	-	-	-	chr2D	47306821
AX-94390173	ACAGTTCTAAACTAGTTTCTGTAATAAAACCATCCCTTTTGATCTCTCGC[Y]AGTTGCGGAAGACGATGGTCATTCGGTACGCCGAGGCTTCTTGAATCTGA	T	C	AA	AA	BB	chr3A	621666487	chr3B	636410109	chr3D	478366598
AX-94390606	GGATTGTTCAATATTTGGAGCAATCCGACAGATTCCGAGGCATTCTCTGA[Y]TCAATAACGTCTTACCGAATTGCTCTCCATAACTTTGTTGGATGTACTGA	T	C	BB	BB	AA	chr2A	706269509	chr2B	703898552	chr2D	584522816
AX-94391368	AATCTGATTGCTATATATGCGGTGCTAGTTAGTAGTGACTCGAGCAGTTA[R]CTACAGGAAGGAGCTAGCTAGATATTACACACTTGTTAGTTGTAGATATT	A	G	BB	BB	AA	chr4A	597015828	chr4B	11655993	chr4D	6425562
AX-94391998	CATTTTCTCCCAAAGTTTTGCTTAGTTTCTCCTTCGCTGAAGCGTTTATG[R]CCACATAACAGCCATTATTGCATATACTCTAGGCATGGAGGAGGTGTCTG	A	G	BB	BB	AA	chr1A	543646130	chr1B	612816029	chr1D	448014787
AX-94392063	AAGCATGAGAAAGAGAGTAAACTCAATCAAACACGAATTGGTTACAAATG[Y]AGGGATCAATGCACAGTATCTACAACCCAAACGTGCTAATTGGTTTGTGA	T	C	AA	AA	BB	-	-	-	-	chr1D	322395250
AX-94393835	GTACAGAATTGGGACAAGTTAGTTAGGGAATAAAGAGTTTACGAGTCCCA[M]CAGTCTTTGCAGATGTACAGTTCATCCTCGGTGTTAGATAAGAGGCCTTG	A	C	BB	BB	AA	chr7A	534373153	chr7B	489800862	chr7D	465121475
AX-94394417	GCGGTGGAGCGGCTTCTTGGGAACTTTGGGCAATAGTAGACTATATATGC[R]GGGCCAGTCACCTGTAGTAGTTGGCATTGTGAGGTTTGATTGGCTGTATA	A	G	AA	AA	BB	-	-	chr4B	616996973	-	-
AX-94394578	GCGAGGTGAGCTACCACAAACAACGCCGTTCGGTAGTAGCCGCTCCAAAT[K]AATTCTCTCTATGCGAATCGCCGCCTCCATGTAGGATGTAGGGTGATGAT	T	G	BB	BB	AA	chr2A	592693042	chr2B	527875151	chr2D	448122852
AX-94395880	AGGGCAGCTCAGACGGGCACTGGAGAAGGCGAAACAGCCAGTCGGGCAGG[M]GGAACAGCAGGAACAGAGACAGAGGGGGTCCCATCAGCTCAAAGGCCATG	A	C	BB	BB	AA	chr3A	575001403	chr3B	570785753	chr3D	436682205
AX-94397528	TTGTCGCCCAGAACCGCGGTGGCGAGTGACGGTACAGCGTAGGCGCCCTT[K]ACTACCTCCTTTGAGTGCGGGTTAATATCACCCAGCCAGTCTTTCAATTC	T	G	BB	BB	AA	chr3A	79189667	-	-	chr3D	67651506
AX-94397800	CAAGTATAGCAGATGAGGCAATGGGCTGTAAACCTTTAGTTCACCATTGA[R]ATGGCATCTAACAATACTCAGCCACTCTAGGTTACAGCAGTTTGACAACA	A	G	AA	AA	BB	-	-	chr5B	704529445	-	-
AX-94398114	ATCGTGGGTCAGGGTGCTCCGCTGAGGCGCCTCTACACCAGGATGCTGGAKCCACCTTGCTCAGACGATCACTCCCGCCAGCCGCCTCCATGGCTACTCGT	T	G	AA	AA	BB	chr1A	126137534	-	-	-	-
AX-94398174	CCACGCCCCTCCCGTGTTCTGCTAGTAAAGTTGGCGAATCGTATCCTCAC[Y]GCAACTCTAATTATTCTCCTGGGACATCGTTATTATATTGATGTAAGTTA	T	C	BB	BB	AA	chr3A	544244662	chr3B	546882759	chr3D	421377602
AX-94398416	AACGCCTCAACCTTTACCGCTAGGATTTAACAGCAAACATAATAGGGTTA[K]GTAAGAAGGCTATAGGAGTAGCCATATCGTATTTGTGTTGAGGGTGAGGA	T	G	BB	BB	AA	chr5A	666229173	-	-	chr4D	485383225
AX-94398996	ATGGATCTCGTGTAAATTCTGCTTGCATCCAGCTCGATAGATGAGTCCGT[M]CGCATCACACCCCTCTATTTTTGTCTCTTCTCCTCGTAACTCTCGTCAGA	A	C	BB	BB	AA	-	-	chr7B	592573582	-	-
AX-94399337	TACTAACACGATTCGTAAGCTGTAACAATTCTTAATGCTTAACTATCCAC[R]CTCATAGAAGATCCCATTACACGTAATAATTCATCAAATATAAGTTGGGA	A	G	BB	BB	AA	chr5A	613585537	chr5B	606018455	chr5D	491435828
AX-94400160	TGTATACTGGTGCTTGTGAATTTCTCGAAATAAAACTTGAGATATTGATG[R]GTCCTGGTGGATGATAACATGTGCTGGTTGGAATGTTGGGCTTGCTGTCG	A	G	BB	BB	AA	chr1A	509967962	chr1B	557357442	chr1D	413415645
AX-94400729	GGTAAAAGAATACTCGTAACAGATAAAAAGAGAGTGGTGCATTACAAAATSAGGAGTATCTATTATTTTTAGCTGTACTGTGATGTTGTAATCTTAAGAGT	C	G	BB	BB	AA	chr1A	543720752	chr1B	613132095	-	-
AX-94400887	ACCGGCGGGGCGGCAGGTTAATTCGATGCAACCCATGGCTGTGGTGCCTC[S]GGTGGAGTCGCAAGCTTCGATGAGAGTCGCAGATGGCCAGATTTGTCGCG	C	G	BB	BB	AA	-	-	chr1B	325564677	-	-
AX-94402749	CACGCGTCCGGTCAGGCAGCACTCGACGTATTCTTTGAAGAGCCACCGCC[R]AAAGACAGCAAGTTAGTACACCATGAAAATGTCACGGTGACGCCGCACCT	A	G	BB	BB	AA	chr7A	686056948	chr7B	666548840	chr7D	593625108
AX-94403189	CAAAGTTGCCACTCATCAGCACAGACATAAGAGCGCACTTAGTTATCATA[S]CTATGATGATTGCTACTGTGCTACTGATGGTACTCCACTCCACTTAATAT	C	G	AA	AA	BB	-	-	chr3B	736874873	-	-
AX-94403910	ACAACAAGGAAGAACTAGTGCATAATGTTTCGTCTGGGTTTACGCAGCCT[R]GTGTGGTCTTTCTACCTTCATGCATCACGCAACAAACCCTCCTCGGAGAA	A	G	BB	BB	AA	chr4A	477886512	chr4B	139755358	chr4D	98444141
AX-94403943	TGTGCCTCAAGGGTTCCTACAGCGACCAACTCAGGCAGTATTTGCAGCAG[S]AAGTTGACAGGCTTGAATACAACAATCGGAAACCTGTGTTGAAGCTGGAG	C	G	BB	BB	AA	chrUn	415717787	-	-	chr5D	564893572
AX-94404514	CTGTCATGGCCGTGGTCATGATATGGGACTGATTCATCCATCCGTTAAAT[M]AAGAGGGTGCTTTGATTTGATTATTCACATGCACAGTGTGCTTAATTTCA	A	C	AA	AA	BB	chr3A	740883082	chr3B	816761944	chr3D	608413143
AX-94404996	ATAAAGAAGGTTGACGCCATGTCCAAGGGAGGTGAGCCCCAAATAATGGC[R]AACGATGTGAGTTCACCTGAAGGTAACCAGGCCCTCGTGACGGCGAAGGC	A	G	AA	AA	BB	chr6A	76523828	chr6B	133698016	chr6D	60067816
AX-94405004	TTGAGCTCCAGAACTGTACCCCATCTTGCAGATGCCATACATGCCGCAGT[W]ACAAAACTGAAGTGAATGATAACATTGCAACCCCCTCGCACAATAAAATC	A	T	AA	AA	BB	chr3A	528655306	chr3B	534655040	chr3D	410383925
AX-94405124	CAGTATGAGAAAGAAGAGTCTGCACAGTCTGCAATGAAAAGCCTAAATGG[Y]ATGCTTATCAACGATAAGCCTGTCTATGTTGGACCTTTTCTCCGCAAGCA	T	C	BB	BB	AA	chr2A	602810497	chr2B	541107899	chr2D	459852943
AX-94405476	TTAGAACCACAAACTTGCTTTACCAACAGTTGATCGACATGAGCTAATTT[Y]GACTCTTGCAAACAGATAATCGCCGATTTATGCTTGGAAACAACATCACG	T	C	AA	AA	BB	chr1A	552439205	-	-	-	-
AX-94406205	GCTGATGATTCTGCTGTTGCTTTAGCAATAATGGGGATGAAAATGAATTC[Y]GGCCGTGACAAGGACATGGAATTGAACTTTGTTTGTCAGAAGGGTCTGCA	T	C	BB	BB	AA	chr1A	481287074	chr1B	510417146	chr1D	381031805
AX-94406596	CCCAGGAGAGCTTATCAACGTTGGTGGAAGAACAGGACAACAATCAGTCA[R]TATCCTACACATATTCTCACAGTTATTTAGTTAACACTGTCCGAATCTAA	A	G	BB	BB	AA	chr1A	441360014	chr1B	457329186	chr1D	342069993
AX-94406610	TATCGGATGTGCTATAGAGCCTTCTATCTGATCAGCGTACTTGGGAGGGA[Y]GGTTCTGTTCAGAACAGCATGGTGCCTACCCCTGGTGTGTGCGGTTGTTT	T	C	AA	AA	BB	chr1A	325809228	chr1B	357533895	chr1D	254610918
AX-94407682	TGGACCCGACGATTAGTTTTAGTCGATTTCTTTTGTTAGCAGTATGTTCC[W]TCTGTTGTACTTGGTTTTTTGCTAGCATCTATATGCAGTGAACTGGGTAA	A	T	BB	BB	AA	-	-	-	-	chr1D	368336006
AX-94407880	TGCTGAACCATGAAGCTCGTTTGTTACAGCTTGAGTTAAATCAATCATGT[S]GGCAGTGCCCTTGTCAGATTTGAAGTCCTTCCATAGCTCGAAGGATTTTG	C	G	BB	BB	AA	chr7A	470726420	chr7B	424126599	chr7D	409565544
AX-94408337	GCGTGCGTGCGCCGTGGAATCGATCAATTTCGGAGTATGTCAGTAAAAAA[R]TCGTGGCGTTTTGTTTTCTCTCCTTGTATGCTTCCCGCTGTAATGTTGGG	A	G	BB	BB	AA	chr6A	522226035	chr6B	568256738	chr6D	380799290
AX-94408915	ATGCTTTCAAAAGCCTGGTCAGCTGCAAAGGGCACCGACATCACAAAATC[K]GACGCAAAAGACATAATGTTCCATCTATACATGACTGCTGTGGCCAATCT	T	G	BB	BB	AA	chr1A	1210763	chr1B	1420143	chr1D	2148059
AX-94409864	GCCTTTGCCGCGCAAGTTGATGTAATGAAAAGTTGAAACAGGTCTGAAAC[Y]GACTGGTTTCTTAGATTTACAAAATTGTTTCCTTCAAGTTACTGTGCCTT	T	C	BB	BB	AA	chr7A	554312577	chr7B	513624478	chr7D	485785800
AX-94410030	TCAGCATTCCCATTAGGAGAAGCAATGTCGGCAGTAATCACAAAGTTCGC[Y]GTCACATCTATGGTGATGTGGATGGCCCCAGTTGCAATCATGTATGGGTT	T	C	BB	BB	AA	chr2A	678671909	chr2B	636776353	chr2D	535572282
AX-94410156	GGCACAAGCCTAATGTTGATGTCATATATGACAGAAGACCTTCCATGGCT[M]GCTTCAATTTTGATTGCGAATCAAAGGATGCTCGTCCTGTTACCAAGGCG	A	C	AA	AA	BB	-	-	chr6B	694968247	-	-
AX-94410558	TGGTTCCTTGCGTTCTCTTGGTATTAGCAACTGTTTTCCGCAGCTCGAAT[R]ACAGTGGTCATTTTATAACTTCCCAGATTAAGATGGCTTCAAACGAGTCT	A	G	BB	BB	AA	chr4A	534790202	chr4B	91329149	chr4D	61593136
AX-94411253	CTTGCGGCCTTCCCCCTCCTCCGCGATGCCTATCACAGCCTCTTCCTTGC[Y]GTTTTCTCGGATATCTGAAGCCACATCAGTGCCAGTTGCCTCTTTGTCTC	T	C	BB	BB	AA	-	-	chr7B	152756723	-	-
AX-94411965	CAGGCGGTAAATTCCAGTCTGCTCCGCCCTGTAACCTTATGCTGCCTTGG[Y]GGGGTCAGATTTTGAGTTCCCTCTGTTCGGGCTGTTGGTCCTGGCATTAC	T	C	AA	AA	BB	chr6A	103958749	chr6B	163627144	chr6D	86379571
AX-94412085	CTCTACGTCCAGTTTGAAAGAAGAGAGTGGGTTCTCAAATACAGTGAGAT[S]TTGGTTGGAGAGTGAGTAATGCAATAGTCTGCGTGTAGTATGAGGTTGGA	C	G	AA	AA	BB	chr4A	361464772	-	-	-	-
AX-94412837	ACGAGGAGTACTCAAACTTTGAGTGGCACATAAGCTCTTCTCCTCTGGGTTTGCTTGCTTCTATC[S]ATCCGGTATCAGACAAAAGGAGCGGAAATGACGAT	C	G	AA	AA	BB	chrUn	97256535	-	-	-	-
AX-94413705	TCCAGCATCTGGTGACGAACCAGAAACTGTGGAGGATGATAATAAGTGTA[K]CAGCAACACGCGGGAGAAATCCCAGGTTAGGCTAGATTTGGTAAAGCTTC	T	G	AA	AA	BB	chr7A	735332373	chr7B	749552302	chr7D	632288819
AX-94413868	AAGCCACACCACAGTAAATTAATGTGTTGTTACTCATTAGAACAGAGCCT[Y]TCCAAAACATTACTTATTATGCAGTCATGACACATAATCTCTTCTTCGTA	T	C	BB	BB	AA	chr4A	595563808	chr4B	14118029	chr4D	7834603
AX-94414030	TTATGCTCAATGTCTCGGATTTTATGCCAATACAGATCGGACACATTTGG[Y]CGCCTTTTCGCTGTCAGGTGCCGAACAAGTACAATAGCTAAAGTTAGCAC	T	C	AA	AA	BB	chr4A	347404482	-	-	-	-
AX-94414432	ATCAAAGGGCTCATGCATGGCTGGCAAGGGTGCAGAGTTACGTGGAAACG[R]CGATCGGCTAATCGGGCTGCCCACATATTGGCCAGATTAGCTGCTGGTCA	A	G	BB	BB	AA	chr2A	746631222	-	-	chr2D	608437190
AX-94414691	GTTTGTTGCTCCGGCTCAAGTTTCCATGCCGTCGTAGATGAATTATATTA[Y]GGGGATATGGTCGGATGCTGCTGCAGAGTTTATAGTCATGACATCTCTTC	T	C	BB	BB	AA	chr4A	583757736	chr4B	28716644	chr4D	16798859
AX-94414755	GAGGTGTCATCATCACCATCATCTGGAGTTGGGGTGGAGAATTTAGAAAC[R]TTAAAATTAGTCGAGTGTCATAGCTTAACAGGGGTCCTGCGTCTCCCTTC	A	G	BB	BB	AA	chr7A	712370892	chr7B	713416843	chr7D	618850655
AX-94415511	TTCTGCCTGCCAATTGAGGGATCCGTTGCTTGGAAGCTCACCTCGGGATT[R]TAATGCGCGATTGTTGCCGGGCGGGAGTAACCCTAGGTCCTGTTTGATGC	A	G	BB	BB	AA	chr4A	487860305	chr4B	132339984	chr4D	93849695
AX-94415976	TCGAGATCAAGATATTACCACGAAATGATTGGAGAATAAGTCAGCCTTCA[R]TGTTCTGCTATTGATACAAGGTGTTCTTATCCTTGTTCTCATAGGCTTGT	A	G	BB	BB	AA	-	-	chr7B	746534744	chr7D	632984079
AX-94416138	GGCTGCCGGGGTTCAACTTTCCTCATCACGAGGCTTGTACTCTTCTCCTA[Y]GAGCTCTCTCTCACTTCTGTTGTTCATTTTTACTGCTGCTTCAATTTCCT	T	C	AA	AA	BB	chr2A	388043593	-	-	-	-
AX-94416398	ACGCAAATTGCGTTCCTCGTAGGAGATATTCATGATTGAAAAGCCACTGT[R]TCCATCGAATCCAGAGCTCCGGAGAAATGGAATGTTGTCATGGAAGCAAC	A	G	AA	AA	BB	chr3A	19357805	-	-	chr3D	17666136
AX-94416649	TCTACGTAACCAGAGACGATTTCATCGGGTCCATACAGATCGAGTATGAC[M]GGAGCGGGCAGTCCGTCTGGTCTACCAGGCACGGCAACGGCGGTCAGATC	A	C	BB	BB	AA	chr3A	564349244	chr3B	553158934	chr3D	424658784
AX-94416856	TTCAGTATGATATTCCAGCAGGGACGGTTTACTGGTTCAACATTTCAAGT[K]ATGGGGATGACTCCTCCAAATGGAGTTTGGGCAATTGTTGGCGGCACCAA	T	G	AA	AA	BB	-	-	chr1B	22957540	-	-
AX-94416910	GGTGACGATGACTCGCACCTGTTTAGGAGGAGTAAAAGAAGCA[K]TGTGTAGAGGAAGGACCGATTGCAAGTTTGCGACATCGTTATGCTGCAGACCGAGTG	T	G	AA	AA	BB	chr1A	321471012	chr1B	362119137	chr1D	251706571
AX-94417248	ATCTTGGCGCGCTTCCTGTTCATCCCTGCGTTCTACTTCACGGCCAAGTA[Y]GGCGACCAAGGGTACATGATCTTCCTCACGTCCTTTCTGGGACTGACCAA	T	C	AA	AA	BB	chr2A	187482050	chr2B	233168069	chr2D	176103878
AX-94417262	CGTAGATTACACGAGGACCCAGCTAAGTTAGTACAGTTCTCCTACCTATC[R]GGTGCACCTTTTGGTGATGTTGTTCTTCAGACCCTAGCAGTGAGGTTCTG	A	G	AA	AA	BB	chr3A	630792608	chr3B	648574226	chr3D	487131937
AX-94418372	TGTTTGACATGCTATCTGTAGTTGGGAAATCGTATGTCCAATGGTAAATA[Y]AAGAGGTCAGGTTTGGGAACATGATAGTAGTGAATACAACATCTGTGTTT	T	C	AA	AA	BB	chr1A	236924499	chr1B	237027293	-	-
AX-94418485	GCAATAAACCAATCGGTCATCGTTTTGTGAAAACCGAATTTTGTAATAGA[Y]CGATAAACCGAACCGTTCGGTTCGGTGTAACTGAATGCCCAGCCTGAGTA	T	C	AA	AA	BB	chr4A	24210113	chr4B	553250266	chr4D	443725849
AX-94418584	CTGTGCATAGTTAGAAACGTGGATGCTAACGACCCAGATCGGCAGTACAA[R]CTGGAGAGTTACGAAACATGCAAGTATCTCAATGTTGTATGGGATAATGA	A	G	AA	AA	BB	chr5A	134096504	chr5B	134927363	chr5D	122207904
AX-94418886	AGAGCAACTGGAGTGAAACAAGACGCAGCAAAGCCCCATGCTCAATTATAGGGAATCTAGGTTTT[Y]CCACCACAAGGCATAGCCGTTGCAGGCTTGGGAAA	T	C	AA	AA	BB	chr2A	11549048	-	-	chr2D	10871191
AX-94418891	TTATTCTCTTACAACATATCAAGGCAACATAGTCTATCAGGCATATGAGA[R]TGGCATTCTCGTAATCAACTAAGCACAAGGTTGAGCTCTTGTAAATATGA	A	G	BB	BB	AA	-	-	chr7B	356886409	-	-
AX-94418907	TTCCACCATTTTGTGGGCCAGGTGACTGGAAAATCCTTCATTGTGAAACA[Y]CGCTCCATCACGTAATCCTTGCAAGAGCTTAGCTTCGGCCGCTCCTGCGG	T	C	AA	AA	BB	-	-	-	-	chr5D	3031797
AX-94419437	TCTTTTCTTCGAAGCATCTTGAGAGGCTAAAGTCTGTAATTTTTGGCACC[R]TGTTGTTATCGAGCAATACATTTTCAGGTTTGAGATCTAAGTGAAAAATT	A	G	BB	BB	AA	chr5A	194740170	chr4B	127847534	-	-
AX-94419941	GAGGAGTATGAAGTGGTTGAGGGTTTAGAGAGTTTGGAAGAAGGTGACCA[Y]GGATCCCAAATTAGTCGTTTCCTCGAGGCATATAGAGCTGGAAGAACAAT	T	C	BB	BB	AA	chr6A	409091427	chr6B	471229998	chr6D	305358871
AX-94420467	GGGAATACATTGAGCAGCGGCAGGCATGGTACCAGGAGAGCCTCAAGTTT[Y]TGCATCTGGACTTTTACAATGGAGAAGCGCAGCAGCAAGCCAACAGTGCC	T	C	BB	BB	AA	-	-	chr6B	645658766	-	-
AX-94422394	GGCTCCTACGGCAATGCCACCATCTCTCATGGATCGTACAGCGAGGAGGG[K]CATCTGCAGTTCTATTAGGCGACTTGGCTTAAGGGTTGGTATGAACTATG	T	G	AA	AA	BB	-	-	-	-	chr6D	465959654
AX-94422408	GGAGTTCCTCCGTGAATATAATGTAAATTGAAGTCTTACATCACCTGTACATAATGCTGCATTTCTAACAT[R]TGTACAGTGTTTACATCAGACTGTAATGT	A	G	BB	BB	AA	chr2A	501847587	chr2B	440214886	chr2D	371158304
AX-94424214	TTGGCACCGATCACCCGTGCGAGCTCGTAGTCTTTCTCATAGAACATCAC[R]TGGGACCAAAGATAGTTCTCCACCACACGATCACGAACATAGGTCAGCTC	A	G	AA	AA	BB	-	-	chr7B	642442415	chr7D	578677720
AX-94424382	CTCCTGATCTTGGGTGTTTTGGGTATGATAAAAATTTAAAGTTAGCATCT[S]AACATGCTTCCTCTTCCTCAACTCAAGCTCCGCACAACCAGCCAGTTTCA	C	G	AA	AA	BB	chr2A	16523810	-	-	-	-
AX-94424502	AGGATATGCAGGCCTATTTTCTTCTCTAATTAGTACCTATATCTCACATA[M]ATTTTGTTTCCTAACATATGTCCAAAGGAGTCTACTTCGATGAATAGTCT	A	C	BB	BB	AA	chr2A	701773239	-	-	-	-
AX-94427363	ACCAAGCGTGCCAGCAGAGACTCGAAATTCTCAATCTTGGTGCGCAGCAG[Y]GGGGGCAGTGATTGGAGCTTCCGCGCAGCGTCCAATCTCTCCAAGAGTGA	T	C	AA	AA	BB	-	-	chr3B	385801766	chr3D	293618538
AX-94427562	CAAGTTCAGATACAGCTCTCCTTGGAGATGCATGTTTTTCAACACTTCCA[Y]AGATATTCCCCAAAAGTTAGTGTAGTTCCTGCCATGAACAAAAGTTCTTA	T	C	AA	AA	BB	chr2A	16523918	-	-	-	-
AX-94427707	ACATGCAGAATGGATATCTAGAAGGCATTGCAA[W]TAATAGAGAAACCTGAACATCCATCGGCTATGTCAGACCACAGTATCATGAATGAGCAGGAAAACGA	A	T	AA	AA	BB	-	-	chr6B	422994404	-	-
AX-94427772	AGTATTTGGCTCGGAGATACCACCGAAAGAAGCACGAAAAGTGGGGCAGA[S]TGGTATATGAAGTTCAAGTGCTGAATCAGGGTATGGAGATAGCATGCGAA	C	G	BB	BB	AA	-	-	chr7B	104535230	-	-
AX-94428806	TATGCCGATACGGCACCAGCCATTCAGACATGAAAAGCAAGATTACAGAC[R]GCAACAGCAGCCAGTTCCTAATTCAACCATGGCAAATAGATGGGTACACA	A	G	AA	AA	BB	-	-	chr5B	539022987	-	-
AX-94429160	CCCCCTCTGGTTCCCGATGCAGGCGAGTACAGAAATTCAGAACAA[Y]TAGAACCACAAACTTGCTTTACCAACAGTTGATCGACATGAGCTAATTTTGACTC	T	C	AA	AA	BB	chr1A	552439250	-	-	-	-
AX-94429236	AAGCTGGTGATCCTGAGAGAGAAAGTATGAAAGCGCAAGTAGAAAGTATG[M]AAAACTCGATACTCACTCCACACTTGTCTGCTGCTCCAGATATGCCGGCG	A	C	AA	AA	BB	-	-	chr4B	109824733	-	-
AX-94429496	ATAGCAGAGTTTGTGGAATATGTTGTTGCATCAACCAAAGAGCATGTAGA[Y]GCACCTAGAATGTTGGAGGCCCTTGTATCTCTTATGGATGATTCTGCAGA	T	C	BB	BB	AA	chr5A	404679591	chr5B	357103831	chr5D	311307681
AX-94429994	GTGTTGTATATATATGTTGTTAACTTAAGTAATATGCGAGCCGGAGATTG[Y]GACATAAGTTGCAGGATCAACCGTCGTAGTACGTGGTTGCTAAAACTGAA	T	C	BB	BB	AA	-	-	chr4B	642191200	chr4D	499389575
AX-94431737	TAACTCAAGTGTGTCACCGCAATGGCAACTCGTTAACTCCAAGAGTCCAA[S]TTTAACCTGTATGTGTGGATATTCGCATAAAATGGACCCAACGGCTACAG	C	G	AA	AA	BB	chr6A	7989251	chr6B	14620363	chr6D	8221735
AX-94432195	TGAAGCTTTGTGAGTCTTCTTGTGTAACAGTACAATGATGGTGACCTTCT[Y]GTGTCTCTATACTTGAACCTAGATTCATGAAGTTCTTTGAGCAATGATCT	T	C	BB	BB	AA	chr3A	635330729	chr3B	653540891	chr3D	496105875
AX-94432432	TTTGGCAAGAATTTCTCTAAAATCTCCAATTTTCTACAGCACAAGACAAC[R]GCTGATTGTGTTGAGTTCTACTACAAGCACCATAAATCTGACAGTTTCCG	A	G	BB	BB	AA	chr1A	49121191	chr1B	74010019	chr1D	50298279
AX-94433193	GTTGTTAAGTGAGATCAAGAGACAGACAAGATGCTGATGTTAGCGAGTAC[Y]TGGGCTGTTTGGTTGGTTTATCCTTGATGCGTTTTCTTAGCTGACAGTGA	T	C	AA	AA	BB	chr1A	539646881	chr1B	603951320	chr1D	444366554
AX-94433552	CGTAGACTGACTACCTGGTCTGCAATTGTACATTAGAGCGTCTTCTACAT[S]AAATGATCCAAAATTTGTGGTGCTGCTGTGCCCGTATCTGCTTCGTCTTT	C	G	BB	BB	AA	chr6A	456610005	chr6B	504588591	chr6D	318816511
AX-94434034	AAGATTTGACATGTTGAACTTGAACCTGAACCTGAGGGCTCATATCACAC[R]CTTGGACATGAAACTGACAAGATTCCGCCTGGCGCCACCAAGGATCCGGA	A	G	AA	AA	BB	chr7A	540675082	chr7B	481634945	chr7D	459432167
AX-94434120	ATCATAACTGGGCCGTGAGGTATTTCCCAAACGGTAACAGCTACGCACAT[R]ATTACGAACCTGGGTACGTATCTGTTTATCTGCTTCTTGATTCAGCTGGT	A	G	BB	BB	AA	chr5A	32992731	chr5B	40775716	chr5D	43100492
AX-94434235	TTACAACAGCAGAGGCAACCATCTGTGTATGACTGCCATGAGATTTATCC[R]GAAGGTGCCCATGAGGATGAGGCGACAACCATGGAGGCGCATTTCAAAAA	A	G	BB	BB	AA	chr2A	732854440	chr2B	101186366	chr2D	65266332
AX-94434337	TTTCAGTCGGACGCACATTGATGTGTTTGTGCAAAATGAAAGCTTGGGGG[R]TAGAGAATGGCGCTTTACGGGATTTTATGGTGAGCCGGTAAGAACACGAA	A	G	BB	BB	AA	chr6A	146574109	-	-	-	-
AX-94434642	GGATCTGGAGTTGTCAGAGGCATAAGCCGTTGAATTAAGGAAAGCACGTT[S]GACTAGTTGGTAGCATCAGTGAGAAGGTTCCAAAATTTAGACCTCTTTTT	C	G	BB	BB	AA	chr7A	654130529	chr7B	621434236	chr7D	567612500
AX-94434693	TGGAGATTAACCAGTTCCTCTTGAGTTTTAGAGACAAAATGGGGTTAACT[R]TGATGATCGTGTTCCTATCTTCCGTGTACGCACTTGCTTGTGCCTGTGTG	A	G	BB	BB	AA	chr1A	342469956	chr1B	354053309	chr1D	258360397
AX-94434996	TTTGTTTCCATGTAACACTTTGTTGTTCAGTCGGTTAGCTTAATTGACAA[Y]GCAGTGTTGCGCTTTTCACGTATTATACAATGTAGCTAACTTATGGTGGG	T	C	AA	AA	BB	chr4A	103717374	chr4B	446515763	chr4D	361036446
AX-94435315	CAGACTACATAAAATCTGGACTGAATCAAGAACTTTACGGACCATAAAAC[R]AACTGAAGATCACTCGACTGGTCCGTCGCGCGGCCTCTTCACAAATGGCA	A	G	AA	AA	BB	chr5A	603371120	-	-	-	-
AX-94435577	GCCATTCTGCACTTAGTAGAACGAATAATTAGAAGATCGATGGGGCGGGA[R]GTCAGCTAACGCGACACGATCTATGTGTGCTGGTGCATGTACAGGAATCA	A	G	AA	AA	BB	chr4A	114142770	chr4B	434193593	chr4D	350831041
AX-94435940	ACTCTGCTTCCATTTTGGCTGCCAAACCATCTATCTATCTTGGGGCAGGA[R]TTAGTTTTATATTATGTAGGTTGGGTGATGAGAGTATGTCTCCCGTCTAA	A	G	AA	AA	BB	-	-	chr6B	54209894	-	-
AX-94437376	GGGAGCTGGTAGTGTATCAGTGTCTGTTAATAGGAAGTGTATACCGGATA[S]CTGCAGTGGCTCGGAGAGAAAATCTCATTCTCATCTGAAATCTGTGAGTT	C	G	AA	AA	BB	chr5A	462153457	chr5B	427535216	chr5D	361650008
AX-94437575	GGAATGCAGAATCACGCCATACTCAGCGCCATGTCCTTTCTACGGGAGGA[Y]AACACATGACATGGCCTGAAGCAAACACACATCAAAGCACAAAGAAGACA	T	C	AA	AA	BB	chr1A	104023411	chr1B	150495598	chr1D	100909288
AX-94438130	AGCTTTGTGTGCGCAGCAACACTCAGATGTAAGTTTTCTGGAACTAACTT[S]AAATGATACAAACTATGTATGCCTCTAGGGTGTTAATGTTAAAATGCATG	C	G	BB	BB	AA	chr7A	464510167	chr7B	418032791	chr7D	407040177
AX-94438234	GCTTCCACTTTGAGGTACGTTTTTACATGCGCCCTTAATTTCCTGTTCGT[R]CTGTACTAACACGGTATTTTAGACATTGGCACGTTCATAAAGTTGTAAAC	A	G	BB	BB	AA	chr7A	612039689	chr7B	572007602	-	-
AX-94440909	ATGTTTTTCGGGTCACTAGAAATGCTGCTCTTGAAGCGCTGGATAACGAG[R]TAGGCTTGGTATAGCCGCTCGTTTGGGAAATGTTGCGGCTGTGGGCTGTA	A	G	BB	BB	AA	-	-	-	-	chr6D	291959289
AX-94440944	ATACCCAGCAAGGAAGGAAAATACATATGCATTGCCCTGGAATTTCTGAC[R]GAAACCGCTAGCTAGCCTTTTAATTGCACACCATAAGAGGAAGCACTTTA	A	G	BB	BB	AA	-	-	chr7B	661683772	-	-
AX-94440985	AGAACTCTGCATGCAGTAGGGTAAGAACAAAATTGTCGAACATAAAATTG[Y]ATCACTCGGGTAAAAGAATGAGCACATAAAATTCACAATGGAATAGTACT	T	C	BB	BB	AA	-	-	chr7B	151040355	chr7D	565134629
AX-94441772	ATATTGCTGCCAAAAGAGAGCTCGTTCGTAGTACAGCCACTTGTCCGGTA[S]GTAATTACAGATATACTTGAACTAATACTACGCTACTTTGCCAAGGAAGG	C	G	AA	AA	BB	chr4A	491715668	chr4B	115556511	chr4D	81918499
AX-94442272	CGCCAAAATCACAGCATGGCAGGAACTGAGCAGCGATAACTCGAAGGCTA[Y]CCTGGAGCAAGGGGACAGAGGGGACTTACATAACGGCTGTACCTGAGGCC	T	C	BB	BB	AA	-	-	-	-	chr5D	37022570
AX-94442415	GGGATAACTCAGGCTGAAGGATTGATCACAGCGATGAAACTACTGGCATA[M]GATGAGGATAATGGTGTCATGTTTTTATATGCGGCGCCCTATATCTACAT	A	C	AA	AA	BB	-	-	chr3B	45314070	chr3D	27913818
AX-94443062	ATGTTTAGAGAAACAAAGGTAAACTATTAAGCGATGTTCCGCCATCACTC[Y]ACTGTCAAACTGAGGACGCGTTGAGAGTATTGTCGAGGCGCAGAATTCTT	T	C	BB	BB	AA	chrUn	327054188	-	-	chr2D	86496271
AX-94443608	AAGGGGTACTTCAGCTTGCTTACACCAAATGAGGAATGAGAGGCCAAAAT[R]TTCTGGTGACCAAAGCGGATCATCTGCTGCAGTTGCCATTCTGTCTGGAT	A	G	BB	BB	AA	chr5A	379317264	chr5B	326085688	chr5D	287306676
AX-94443700	AGGAGCAGTAGTAGTGCAACACTCCTTTATGGGAGGCAGTTCCCCACTGG[Y]GAGTTTGGGCTGGGGGTCCCAAATGGCAAACTGGGATGGATTGGTGTTGC	T	C	AA	AA	BB	chr3A	690024519	chr3B	183594981	chr3D	553433633
AX-94444466	AGAAACTACAGTTGTAATGCAACTACGCAATAATATATATCTTGGCCAAG[K]CACAATGAGATCAAGATAAATCGACCCAGCTTCTCCAGATTTACAGCGTT	T	G	BB	BB	AA	chr5A	110378278	chr5B	116892485	chr5D	107581552
AX-94445159	CGGCCGCCTGCGTCCAATCCGTCCTGTTGATTCCGAATTTTCAATCAATC[Y]TTCTAACAACAGCTAGCTTCTTCTCCCCCTTTGTGCACGCGGTTCCTTGA	T	C	AA	AA	BB	chr7A	547876791	chr7B	465092575	chr7D	447718788
AX-94445171	GTGATAGTCATGGGGTGCCATATTAGTCCGTCCAT[M]AAGGGACTTGTTGCTACGTTCTCCATCCTCCAGGTGTGCTTGATCATCTGTGCCGCCGCCGCTGC	A	C	AA	AA	BB	chr5A	673369760	-	-	-	-
AX-94445263	AAGCATTTGACGTCGGAAAGAGAAGTGAATGACTGGGACTTCCCTTTGTA[R]TACTTAGACAGCCCTGTCCTGACGGGAAGGTGCGCCAGCAGCGGCGACAG	A	G	AA	AA	BB	chr7A	524566490	chr7B	495733097	chr7D	471888626
AX-94445434	AATACTTATCCTCCGAATAGAGGTCTTTTGACCACTGAAAATGTTCTTCG[Y]CGTGAAATTTCTCCTGGTGCTATAAGAAGTTCCTTGCATTCTGCAAACTT	T	C	AA	AA	BB	chr2A	10600334	chr2B	14047363	chr2D	10591973
AX-94445676	CTTAGACCACTATTGAATTAGGAGTTGGTAAAATCCTAAACCATTATAAA[R]TTGGCAAACTTTGGTCTTGTACCCACATATCATGGATGGAAACAATATTT	A	G	BB	BB	AA	-	-	-	-	chr5D	313101557
AX-94446593	GGGATCGACCCACCAAGTGAGTTGTTGTACAGCGAAAGTATTCTCAATCCYGTTATCATCCCAAGCTCCTTAGGGATTCCTCCTGTGAGATTATTTGAGTT	T	C	BB	BB	AA	chr6A	107215181	chr6B	171029923	chr6D	89069178
AX-94447722	AGATACACTAATTCACACAAAATTGTTGGACTACGAAAAGTTAATAAAAT[R]TACTGATGCACGGACACACTCTCTGTTTAGTATACGGATGCAAGGCCATT	A	G	AA	AA	BB	chrUn	480700900	-	-	-	-
AX-94449096	CCACTGATGTTTTGCTTCAGGATAACCTCTGACTCATTTTTCGCTTCAAT[M]GATACACATCTTGGGCACAACCACGAATCTTCAGATGTAGTTTCTGGATT	A	C	BB	BB	AA	chr3A	516124806	chr3B	520375029	chr3D	396614179
AX-94450200	CATGGCCATTATCTGGCCTGTATCCGGATATTGTACGAGGCGTGTACAAG[S]CATGTATGGCTATTATCTGCGGGCGCATCTGGTTAGTGTATAACCATCGT	C	G	BB	BB	AA	-	-	-	-	chr3D	48009514
AX-94450832	CCCATCCCTGGTCAAGAGGAAGCTGTGATTTGGCATACTGAAATTCCTCA[M]TGGAGAAGAAGAAGTGGGCCATCTCAGGAGCCAGTTAAATACACAAGGGG	A	C	BB	BB	AA	chr6A	391885191	chr7B	263802674	-	-
AX-94451006	TCTTGATCCAGTTTCTCTACATGTAGGAGTAGATGTCAGTGCGAATTTGT[R]TTTCCCTGTAAATTTGTATCTGTCTGTCTGCCTGGTAACCTGACANNNNN	A	G	AA	AA	BB	-	-	-	-	chr7D	76871985
AX-94451946	CCCATAGTTCTGTGTCTGTTGTGTCCTTGTGTGAAAAACTTTTGTGATCG[R]TAATGATCGACGTGTATGTCAAGACTGTCTGGTACAAAGGGCTGTCCGTG	A	G	AA	AA	BB	chr5A	494870818	chr5B	471859840	chr5D	391737025
AX-94452314	CGGGATCTTGCGATTCTTTTATGTAGCAGGTAAAGGATGATGTGAACAAG[Y]CGCCTCGTTGTCCAGATTGTTTGGTAAGATCTTGGATGCAAAATTATTTT	T	C	BB	BB	AA	chr2A	56918641	chr2B	87843259	chr2D	55369509
AX-94453092	CATTATCCTATGTGAAGTGCAATTTCTTAGAAGTAATTATTTGGTCTTTC[K]GGACAAAACACAGATGCATATGTGCTTTCGATTGCTTAGGCTGTATGCAT	T	G	BB	BB	AA	chr7A	514597742	chr7B	434812427	chr7D	418918612
AX-94454547	CTGTACATCGGTTGGCAAGAGAAGGGCGTTGAAGAGAAGTGTATATTTTT[R]TACATGGGAGGAGCACGTCAACTGAAGTTTGATCCATAGGTCAGAGGTGC	A	G	AA	AA	BB	chr4A	623318071	chr5B	689373683	-	-
AX-94454880	GTGTCTGATTGGAATCAAGGAATTCATTCGCTAACCCTGAAGGCTGTATG[R]TTGTCGTAGTTCTGTTTTATTGCAAACCTGCAATGAATGCTTAGTTTTAT	A	G	BB	BB	AA	-	-	-	-	chr1D	10382854
AX-94454883	CCCTATCATCTTCTGTATTCTCTACAATAATTGAGCATATCTCTAGTAGC[Y]AAACACGTTTGGATGGGAAACTTAACACTCTAGTCCTAATGTTTCCACCA	T	C	BB	BB	AA	chr6A	181513983	chr6B	238162003	chr6D	138900300
AX-94455479	ATCAGGGTTCACGAACCGAGAGCGAGCCGGCAGCGACACTTTCTTCTTCA[R]CCTGGGGTTCTTAAGCTGCTCCGTCCTCGAGGGCCGCGAGATGTAGACCC	A	G	BB	BB	AA	chr5A	18389402	-	-	chr5D	26532275
AX-94455634	GGAAACGAGCTATGCTATTCTGGTCTTGGTCTTACCGAGGACGGTTCCCT[R]GGGTGGGGTGAGCAGGAGCTGGAGATTGTCGAAGTGATCGCCGATCAAGT	A	G	AA	AA	BB	chr2A	393262	chr2B	10876614	chr2D	636739
AX-94455848	CCGCCTGGAAAGCAGCCTGGTCATACAAATAACAGCAACCATCGAAAGAA[Y]CGTCTAGAAAAAATGTGTCTGACAGAAGGCCTCCATCACTAATGAAGACA	T	C	AA	AA	BB	-	-	-	-	chr3D	551003563
AX-94457409	GTGCTTTCTTGTGCATAGCGTGTCATGTATCATGACATATCAGGAAGACA[S]GAACTTTACATGAATCAACACCTTGAAATCCCAAGTGACGTGGTGTAGTG	C	G	BB	BB	AA	chr7A	20060612	-	-	chr7D	19948378
AX-94457524	AGCTGGGCAGGAGGCCGCAAAATGAGCCAAACAACATGACGGCAGTGAGG[R]TAAGCAGCTGGTTCTGGCCATGGTCAAGGGTGGTGCCGCAACCTGGGGAG	A	G	BB	BB	AA	-	-	chr7B	149327237	-	-
AX-94458453	TAACCAATGTTCAGTTTTCAAGCACGCATGTGTAACTACAATCGAACAAT[Y]TTCTCTAAGGCTAAGCACTTAGATATGATCTCTTCAAACCTATTGCTTCA	T	C	AA	AA	BB	chr7A	291571887	-	-	-	-
AX-94458653	GATCCTATGCATGTGCCTTTCAGCATGGTACATATAATGAGGCAAGAGGT[R]AAAATAGCTATACACTGCTTCATATGTTCTCATATCCATTTAATTATTTA	A	G	BB	BB	AA	chrUn	482284266	-	-	-	-
AX-94460484	CGCACCGCTGGTTGCCAGTATCCTGATTGCCGAAGACTTAAGGGACTCTT[Y]GGTCATGCAACGAGGTGCCAGAAACGGGCAGCCGGAGGCTGTTCACTTTG	T	C	AA	AA	BB	chr7A	605698209	chr7B	561721251	chr7D	525331433
AX-94460847	GTGCTCCTAATTCCAGTGGTCTGTTTAGGGGGATCTATAGAGCTCTCAGG[R]ACAACTTGAATAAAGTTGCTAGTGTTCTAGATGTTAAGATTATGTACCAT	A	G	AA	AA	BB	chrUn	481424613	chr4B	479676850	-	-
AX-94461212	TCTGCATCTGGTAACAAAATTAAGCTCCTGAAGGATGCTCATAGTTGGGC[Y]GACAGTAATTTAATTGAGGACATATTGGCTGGCGTGGATAATGATGTTGG	T	C	BB	BB	AA	chr2A	532855221	chr2B	467791599	chr2D	394787740
AX-94463233	TAAATAAGCTTCTTTCTTACAACATCAGCACCGGGAAATTCAACGAGATG[Y]GAGACGGCTTCGAGCAGTGTCAATACCATGTCTATGTGCCATGCTACCCA	T	C	AA	AA	BB	-	-	chr1B	57964032	chr1D	39652493
AX-94463307	ACGATCATTCAGAGAAACCGGTTTTGAAGCTGGAGGAATAGCCACGTTTG[Y]CCTGATGGATACTGAATGAATGGTCATGTCCCTGTTCATTTGTCTTACTC	T	C	BB	BB	AA	chr4A	531241532	chr4B	95349029	chr4D	64722512
AX-94463772	TCCCATAGGATGTGTCTGAGTCCGTCACTGGAATACATGTCTGTGTGCTA[Y]TATAGTCTATAGATAGATTCGTCAGGAAAGACTGTTGATTGGAACACCAT	T	C	AA	AA	BB	chr1A	354538734	chr1B	383836959	chr1D	282954414
AX-94464932	ATCCCATAAGACTTGAGACTAACTGGGAACTAATTCAAGTCCTATACTAC[S]TCTTTCCTAATTATCCTGAACTGCTGCCCCACCATCAATTTCCTGCTACC	C	G	BB	BB	AA	chr5A	444536339	chr5B	403711897	chr5D	347440577
AX-94465009	GGGGTGGTCGTGCTTGGTTCTGGGCGAAAGCCTTTTAATCGACGGTGATC[R]ATGCCGGTAACAGTGGTGTCCCTTCGACATCGTTTCTCTTTTTGAAGGCG	A	G	AA	AA	BB	-	-	-	-	chr7D	147505390
AX-94467056	GGCTTCCTTTGACAGCGGTGATGGCTGAGCCTGAAAAAATAAATTTGTCC[S]AGCTTTCAAGTCCAGATGCGCCAAGGTTCGACGGTTGCTGCTCCTACTTT	C	G	BB	BB	AA	-	-	-	-	chr6D	162107705
AX-94467110	CATTAAGCGCCCAATCTTGGCGCACGCCATGATGACATCGGGGTATCCAA[S]TGCCCACTCGAGTGCTCCCTTGGGTGCTCCATCACCCATGCAAACCATCG	C	G	BB	BB	AA	-	-	chr2B	7179483	chr2D	4669813
AX-94467461	CGATCATCACTCCAAGCATAAATTCCCTGCGGTTAGAGTTGTCCGTAATA[R]TGACGCCTTTATGACGACACTTCCCACCAGCCAGTTTAAACCTGCCGTTC	A	G	AA	AA	BB	-	-	chr7B	639463858	-	-
AX-94467495	TCCTGATTGATAGAGTGCTAAAGAGATTGCTTGGATGGAAAGAGAAAAAT[Y]TGTCCACGGGTGGAAAAGAGATGCTTCTGAAAGCGATTGCGCAGGCAATA	T	C	BB	BB	AA	chr2A	410878976	-	-	-	-
AX-94468312	TCGTGACAATATTACATATTCTTATCGTATCATCTAATCGTATCTCCAAT[Y]CCCCATAGAGAATATATATCATGTTTCTTGGAGTATATGTAAGCAGTGGA	T	C	BB	BB	AA	chr7A	514936877	chr7B	505541446	chr7D	479697400
AX-94468557	GTCCTGTGATTCATGTGTTGTTTGGGTAGCTGCCAACTCCATGCCGTGAC[R]GCATCTGTGCTTGGTTTTCGTTTGCTTGAATGAGAGATCAGAATATGTTG	A	G	AA	AA	BB	chr6A	58150813	chr6B	94000056	chr6D	42564247
AX-94468751	GCAGTTTGCTCCAATCCACGAATTAAACAAACCGTGCAATAGAAATCAGA[M]TAATACCATAACTTAACAGTAGCTGCCTCAGTGGTAGTGACAATGTGTTT	A	C	BB	BB	AA	chr5A	479601140	chr5B	404440498	chr5D	346326605
AX-94468909	GGCGAATGGCACATCCTTACTTGTTAGCAGATAGATTCGAAGATGTAACT[Y]CGTCAGAAAGTGTGCGCTTGAATAGGAAATGTGACAGAAAAATAACGCTG	T	C	AA	AA	BB	chr4A	181621592	chr4B	374729441	chr4D	301021679
AX-94470045	ACGTCCCCTTTGCTTATTCCATCACACCCTTTCTTTTTGCATACTTATTT[S]TTACCTGGAGCTGCTCTCATAGTGTATACATCTGTGGTAGCTGAGGAGTT	C	G	AA	AA	BB	chr5A	214920850	chr5B	211589652	chr5D	200645931
AX-94470271	GCGATACAAGGGTCCAGTTTCACAATGACCAAACACATCTTCTTGTAGTTCATGAGAGCCAA[Y]TGGCAATCTATGATGGAAATCTTGAATGCTCGCGCTCG	T	C	BB	BB	AA	chr7A	393698978	chr7B	327073024	chr7D	363509122
AX-94470543	CACAAAGAGACCACTAACTAGATGCTTGTTAAGAGCTAGAGCTGCATTTC[Y]GACTTGCGGATCAGATGGACCATCATCTTGAGGCTCTCGCTGCTCCTGTC	T	C	AA	AA	BB	chr5A	564240610	-	-	-	-
AX-94470840	TCTTTTTGGATGGATTTTTGTGGTATGTACAGCTCCGATCAAGATAGGTA[Y]CAATGGTGAGCTTGAGCCTCCGATTTATTCTGGTTATTGCTTGCTTTGTG	T	C	BB	BB	AA	-	-	-	-	chr5D	67423381
AX-94471779	AATATGCATGTTCTGCACTGTTTGCCTATAGAACCATACCGTTCATATGT[M]ATTGTGAGCCTCCAAATTCTGTTAAGATGATGTATTGCTTAAAGCCATAA	A	C	BB	BB	AA	chr3A	746125251	chr3B	827423862	chr3D	611195255
AX-94472990	CTTTGTGCCAGATTGATGTATGACTTGGACAATCCAAAATCTGAGATCTT[R]GCAACCATGTCATGTCCTAGAAGAATGTTGTGGGACTTCAAGTCTCTATG	A	G	AA	AA	BB	chr5A	397585571	chr5B	338948127	chr5D	298286255
AX-94474447	GGACTTGAAATGGTTCAGAATAATGGTTGGTGCTGAAGTGGACTTATGTG[Y]TGTCATCGTTATTTGACATCCATTTCTGTGATGATCCACACCGAGCAGCA	T	C	AA	AA	BB	-	-	chr5B	196862344	-	-
AX-94474518	CTCGATTCTGCTAGGCAGTTTCTATGTATCGTGTGTGGTGTTTAATTCTATGAAATTGCTAGGTTTC[S]GGAGATGAAATGAACTTGCAGATTTATTACCCC	C	G	BB	BB	AA	-	-	chr2B	594204756	chr2D	506523953
AX-94475686	CTTTCACCTATCTGGAGTCGTTGTGGTCAAGAACTATTACTACTTGTCTT[R]ATGTTTTTGATGTTATGAGTTGAATTGACCAGACCTTCTAATGTATCCAA	A	G	BB	BB	AA	chr5A	606049773	chr5B	595622223	chr5D	484298587
AX-94476967	TGTGTATCTGAAATCTACGCGTGAACTTACCTTATGTAGCCACTAACTTG[R]TAGTTTAAGGGTGCTAATTTCATGTAATTAATTACTGTTGGTGTGATTAG	A	G	AA	AA	BB	chr6A	483736394	chr6B	518025643	chr6D	343297328
AX-94476998	CTGGCCTTAACCTGTCGACACATGCATCAAAACATGGTTCTGGGGATGGT[W]TGGACATCTCAGCTGTCTGCCACAAACGTAGGAAGGATTCCTCCCCCTCT	A	T	AA	AA	BB	chr4A	110380114	chr4B	438226308	chr4D	354145534
AX-94477067	TTGTTAGACTTGGTACTGGAGCTGTACCACTTGCAGGGTAATTCTGGACA[R]AGCTCATCCATTCAGTAAATGCATATATAGAAACATCTGTGACTTCTGCC	A	G	AA	AA	BB	-	-	chr6B	507653807	-	-
AX-94478095	AACCTTGGAGAATGAATGGTTGCAAACTTAGAATATGATTGCCCAGAACA[Y]AGCTTTGACCACAAAAGTACTGGTGCTCAAGTGACACTCGTGACTATACT	T	C	AA	AA	BB	chr6A	297625953	chr6B	343040335	chr6D	218383653
AX-94478906	GCTGGTGCACTCAGTCTGTACACTAGGTAGAATCGAATCTCTTTGCTTGT[W]CCATTGCGTCGCGTGGCTTCCAGATTGCCATCGTTTTGTTTCTTGTATTT	A	T	BB	BB	AA	chr6A	534961971	-	-	-	-
AX-94479623	TGTCCAAAAGCTGTAGCAAGTTTCAGTTTTGAGAGACGAGGTTAACAAGA[Y]CAGGGCTGCTGATGGACCAACTACTTCTTGATCGCCGAGAAATCTTCCAC	T	C	AA	AA	BB	-	-	-	-	chr4D	77126063
AX-94479763	ATTAGTGCTAGAGCACAATCATTGTGCACAAAGTAAAGGAAAACAATTGG[Y]ATATACACGATACAGAAGAAATTGGAAGTATATAGTACATGGGTGCAATC	T	C	AA	AA	BB	-	-	-	-	chr7D	366714579
AX-94481365	TCTGCCGTGAGCGGGACGGTGGATTTCTGTATGGGGCACTCTTTAGTCTT[Y]AAGTAGACTGTCAAGGTAGCATCTAAAGAGTCAGAATAAACCAAGGAGAA	T	C	BB	BB	AA	-	-	-	-	chr7D	451117308
AX-94481377	TTCTTCCTAGACGGTGGATCTAGCTTCAACAAAGTAGGGATGCACCTTCC[R]TCGTGGTGCCATGTCCAGATATCCACCTGGTTGCCGTCCAACTGCAGCGA	A	G	BB	BB	AA	chr3A	721592739	chr3B	791628730	chr3D	591260451
AX-94481857	CTCATATTTGGTTAATGCTTAATTCTAGTTATCTAGTAACATACCAGTGT[S]TGACAAGTTGTCATAGTATGTTGATGAGACTAGGGAGATTTAAGTTACCT	C	G	AA	AA	BB	chr7A	643594152	-	-	chr5D	69510835
AX-94482461	CCAGGAATTAAACCAGACAAAGATGTTCACGATGTTCAAACACAATCACA[K]AAAGTGCTGAGGTGGCTAATCCAGACAGGCCTTGAGACTTTGGTAACGAA	T	G	AA	AA	BB	chr1A	532372229	chr1B	587639565	chr1D	435275149
AX-94482529	TTTGACGAACTGGGAATACAGGCTGAAGATTTACCAGTTGACCAATTCAT[Y]CCACTCGGGAAGATGCTTTACAAGGCTCCATCTGATGGAAAATGGGGCGA	T	C	BB	BB	AA	chr1A	451640543	chr1B	473298965	chr1D	351256775
AX-94482720	CAACTGAACTTCGGCGATGATTCACTATCGACATTTACATCAATTAGTGG[Y]TCTGAACCAGAATCCCCTTCTATCGGATAATTTCCTGGTCAATCTATTGG	T	C	BB	BB	AA	chr5A	450164403	chr5B	410531427	chr5D	349864758
AX-94483921	GTTAGTATGTTGTTGTATATGATTCTCATAGTATTCCAACATTGTTATAT[S]CTTTCTCTTCCACTTTGCACCTTCTTTTAAAGTGTAATGTGTATTTTCTC	C	G	AA	AA	BB	-	-	chr1B	337578929	-	-
AX-94484140	GAGTTGTGTGCTGCTACTGATAGCATTTGCGGTCCTTTTT[Y]GGAGGTGCCACATAATTTGACAGCAGGAAGAGCATTGTGTGACACCATGGTGGCATGCTA	T	C	AA	AA	BB	chr3A	501224956	chr3B	489956052	chr3D	376826958
AX-94484278	CTACAGAATTCAGAAGCTATATGCGAACTAATTCAGAGTTTCTGCGTCTC[R]CTGGTGTTCTTTGGGAATTGACTCAATCTTGGCCCTTTACTCATCATGTC	A	G	AA	AA	BB	chr5A	493860309	-	-	-	-
AX-94485004	GCGTCGTGCTCGTCCGGCATTTCAGGCGCCATTATTGATGACGT[R]CTACTATCAGATAGAGCTTTCTCCTCTTCTTTTCTTGGACCCTCACTGTATTGCAC	A	G	BB	BB	AA	-	-	-	-	chr2D	8169808
AX-94485265	CAGCCACGCGGTAGCTTCCGTCAGAGTCGCCATGAATAATAACCTCAACT[Y]TGGTGAGGGCAGAGAGGTGCTGGATGCCAAAATCAGAAGGGCCATTCAGG	T	C	BB	BB	AA	-	-	chr5B	673121564	-	-
AX-94486408	GCGTTAATTTGCTTCGGCGGAATGCGTGCAGATTTAGAGCTTTTAGTAAC[Y]GTACCCGTTAAATCACCGTTGTGATGTGTTGTGTGGATTCGCTCTCACAT	T	C	BB	BB	AA	-	-	chr5B	369151966	chr5D	319137332
AX-94486413	TTTTTGTCACATTGGCGAACTAGTGGTGGTTAACCTCCAGAGAAAGTGCA[R]TACTTTGTTTGGTAAAGATAGTCCCCATATATAGTTTCTTTCATTAAAAA	A	G	AA	AA	BB	-	-	chr1B	122081851	chr1D	78357494
AX-94486593	TCTCGATTCTGTTCTTTGGATCCACAAGTGACCAAAGTTTAGCATTGCAC[R]AGGTTCAGCTTTCTTCTCCTCTTCCCTTTAAGTTACATGGTGTGTAGCTG	A	G	BB	BB	AA	-	-	chr2B	321957604	-	-
AX-94486758	TGGACCTCTGGCGGCTGAGATCACCAGGGCCTCGTCCTCGTCCCCGGCAGCTCGGATTCGTCGTTTGCAAGGTCGGCA[Y]CCACGCCTACGTCACATACAGC	T	C	BB	BB	AA	-	-	chr7B	541672127	-	-
AX-94487025	GACGACGCCGCGGTCAATATATGATCAAGCGAGGGAAGAACCAACATCTA[S]CAGTTCAAAGAAACTCACCACAATTACCCGATCTGCAGTACAAATAGCTC	C	G	BB	BB	AA	chr3A	596502592	chr3B	595555400	chr3D	454508327
AX-94487086	AACATAATGCAGTATTCAGTCTTGACGCAGTATCTTATGCCCTCGGGATC[R]GTACGTGGTCTTGTTTGCCCTCATGGAATTTGTAGTTTTGGCCGTATGTC	A	G	AA	AA	BB	chr3A	676756706	chr3B	189555158	chr3D	134560576
AX-94487202	CTAGTGAAACAGTTGAGAGACAATAATGTGGGGCTTGGAAAGGTGTTCAG[Y]ATCGTTGGTAGTTTTTTCGGTTCAGTAGATAATGTGCCATTTACGAAGAG	T	C	AA	AA	BB	-	-	chr3B	231230142	-	-
AX-94488340	CGCGACGCGATCTATGTGTGGTGGTGCATGTACAGGGTCAGGTTGGCAGG[W]ATCAAAAGCCAGCTCGTACTGTTGCGATATTCTTCAGATGGAGTACGTAC	A	T	BB	BB	AA	chr4A	114142862	chr4B	434193529	chr4D	350830976
AX-94488748	ACATGTAGTATCTGCTTCATCCCTTCTGGAGTAGCACTTTTACCAAATAC[R]GAGCCAATAGCATCTCGAACTCTCTTCCACTCATTTTCATCTGATTTCGT	A	G	BB	BB	AA	-	-	chr7B	703678869	-	-
AX-94488789	CCATCGGAAAGCCCATATGCTGGTGGTGTATTTTTGGTTACTATTCACTT[Y]CCCCCAGACTACCCATTCAAACCACCGAAGGTTGCATTTAAAACAAAGGT	T	C	BB	BB	AA	chr7A	504950810	chr7B	445263620	chr7D	427579030
AX-94489173	AGAAATTTCTTATTTCTTTGTCTGATGTATTTGAAAAATCAATGTGAGAG[W]TGAGTTTTGGGTGATTGTCTACATATAGTGTTCTTGCATCTTAGTGTGAG	A	T	AA	AA	BB	-	-	-	-	chr2D	369889545
AX-94490411	CGTTTCAGAGGCTCACATCACTCACTCTCTGCAAAGAAAGTTCACGTATG[Y]CACGCGTTGATGATATTCTGAGAAACTGTGTGCAGCTGCTGGATTTGAGG	T	C	AA	AA	BB	chr5A	615305644	chr5B	607867188	chr5D	492568663
AX-94490934	TTTGAATATCTCTGTTGCTGTGCTGCTTCAGCTAGCCCGTTTCGCTGCTA[Y]TGTGTAAAATTATATCAAACCTATTTGCACCTCTTGATATCAGATGTTAC	T	C	BB	BB	AA	chr5A	493464343	chr5B	470205102	chr5D	390264116
AX-94491124	CACACTACTTTGTCTTATGAACACGGTCCTGCTGTAGAATTATATGTATT[M]TCCATGTAGCTGTTTGTTGATTAGCAAACCTGTTACAGTTCTGTTTGCAT	A	C	AA	AA	BB	chr2A	602116162	chr2B	539649049	chr2D	458716956
AX-94491150	ACACAATCCGTTTGCAAGCAAGTGGATGGCCAAATTTTGGTCTCTGTACA[Y]TTGCAAGCAAGTCCTGGAATCAGCAGTGCACCTCCTCTTCAAGTGTCAGC	T	C	BB	BB	AA	-	-	-	-	chr6D	22185363
AX-94491380	ACACCTGTAGTCCTAGATCACCTAGGAGATTGTTCCTTCATATTCGACCT[R]AAACCTGTGTGATCTACTCTTTATGTGCTCAAGCACTTCTGTGTTCTACC	A	G	BB	BB	AA	-	-	chr6B	188683504	chr6D	103011837
AX-94491754	CTGGTCCTTGATGGACTATAGGCCGTAATCCTGTAGCAACATGACAAGCTAAGTTGTGGTGTTAT[S]ATGCTTCAAATGATGTAATGAATCAAGTAATGATT	C	G	AA	AA	BB	chr1A	11525229	chr1B	14866438	chr1D	9886950
AX-94492194	GGCAGGACACGCTGTACGACCACAAGGGGCTGCACTACTTCAAGGACTGC[S]TGATCAAAGGGAGCGTGGACTTCATCTTCGGGTTTGGGAGGTCCTTGTAC	C	G	BB	BB	AA	chr4A	436828943	-	-	-	-
AX-94492489	AGTCACTACAGCTCCAAGGCTTCAAATAGATAATGAGTACATTTCCTGCA[R]CTTTAGCATGATAATGGAAATGGTGGAGGATCCTTACATGATTATCTTCA	A	G	AA	AA	BB	-	-	chr1B	200330793	-	-
AX-94492966	ATCTGCATTGTTAGCTTGACCAACTAGCATATCAACAAGTTTCTCCTTAT[S]TTTGCCTCTCGACCTGCTGGTGATTTTCTTTGGATCGGACATAACATGAT	C	G	BB	BB	AA	chr7A	712368036	chr7B	713260082	chr7D	618847830
AX-94493164	GGATGGTCAAATAATAGTGATATCAAACACCAAGTTCAGTATGTTGGAAG[K]GGAATTCGGCAATTACACGACCACATGTAAGCCCTTAAAAGAGAAGAAGC	T	G	BB	BB	AA	-	-	-	-	chr5D	346675418
AX-94493486	TTTGGAGAACTATTCTGCAAGGAACCACAACAGAAATTCTACAGGTGTAT[S]ATATGGTGGCAGTGAGTAGAGATTAAAGAACGATTCCACAGCAGGTCCGA	C	G	BB	BB	AA	chr1A	169243002	chr1B	264421404	chr1D	191497687
AX-94493990	CCGTCGTGTTCTTGTCGCAGTTCTTGTGCATATCTCTGAGAGGATTATTG[S]CCTATTCTTGAATGACTCAGTGAAGCGGTTTAGTGCTAGCGCGGTCATCG	C	G	AA	AA	BB	chr3A	322880894	chr3B	352086152	chr3D	264150231
AX-94494261	TTGCCACGAAAACTGCAGGTACTCGAGATTGATGTTGAATCATGGGAAAG[R]TTGGAATTGGAAGAAGGTGCCAAATCTTTCCTGCAACCCAGGCTTGAAAT	A	G	BB	BB	AA	chr5A	653690881	chr5B	661864352	chr5D	525391775
AX-94494584	CAGATTAGTTCCTGGGAAGATGGTTAATAATCGGTCGT[Y]TGGAACTGCGAAGACAGTAAGCTATCTTCGAGCTATAGAATGCCCATGTCGTGTCAATGCCG	T	C	BB	BB	AA	chr1A	499215741	chr1B	542901812	chr1D	403945370
AX-94494882	AATAATGCGCTAGCCTTTGCGCCGCATCACCCTTTGGGGTCGAATGCTGC[Y]TGATTCTTTTCAGCAGCTCACTTGCGGTCCGCCGGTTGTCTGTGGACAGC	T	C	AA	AA	BB	chr4A	448093024	chr4B	185909999	chr4D	122274064
AX-94494894	GGAGTCATGGCCTCGGTCGGCTCCGGCTCCGGTATTATCTATCTCGCGAC[S]ATCGAGGGCTGCCGTCCGGTAGCCTTCCGTTCCTTGGCGTACGTGCCGCC	C	G	AA	AA	BB	chr6A	578918715	chr6B	652706445	-	-
AX-94495018	GGATGATGAAATGCTTCATCCTCGACGTGTTGCCAGATCAGAAGACAACG[M]AAACATGAACTACAGAGGCAAGGGCAATGTTGATAAGTGGCTCCATATGC	A	C	BB	BB	AA	chr3A	100013852	chr3B	130151511	chr3D	83915270
AX-94495972	ATCAGGACGACGGCCAGATCAGCTACTGGATGTGGAACTAGGCTCGCGCA[Y]GCATCAAGAAGCGTGCGTGCGTGCGCCGTGTGGAATCGATCAATTTCGTA	T	C	BB	BB	AA	chr6A	522226125	chr6B	568256803	chr6D	380799360
AX-94496899	GAAATAGCTTATGAGATCTCGGGAAACCAAAATGTCAGTACAGCCTTGGT[Y]GAAGCTTTCAGGCATGGTGACTTTAGGACAAGGCAAATTGCAGAGCGAGC	T	C	AA	AA	BB	chr5A	212218782	chr5B	157383677	chr5D	179947346
AX-94497385	GAGCTTTTGTTATCGAAACCAATTAGCTCAAACCACATTGTGAAGAAAAC[R]ACAGCAGTCCATGGCAAGGAGCCGACTATGCCTTGCAAGACGATGATTTG	A	G	BB	BB	AA	chr5A	641731122	chr5B	644887883	chr5D	513975498
AX-94497579	CTTCCTGGCGACTGATGTAATAAGGGACGATCATCTTGCAAGGATACCTC[R]AGGCTATTAGAGGCAGTTTGTTCAATACCAGTCGGTTGGACTGAGTACTC	A	G	BB	BB	AA	-	-	-	-	chr6D	465964772
AX-94498626	ACTGGGTGGGGTGTTCGGTCTCTGGATCTCATTAAGTCTGGCACGTTCAT[Y]TGTGAGTTTAGTGGGATTGTGCTTACTCATCAGCAGTCAGAGATAGTGGC	T	C	BB	BB	AA	chr2A	293152348	chr2B	285054674	chr2D	257388324
AX-94498722	GCTCTGCTGCCCAAAGCTCCTAAGCAAGACCACTTAAATTCTGTCTGTTC[Y]AGAATTTGGGCTAGAGGAACCGGCAGATACTATTGAACTACACAGAATCC	T	C	BB	BB	AA	chr1A	402401005	chr1B	432892959	chr1D	320397114
AX-94498883	TGCTTCCCCTCCATCCACCGATCGAGTGAAAAGCTCTCCGTCCGCCGGAA[S]ATCGACGACCATGGCGGGCACGGCCAACTGCATCGACATCATCCTCGCCA	C	G	AA	AA	BB	chr1A	65352469	chr1B	107936470	chr1D	66987805
AX-94498955	GCAGATCTTGTGCCTAGCCGGGTACTCAAGCAAACTCGAATTGATGTGAT[R]TTCAAAAAGGAGACGGAGACAAGATCAAAACTTAGCAAAGCTTGGGCAAA	A	G	BB	BB	AA	chr2A	139511752	chr2B	188463293	chr2D	132699246
AX-94499018	CTTCCCTGCTGTCTGTGCATTGTGTCTCTGGGAGATGAACAAAGGTGATA[Y]GCAGTTGTGATCACTGGCTCATTTGGAGGTGGACCAGGACTGACTGTAGG	T	C	AA	AA	BB	chr1A	480023167	chr1B	507831254	chr1D	379432774
AX-94500542	TTATTCAAGAAAGCGATCACACTGACAAAGTATTATGTATTACGTTGATG[R]TACGTACATGTAGCACACCAAGGAACGAAAAATACAAACATGAACTGAAA	A	G	BB	BB	AA	chr2A	706904081	chr2B	680063713	chr2D	567052022
AX-94501715	GTGCTGGAGGTGCAAGCACATCACACTGGAAATAGCTGGATTCATGTAGG[Y]GGACAATCCTTCTGTAGGTACTACTGGCAAGAATAAGATCAACATGGAGA	T	C	BB	BB	AA	-	-	chr7B	536967338	-	-
AX-94502068	CCACAACTGCATCATTTCTTGGGTATTCCAATCCAAGAACCATGCTACAG[R]TCTTCTCTTTGCGCTTGTCAAACTATGAATCCCATCCCATTAGTGTTTAT	A	G	AA	AA	BB	-	-	chr5B	350412083	chr5D	322986910
AX-94502905	ATTAACAAGCCTTGAGAAGTTAGATTTCAAGTCTGCACAAAGTCCGTTTG[R]ACGTTTGGTAGACTTTTGAGAAACAGGTGGTGAATGGCGGAGGAGGTCAA	A	G	AA	AA	BB	chr4A	154529552	-	-	chr4D	319239272
AX-94504270	ACAATGAGCAGCAGGAGGAGTTGGCCAACTGGAGTGTTAGATTCAGGCAA[S]TTTGCCAAAGCACTTTTATTAGGTCCATTGATAGTAACTGGACTGGAGAA	C	G	AA	AA	BB	chr3A	566331805	chr3B	549179723	chr3D	422560019
AX-94504291	ACCTGCCTAGATGATTCATGGTTGTAACGGGGTACAACTCTCTCGTCTTG[M]CATGCCATGCGTGCAGGCATCTTTGGTTCTCAGGTAGAAATGTCTCTTCA	A	C	AA	AA	BB	chr2A	18058422	-	-	-	-
AX-94505257	GCAGTCTTATCTCTGTTTCGTATGTCGTGCTAGTATCCAAGATCGAGTGA[Y]CCGACGAGGACATTAATATGTTGATTTCGTATTGCAGCTGGTGGATTTGC	T	C	BB	BB	AA	chr5A	362793941	chr5B	309029466	chr5D	273532928
AX-94505321	AGTGCTGCCATTGTTTGATGAATGAATGATGATAATATTATCGCTCGCCT[K]CTTCCATCAAAGGGCATTACGACTTGTGGGCACGGGGCCGGTTCGTGAAC	T	G	AA	AA	BB	chr1A	563904654	chr1B	653301750	chr1D	470622998
AX-94506134	TTAATCCCATACTGCTTACGGAGATGAAAGTTTGCCTGTTTAAAAGGAGA[R]CCGTCTCATATCTTCTAAGATCTAGAGTACAGAAGTAGACAGAGGTCTCA	A	G	AA	AA	BB	chrUn	42756561	-	-	-	-
AX-94506346	CAGATGCGGAGCGCCTTGTACTCTCTGGTAGAGGAGACCTTCCCAAAAGC[R]CACCACTCGACATGGCAGCCCCATTTTCTTCCCTGTACCTCCAGCTCATG	A	G	BB	BB	AA	chr5A	536870156	chr5B	511072642	chr5D	423371290
AX-94506391	GATGTCTCAGCTCCAGGGCCTCATATAATTATAAATTCAAGTAAACTGTC[M]TGTGTTTGTGTCCCTGCCTATCACACAATTGAATCCCCATCAGGGACAAC	A	C	AA	AA	BB	chr3A	638202462	chr3B	654144823	chr3D	496688764
AX-94507237	AAATCTCCAAACTTGTTGCAATCCCTGAATCATCTCTGAAATAGTACTGA[K]GCATCCTCAGCTCCTCTCTGTCATCATAGAAGTAGACGTTAAGAACTTCA	T	G	BB	BB	AA	-	-	chr7B	407912614	-	-
AX-94507325	AAGATCGTGTCATCCCGTGCAGCGATCAGCTATATGCTAATCTTTTTCGC[Y]TGCGCACTTGTCCGTACCTTGCTTCGCCCCCCTATCCCTTGGGCCTTTGT	T	C	BB	BB	AA	chr6A	499863805	-	-	-	-
AX-94507426	GCTGCCTTGTTTCGTGTTGAATCTGCAGTTGCTAAAAGAGCACCATGGCT[R]GCTGTGTGTTGTGCGTACAGTCCCGACGGTGTGGGCATGCCGTTCACTTG	A	G	AA	AA	BB	chr3A	458525857	chr7B	274548665	-	-
AX-94507907	TTTCTCTTGCTCTTCCATGGGTGTCATGCCTATCTAGAAACATGCTACTG[R]TTTTAGTTCAGGCTAGCTTCCTTCTCATAAGTAGAACTTTGCTTGATATC	A	G	AA	AA	BB	-	-	chr6B	281830973	-	-
AX-94508049	GGGACTTTCGCGTCTTACATGGTCGTGAGCGCGTTCGCCCTCGTGTTCGT[Y]ATACTTTGGGTGCCGGAGACCAAGGGGAGGACGCTGGAGGAGATACAGTG	T	C	AA	AA	BB	chr1A	568011864	chr1B	658774904	chr1D	474014186
AX-94508075	AGTGAGAAAGATGGACTCAATAGGAGGAGTACGAACCTTGCAAATTGGAT[R]AGTGAGATTGTTGGCTTTTACTCTGATGAGGATGACATGGATGCTGAATG	A	G	BB	BB	AA	chr1A	583257076	chr1B	676162969	chr1D	486069116
AX-94508767	CCCTTCTGTGGCGCTCAAACTCTTCCTTGGCATTATCGGAACATGGAGCT[M]GGAGCAGCTTGTATGACGAGGGTAACGCGATTGTTAAGAAACACAAAGCA	A	C	BB	BB	AA	chr5A	596448461	chr5B	584821746	chr5D	476940773
AX-94509407	TTCCTGTGCGAAGCTGCTACTGTGCGGACTATTATGACCTAGCTTTGCTC[R]TTTGACCCTTTTGTTCTCGGTTTTATGTAACTATATCAGTCCTGGAGATT	A	G	BB	BB	AA	-	-	chr1B	409127596	chr1D	302822894
AX-94511082	ATTCAAATACTAAGGCTGGATGGCTTATAAACAGCAAGAACATACCACAC[K]CTGACTAACATCGTGAAATCACGTCACCGATATAGCGATACATGGTTACA	T	G	AA	AA	BB	-	-	-	-	chr2D	13427748
AX-94511648	TGCATTGTTGGTGGTGTGCTCCTTATACCTGGTCTTGTTGTACTCTGCTG[S]ATTGACCAAGATGATGGCAGGCACTCTTTTGGTCATTCTGGAGGATTCAT	C	G	AA	AA	BB	chr4A	597916028	chr4B	9704062	chr4D	5582833
AX-94511653	CCGACCCGACTGAACAAAAACTGGCTACATGTTTTCTGAAGCCCTCCTCT[S]GTCATCGGATGGCTGCCAGTGCGATGGGGTGCACTCGTTGGGTTGTTGGA	C	G	BB	BB	AA	chr2A	168980898	chr2B	215593788	chr2D	158275038
AX-94512256	AAAGACACTGGTGCTAAGAGGTACAAGTATCCTGAAGTCTATGACCCATA[Y]GGGCCTATGCCACCAGCATCAGAGAAAGTTGTGGGTCTAGCGGACCGCAT	T	C	AA	AA	BB	chr6A	157028314	chr6B	219214712	chr6D	124143043
AX-94512474	AAGAAAACATCAGTAAAACGCAGCAATCTCAATCCTGAGTGGAATGAAGA[W]TTCAAATTTGTCGTGACAGATCCAGAAAACCAGTCGCTGGAAATTAATGT	A	T	AA	AA	BB	chr5A	539957958	chr5B	514929778	chr5D	425718530
AX-94513097	GTTTCCCTACCCTGGTGATGAAGAGGCAGTTGAGGAGTTCATAAAAAGTG[R]GGGTGCTCTAGGTACCACGATCGGGCCCAAAGGTTTTGCGGATACAAATG	A	G	AA	AA	BB	chr1A	257160272	chr1B	296671796	chr1D	203293920
AX-94513770	GAGACGACGACACCGAAGAGGTTGTGAGAAATCGCCTGCGGATCTACAAT[R]AAATGAGTCAACCTGTGGAGGATTTCTACCAGAAGCAGGGGAAGGTTCTC	A	G	AA	AA	BB	chr5A	664274390	-	-	chr4D	484087286
AX-94514570	GCGCGCCCCCCACCGGGTACAAGTACAACGCGACCTTTACCTTCACCGGG[S]AATTCCTCGTCCTGCTTTCCTGCATGGGCCCGGCCAACGACACGGCGGCG	C	G	AA	AA	BB	-	-	chr5B	23322541	chr5D	30498621
AX-94514589	GAGTAACTTCCTCAACAGAACTTCAACGGTGTAGGTCTGAGACACAACCA[Y]CCATGCATGAGCTTTGGAAGTTGGCCTTTTCACGTTCATACACATTTGTG	T	C	BB	BB	AA	chr3A	687593514	chr3B	728779011	chr3D	550667962
AX-94515036	ACTTGAATCGAATTGTGGGGATGCACATCATCTAATTCAAATGGTCAATA[R]CATCAAACAGCAGTCAACGAACCAATTGGCGAGCATGGTTAAACCGAACC	A	G	BB	BB	AA	chr3A	517075134	chr3B	522138295	chr3D	397785175
AX-94515111	GNNNNNNNTAAGCAACGTCTCAAATGAAACTAACACAATAATGATCATAA[Y]AGACCAAATAAAACAGTTTTAATTGTCAACCGAGTGCAAATGACACAATG	T	C	BB	BB	AA	chr5A	541367678	-	-	-	-
AX-94515904	ACGCCATGAAGTATAAATGATCCCGTATTAATTCTGACAAGCATCACCAC[M]AAATTGAGGCCGTCAAACTGTTATAAGGAGGAATGGTTGTAAACAAATGT	A	C	BB	BB	AA	chr5A	56319216	chr5B	73468322	chr5D	68064745
AX-94518971	ACTACTTGCGTAAAACAAGGAGAGGATGTGAGAAGGACCCGACATTTACC[S]AAGGAAGGAACCTCGTCACACATGCTGTAGACAAGATTGGTTCCAATTCA	C	G	AA	AA	BB	-	-	-	-	chr1D	488579968
AX-94519609	GTCGATATGGTTGACTTGCTCCTTGGGTGGGTGTTCGTCCCAGACCTTGC[Y]GAAACCGATTGCCGCACCATCGTGGATAGTTTCTCGCAGTTCCAGTGGCA	T	C	BB	BB	AA	chr4A	556775566	chr4B	62948564	chr4D	43277140
AX-94519613	CGAGAATCTTGAAGCTCTGACAACTGACCAACCAAGAACTTTGCCTCGGC[Y]CTCAAGTCATCAACTCTCTGGTTACGAGACTCCATCTCTTCCCAGAACTC	T	C	BB	BB	AA	chr5A	574749320	chr5B	558623143	chr5D	456736350
AX-94519728	AAGCGGCTATAGGAGTCAATGTATCCATTGCTGTCTTGAGGATATTCATGGCACAATTTATACGCTTCTGTGTTTG[M]ATCCCCAAGTCGTACAGCTTCAAG	A	C	BB	BB	AA	chr7A	172909355	-	-	-	-
AX-94519984	AGATAGTCAATAGTTGGGTTCAGAGTTCAGAGATCTAACACGGTTGCTGC[Y]ATCGCAACTGTTTTCTGTATTCCAGGGGCTTGCAGCTGCAGCTGTCCTGC	T	C	BB	BB	AA	-	-	chr5B	80262307	-	-
AX-94520648	AAAACTACTTGTTGTGTACTCGAAAGATCATTGCTAGATGTCTCAGCTCC[R]GGGCCTCATATAATTATAAATTCAAGTAAACTGTCATGTGTTTGTGTCCC	A	G	AA	AA	BB	chr3A	638202471	chr3B	654144823	chr3D	496688728
AX-94520803	GCCTCCAAAGCCTTTGAACGCGATGCAGATCGATGGTGTTTCAATGGTGG[M]TTGACCACATGACGAGTGTCCGGCCGGCTTGATTGCATCGGCGAGCCTGG	A	C	BB	BB	AA	-	-	chr6B	355420658	-	-
AX-94520895	GTACACGGGGGCCTGAGCTTTGCCTCTTCCTTCCTACGTCCACATCGTCG[Y]GGTTCTGGAGCGATCTCTGGCGTCGTTCAGCCGCCTCAACGTGTTCTCCT	T	C	AA	AA	BB	chrUn	115349978	chr7B	606405733	-	-
AX-94520976	AGCAATACAAGGATACCGGCAAGGCTGAAATGGGAGACCATGAACTCTAC[R]TGGACATAGCAATGGAGCAGCTGGAACGAAAACATCGTCAGCAGAACAGC	A	G	BB	BB	AA	chr3A	144165542	chr3B	186450279	chr3D	131430144
AX-94521395	TGCCTAAAGCATTACATTCTTAGCTACTGTACAACGATAGGTCGCACAAT[K]GTTCTACTAACCTTTGCCAGGCCATCAACTATTATTATCCCCTGGCCAAT	T	G	AA	AA	BB	chr4A	563049816	chr4B	54742210	chr4D	37514970
AX-94521427	AAGTTCTTCGTTATCAAGTCAATTGGTGAGGCGGATATCCACAAATCAAT[Y]AAGTATGGTGTATGGTCTAGTTCCTCCAGTGGAAATAGCAAGCTGGATTG	T	C	AA	AA	BB	chr3A	323101220	chr3B	353561447	chr3D	225522039
AX-94522187	GCTTCAACCACTTTCATCATGGTGCTGGCTATGAGATTGCCGTGGTGGCGGATAGGATCTCTAGTTTGCATGACGAG[R]GAAGCAGAGGAGGGGAGCACACG	A	G	BB	BB	AA	chr1A	94641619	chr1B	152558930	chr1D	99546092
AX-94522494	TGCCCAAGTGGATATAATGATGAACTAAGATCAAACGCTGGCCTAAAATC[S]ATGCGCGATCAGCCTAGTCCTACTTCAGTTCCGGATGCATCACTTGAAGA	C	G	BB	BB	AA	chr2A	605800846	chr2B	543190983	chr2D	461302370
AX-94524286	CCATCCAACCGATTTTTAGTTGACAAAATATAGCTGACGATACATGAAAG[R]AAAAGGAAGATGATCTATGCACGGACGGATCAAAGCAGAAACAAATCTGA	A	G	BB	BB	AA	-	-	chr4B	623164945	-	-
AX-94524299	TCTTCCAAATAAGAACGTCACGAGTCCCAGTCTATTGTGTAAGCCAAGTA[Y]CATGCCACAACTCACGATGTCGCTGAAACATGTTGGCTATGCCAGCTGCT	T	C	BB	BB	AA	chr6A	129355029	chr6B	81724342	chr6D	106087149
AX-94524828	TTCTGCTTTACTGCTGCAACTGAAATAGAAACACATGGGTAGTGCCATCC[S]AGTGATCATAAGTAGCTGACTTTGAGAATACTGGTATTTATCAATGCAGC	C	G	BB	BB	AA	-	-	-	-	chr4D	93443256
AX-94525244	CAAAATTTCAGTGGGTTCAATTATCCAATCCAGAAGGCCACGCTCTACTT[Y]GGACAAATAATGGAATATACCAGTCCGGTTCTCCTTGGTGAGAATTGGAC	T	C	AA	AA	BB	-	-	chr5B	705846719	-	-
AX-94525783	TACAACATACCCATTCCTGTGCTGACTATCGGATGTAATTCTACAAATAT[Y]GCCTATTAGTGATGTCCTAGCTCACCATTTGAGGGGCAGTGGAAACAAAG	T	C	AA	AA	BB	chr7A	492568492	chr7B	458485376	chr7D	441807107
AX-94526306	CTCTGACTAGTTCTCGGAAGTATACTTGATGGCTGGGTTAAGTATTGTAC[R]CCACTGGCGCCAACTCTAGTGTCGTTTGCTCCTCGTTGTAATATTAGGGG	A	G	BB	BB	AA	chr7A	538711197	chr7B	483747842	chr7D	461160910
AX-94526317	CAACCCAATCAGCGTTTTCTTTTCTTGCGAGGCATATATAGAACTGGAAC[Y]CTGGGCACTCGCCCGCCGTGTTTGCTAGCTGAGACGTCACATTTTGATTT	T	C	BB	BB	AA	-	-	chr1B	538989712	chr1D	401673630
AX-94526365	CGTGCCGAGGCGACAGTTCGAGAGAAGGACGAGGAGAACGAGATGCTACA[Y]CAGCGGCTCCAGCAATACGAGAACCGGTGGCTAGAATACGAGCAGAAAAT	T	C	BB	BB	AA	chr1A	291674126	chr1B	325368870	chr1D	225709006
AX-94526494	TTGCACAATTATACTGTAAAAGAATAGTTATCCACAAGGATTCCAATAGA[W]TGTCAAATATTAACAGTGCCAAGATGAAGGAACCAAAGCCCTGCATGTAT	A	T	AA	AA	BB	-	-	chr3B	145820746	chr3D	96122802
AX-94528489	ATGCAACCCATGGCTGTGGTGCCTCGGGTGGAGTCGCAAGCTTCGATGAG[W]GTCGCAGATGGCCAGATTTGTCGCGTTGCCGATCTAGCAGTGCCCAACTC	A	T	AA	AA	BB	-	-	chr1B	325564699	-	-
AX-94528741	GGAGGATGCTGGAATACACCTTATGGCCGATTTTTCCTCGAGTGGTATTC[M]GGAATGCTTCTTCTCCATGGAGAGAGGTTATGCGCGGTCGCTGACGCCGT	A	C	BB	BB	AA	chr3A	159835914	chr3B	202188133	chr3D	141410194
AX-94528810	AGAGTAAATACAGCAGTTCTGCTCTTTTAACTGCCAATGGTACAATTTGC[K]TTGATGTAGTCCTGTACAATGCCAATGATTCCAGAGCATACCAGTTTATG	T	G	AA	AA	BB	chr1A	95953388	chr1B	129717075	chr1D	79095872
AX-94529741	ACATCAAAATTCAACCAATGTTGTTGAACCTGTTCTGGAATCTCTATCAT[R]TTATCCGTCCACAACTTCATTTCCATTATTAGTTATGGGACATAAGCCAC	A	G	BB	BB	AA	chr7A	535832088	chr7B	489119354	-	-
AX-94529762	CGTCATGGTAACATTGCAAGCACAGCAGAAGGCACCCAATTCTACAGCGT[K]CAAGGATGAGTTCTTCATGCGGTGCGCCGCTGTGAATGAGGGCATCATGC	T	G	AA	AA	BB	chrUn	41594483	-	-	-	-
AX-94530979	GATTCATTGTTCTGAAGGAAAGATTCATTGGGTTAGCTGAAAATGGCAGG[Y]TGCCAAGCGGGAACTAGGTCGCCACTGAAAACTTGGCCACTTACAGGCCT	T	C	BB	BB	AA	chr3A	25926286	-	-	chr3D	17557261
AX-94531152	GGAGTGGGGAAAACGCACCTTTTGAACAATATCAAAAACTCGCTTGATGG[R]AACACAACCTTTAACTATGTTGTACAGGTGACGATTTCAAGGGGGTGTTC	A	G	BB	BB	AA	chr5A	653692963	chr5B	661880757	chr5D	525401236
AX-94531711	TACATAAATTAAGCAGACGGTTTCAGTCTAGGAGGAATAAATTACAAGAA[S]ATGAAGATGAATGATCGTCAGCCCAGGAAGGAGAGTACAGCGCTCGCCAC	C	G	BB	BB	AA	chr5A	48969122	-	-	-	-
AX-94531979	CCAAACAAAGCTGGGAGCTTTGAGTAGGATGCCACATAATGATAGTACGC[R]TCTTGCAACTTGCGGCAGCGGTGGTCTTCTGGTTGAATCTCGTCAAGTTC	A	G	AA	AA	BB	chr4A	40435872	chr4B	520238772	chr4D	423907816
AX-94532333	AGTGGAAGTGAGACTCAAATTGGTTCCTGACGACATTGTAGATCAGCGCC[K]GGTAGAACAACATCGATCGCTGTGCGCTTCGCACCGAAAGCCATCTGCAC	T	G	BB	BB	AA	chr6A	60146112	-	-	-	-
AX-94533178	AATAAATTTTGGACTTCGCTCCATAATGTTATCAAGTCAGTTTTGTTCAT[Y]GCTCGCCTCCCAATTTTGACTCCTTGTTTAGGCATATATACTTTGGCTTA	T	C	AA	AA	BB	chr2A	445999125	chr2B	403557876	chr2D	335411245
AX-94533626	AAGCCTGACATAGCCGCACCAGGAGTGAACATCTTAGCAGCTACAGGAGA[Y]GGATATGTGTTCGACTCAGGGGCATCAATGTCAACCCCACATGTAGCAGG	T	C	BB	BB	AA	chr3A	572329790	chr3B	565356746	chr3D	433750511
AX-94534112	GCACGAGCGCACGCCATCTGCCCGAATCGCATGGAAATCACATTACATTG[S]ATCAATTCATCGCCATCAACACGACAAGCAGAACGAAGGGTGCACGCATC	C	G	BB	BB	AA	chr4A	542500137	chr4B	80672350	chr4D	54621053
AX-94534243	ACCCATCCTTGGAGATTCAAGAAAAGTTACCTCACAACTTGACAGGGCAC[M]AGGAGAACTTGACAGAGCACCATATAGGGCATAGTGTACCTGCATCACCT	A	C	AA	AA	BB	chr1A	440483958	chr1B	456442199	-	-
AX-94534317	GAAGTCATTCGTTGTAACACATAGTGAGTATATAAACAATGGAGAAGTCA[R]TCACATCTTCTCTACGTATTAAAGTACATAAACGTGTGCTCATTGTCATG	A	G	BB	BB	AA	chr4A	598398250	chr4B	8980670	chr4D	5100676
AX-94534877	TTAGCATTAATTAATGTCTACTTCTTGATTATATTTGATATACTTCAGAT[R]GTGAGCATGATTGTGGGGATGGTGTGTATGAGGTATTTTTTCCCCTTCTC	A	G	AA	AA	BB	chr2A	256212545	-	-	-	-
AX-94535081	GGTTCAAAGAACACCAAGCCTATTACTAAAACTGAAGAGTGCGAGAGCTT[Y]TTCAACTTTTTCAGCCCCCCACAAGTACCTGATGATGATGAGGACATTGA	T	C	AA	AA	BB	-	-	-	-	chr7D	58459223
AX-94535623	TTCCGCAAGTCACCCGGTGGTAAAGTTCAATCCTTCGCAGTCCATGTAGT[Y]TTCAGCATCTTCATCTCTTACGCAGACTTGAGCGCTGATGGCATGGCTTT	T	C	BB	BB	AA	chr5A	643359003	-	-	chr5D	515270921
AX-94535645	ATCAGTCCTTGGTCCAGGGAATGACCAATGTGCATCAGGACTATGTACAG[Y]GAGCTGTGCAAGTAACTCCATGGCCACAGAGTCAGTTTTATAAGCGTTGA	T	C	BB	BB	AA	-	-	chr6B	387089799	-	-
AX-94535792	TATTCATTTTTGTCGTCGCCTTTTCCGTCAGTCTCAGCTATACGGACAGA[Y]ATCCCAGTTGGATTGTTGGATATATATAAATCAAATCTGGATCTTCTAAT	T	C	AA	AA	BB	chr1A	402621872	chr1B	432280791	chr1D	319932363
AX-94536363	TTGGCCTGCTGTATGTTTATTGTGCGTGGCAAATTTATAGAAAGACCTTG[Y]CCCCTGCCAGCGTTTCAGCTATATGTTTATCTCCTTGCTCCTGTCCTGTG	T	C	BB	BB	AA	-	-	-	-	chr6D	290319933
AX-94536828	GTGGTTGAGACGACACCGGATGGGGTCCGCAAGATCATCGGGGACATCTC[Y]GCCTACAAGCTGTGGAAGTGCGACTACGTGGCGGCTGCGTGGGCGCTGGC	T	C	AA	AA	BB	chr3A	670549020	chr3B	705252834	chr3D	535410658
AX-94537388	GCAAGCTAGCGCGAGCCGGTGGTAGCGTTGTAGTACACCGACATCATCGA[Y]CCATCCATGCATCTGCTCCATGGGTCTGCTATGATCGGTGGCAGCTGCGG	T	C	BB	BB	AA	chr5A	158967276	chr5B	146278415	chr5D	134796144
AX-94537752	TACTTGGTATGGACAAGTATGATTTACACCCGCATGTTGGAAGACAACTC[Y]AGTAACGTCATGCTGTTGGAGTGCTATCGTCTGGTTATTCTCGTGCTTGT	T	C	AA	AA	BB	-	-	chr6B	221810147	-	-
AX-94537792	TTGATGCCTGCTCAGCCATAGTGACTGGATTTAAAATGGACATAAGAAAG[Y]AGCATTTCAGTAGTGCTGTATCGGAATGCACAAAGGCTTAGTAACTGCAA	T	C	BB	BB	AA	-	-	chr7B	500187411	-	-
AX-94538427	GATCCTCCGACCCCAATGTGATGCAGATTCAGGCTTGGCTCCAGGACAGA[R]AGATGCTTCTGTTAGTTGATTCTGGAAGTTCCTCTTCATTTGTGGACACT	A	G	AA	AA	BB	chr5A	259078461	-	-	-	-
AX-94538890	ATGCTATTATTCTCATCGCTAGCTAGCCTCAGTTTTTGCGGTCCATCATT[Y]GCTCGCTCCACCACGAGTTCTCCATCGATATGGGCCCTCTCCCTCATTTT	T	C	AA	AA	BB	chr5A	491311590	chr5B	466935377	-	-
AX-94538975	GTGGTAAGAAAAGTGATATATGATAAGCCTAAGTAATAAGACTCATCTCGCCATAAATGAAGACTAAGAG[Y]TTGGTGGAGAGAAAACATGGCACCTCTCTT	T	C	AA	AA	BB	chr6A	29872839	chr6B	52037334	chr6D	27986275
AX-94539511	CTTCTAGTGCAACATCACTTGTTCAGCATCAGGAACAAGATCGAACTGGT[S]GGGGTAATAAACTGGGTGCGTGTAAATGGATGGCAGGCAAAAGGATGACG	C	G	BB	BB	AA	chr6A	492283484	chr6B	528281976	chr6D	350240130
AX-94540045	CTTAGGTGCCATGTGGGGGGATGCACTATTAGCGCTGCTTTCGCGTATGG[Y]CTGTGTCGGTTGGCGGACGAGATCAATCCGGAGATCAGCCACAAGGCTGC	T	C	BB	BB	AA	chr1A	592508808	chr1B	684478080	-	-
AX-94540194	CTTGCTAAGTTTGTGCGCTGCGTTCCTTCTGTATTTTATTACTGTAACGT[Y]GTGGTTGTGCTTAATTATGTTACCTGCTGATATTCGGTTCTGTAAAGTTT	T	C	BB	BB	AA	chr3A	131458418	chr3B	176600371	chr3D	123905123
AX-94541525	TTTTAGATTAGACGTTGACTGGATCAAGGCGATGAGGGCACTGTGATTTC[Y]GCACTTTGTCTTTCGGCTTTCAGATGATGTTTCTGGGCCTGAAACTCCAC	T	C	AA	AA	BB	chr3A	512309312	chr3B	509657359	chr3D	392062837
AX-94541577	GCTTTATTATGCCTGACTGCTCGTGTAGATCAAGATCCCA[Y]AGGCTGGCATCCATGGCTGGATATGCTTCAGTAGCCTCACTTTATTGCCTCGATGTTGCC	T	C	AA	AA	BB	-	-	chr7B	263108812	-	-
AX-94542050	CCCAACGTGGACTACCACAGCAAAGAGTGAGTATTCGCAATCCACATCAT[S]AGAGGCACTGCTCAGCTTCAGCTCCATGGGGTATACCACTCGGTATGACA	C	G	BB	BB	AA	chr6A	346590233	chr6B	337857620	chr6D	249961167
AX-94543896	GTGTATCATGGCGTACTGTTTCTCATACTTCCATTTACCTAAGCAAAGGA[K]AATTTATAATCTGAATTTTGTGTACTAGAAATCCGAATGATGTTCTCATG	T	G	AA	AA	BB	-	-	chr5B	675881334	-	-
AX-94544694	ATCGGCCAAACTGATGGTGTGATCTGTTGCAGTTACCCATAATTTGAGTA[S]TTTGATTTCCCGCGGTTAGGCATAAATTGTGACTGTGATTTGTTTTTGCA	C	G	BB	BB	AA	-	-	-	-	chr3D	597459412
AX-94544839	TAAGTGAATCGCTCCACCCGATTGAATTACAAGGGCAGAGTAAATCGCAT[Y]ACACCTTAATCAACTAGGCATGCATCCGAACCTAACATAGATTAGAGGAG	T	C	BB	BB	AA	chr4A	595376411	chr4B	14340878	chr4D	7902457
AX-94544926	CCTTCGAGCTTGGTTAGCGTACTGATAGGGCTCTTTTTATGCAACAGAAT[K]TTAGGTTTTTAGTTAGAAGATGAGAATTGTTGGTCGAGAGCAACATGTTG	T	G	AA	AA	BB	-	-	chr7B	711324115	-	-
AX-94545232	GGTGAACTTCGCAAACAGGAGGCTGCTTTTGGCCATTTTCAGCTTGGTTG[Y]TATCAAAGGGATCTGTGCTTGAAGTTCCTGGATTTGGTTAACAAGGAGGT	T	C	BB	BB	AA	chr3A	633057283	chr3B	651247013	chr3D	490845898
AX-94545439	CGCGACGGGAAGGTGATAGACCTGGACGACAGCAACTTCGAGGCGGCCCT[S]AGCTCCATCGATTTCCTCTTCGTCGACTTCTACGCGCCATGGTGCGGCCA	C	G	AA	AA	BB	chr2A	522842801	chr2B	457683277	chr2D	386584106
AX-94545462	TTTCAGAGTTCAGCAACTCCTTTCAACTACATAGAGTAAGTAGGGCATCA[Y]CTTAAAGAAAAAATGCAGAGGATAGGTCACCAGCAATTCCACACCTTTGC	T	C	AA	AA	BB	-	-	chr6B	50124504	-	-
AX-94545883	TAAATCAACAAAGATCACATTCGGTGATTCAGACGAGGAGTAACTAACTT[R]CTTTGCTGGTGTTGGTCATACAGCAGTAGAAAATTCATCGATACCGTAGT	A	G	BB	BB	AA	chr5A	228886442	chr5B	213471653	chr5D	191260292
AX-94546230	GTGCTATTCTTGGACTTCCTGTTGGTAACCCTGTAATTAAAGCACCCGCA[R]CCATAATGAACAAAATCCTGGGCTATGATGAGGTATGTATATATTTGATT	A	G	AA	AA	BB	-	-	-	-	chr2D	91802072
AX-94546467	TAAACCAGCGCAAGAAAACCGATGAACCAGGAACCAAGAAACGAACGGCC[S]GAGCGGTTGCACGGGCGGATACGACAGGTGGTGGGGGCGGTCAAATCGAA	C	G	BB	BB	AA	chr4A	88421275	chr4B	463220629	chr4D	375746603
AX-94546491	ACTTCACTGGCGGAGATCCCATTTATCACGGGTTCGTAAAAGGTTGGCCA[Y]GATGGTCCTGTACTGTAAGAAAGAGAGCTTACCGAAGATCGAGAAGAGCA	T	C	AA	AA	BB	chr5A	341690970	chr5B	291088202	chr5D	256752412
AX-94547981	GCGGGATAAGAAGTGCCCACACACCACTATGAAGGATGGGAGCTAAACAA[S]ATTCCCAGTGCGACGAATCCCATCTAATTACTAGAACTAGTCTTAGCTAG	C	G	BB	BB	AA	chrUn	45244897	-	-	-	-
AX-94548047	TCGGGCTGGGCAGAGTTGTGTTGCGCGAAGGCGCGGCAGGGTTGGGACCT[Y]TGTTTCTGCAGGCTGTCCTCTGTGTGGCCATAGTGGTCATCAATGCCCCG	T	C	AA	AA	BB	chr6A	519217463	chr6B	564060797	chr6D	377825984
AX-94548447	TTTCCCCGGAGGCGAACCAAAGGCCAACGATGGGCGAGGTGGTGCAGTCACTTAAGATGGTGCAACGCTCCA[M]GGAGTTCCAAGAATCTGTACCGACACCG	A	C	AA	AA	BB	chr3A	186043487	chr3B	235123629	chr3D	159785545
AX-94548666	GCTGCAAGGCCAGATATCCATTTGGCAAGTATTAGAGATATGATGACTAT[Y]GGCGTGGAAACACCAACCTTGGAAGAGTGGCGCCGTTAGGTTAGCAGGTG	T	C	AA	AA	BB	-	-	chr2B	116324323	-	-
AX-94549052	TCTGATTTATTTACATACGTATCTTCCACTACCTAATCTTTCCCGTCCTA[Y]ATGCCATATATAATGCGGTTTGTCTCTGAGACACTATGAGATGATGCAGC	T	C	AA	AA	BB	-	-	-	-	chr4D	461518208
AX-94549064	ATGATCTCGTCACATAGCATTGCAGTTGTGAGTCGATGAGCAATAAATAC[Y]GAGGTTCGATCGACGGATAAAGACATTAGAGAATTCAAAATCGACGATTC	T	C	BB	BB	AA	chr2A	13016090	chr2B	18947223	chr2D	12559423
AX-94549428	CTGCAGCATGCACAGTTTGTTCGTCCCTGATCATTTGTAGTCGAGACACG[R]GCGTTTGCGCCTACATTTTCAAGGGCATCCCCTGAAGTTCAGTGCAAGAA	A	G	AA	AA	BB	chr5A	422077704	chr5B	376339755	chr5D	324592815
AX-94549470	GGTTGAGGACGCGAGCGGTGGAGTGCGGCCAGGAGCTGCGATTGTTCGTC[Y]CTGGAGAGTACCCTTGTGTGAGGCGGTTCCGTTACCGGCGCCTCCTCGCT	T	C	AA	AA	BB	-	-	chr1B	332290382	-	-
AX-94549826	TGTTCGGGGCAGAGGGGAGATTCTTATCTCTTGTTATACTTTTTCGGCTC[Y]TGTTCCCCATTTGAGGGCACTTAAACAGACAGTCCGGCTTGCCCATCATT	T	C	BB	BB	AA	chr6A	596581239	chr6B	684929398	chr6D	451035988
AX-94549984	CTGAGCAAGGCAGGTGACTGATTGGTTGCCTTGATGCTTGAATAACTGAG[Y]AGTATTCGAGGGATCGGGCCTCCATTGCTTTTTGACCTACACTACAAGAG	T	C	AA	AA	BB	chr6A	596542821	chr6B	684757710	chr6D	451020500
AX-94550085	CAACGCAGAGTACGTCGGGGGATCGACTCTCTCAATCGAAACTCAGTTCT[R]CGTGGGCCGGGAGGGCTGGAGTGGGGAGCCGACGAGGCGGCAGCGGAGGG	A	G	AA	AA	BB	chr4A	352276683	chr4B	328106681	chr4D	284635223
AX-94552592	TTACAGGATTGGCAAGGGGGAGCCACCAGCAATTCCTAGTGGCCTTTC[R]AAGGAAGCTCGTGATTTCATTAGCCAGTGTGTAAAACCGAATCCAGAAGACA	A	G	BB	BB	AA	chr4A	92217454	chr4B	456597841	chr4D	371793266
AX-94552616	GTCAAGGACCTCAGCCATGTCCGTGATGACACGGTGATGAAGACGTTCCA[M]CCTAACGAGGAGAACTGCTACTCGGCCGACAGCCACATCATGTGGAAAGA	A	C	AA	AA	BB	chr6A	608074147	chr6B	703146515	chr6D	461388009
AX-94554448	CAGGCTATCTGCTCCGGTGGACTAAGAAGAAACTAAGAAAGCATCCCATT[R]GTATTTTGGGTTGTTCAGCGCCGGGGCACTCATGATCTCACATGACGCCA	A	G	AA	AA	BB	-	-	chr3B	543371556	chr3D	418404071
AX-94555114	CGATCACAATCTCAGGTCCCTAGCAATTGCAAATCAGGGGGCTTGTTTTT[Y]CCTAATCTAATCAAGAGAAGCAACCGTAATCGCCGGAGTTGGTGAGGCAA	T	C	AA	AA	BB	chr7A	267362541	chr7B	229843276	chr7D	252504842
AX-94555567	CAGTTGATCGACATGAGCTAATTTTGACTCTTGCAAACAGATAATCGCCG[R]TTTATGCTTGGAAACAACATCACGGACCACCCCACAGCGAGCTGGGCAGT	A	G	AA	AA	BB	chr1A	552439179	-	-	-	-
AX-94556737	TATATAGCTAAATCAAAATTCTTTCACCTGCAAAGTTTGTAGCGTTCCTC[Y]ACTTTAGGTTTTGATCGTGGCAAATGTGATACGAGGCATTGTGTATGTTC	T	C	BB	BB	AA	chr3A	595961653	chr3B	595105421	chr3D	454157537
AX-94556848	GAAAAATCCGCTTCAGAGAAGGATCATCCAGGACTCCCAGTAGGAAGTTC[R]TCGTCGGAGGAAGAGTGTGCATGAACAGGAAGATCGGTGGTATTCGAGTC	A	G	AA	AA	BB	chr5A	121115249	chr5B	126296279	chr5D	115022961
AX-94557142	TGTAGTGAATGTGTCCATTCTAGAACCAGATCCTATTAGACGCACTGTTG[Y]GCCGGTGGAACAATCACTGCTGTCTGGGCTTCCTCATAGACATGCTGAGA	T	C	AA	AA	BB	chr7A	721031444	chr7B	725531872	chr7D	625480936
AX-94557836	CCTGACATGAAGATGGTGACCGACTAATGGCCTCCGGTTTACAGCAGCTT[Y]ATTCTCTAGTATTTGACCTAGTAGAGTGTAGGGTTTCCTGCACCGGCGCC	T	C	BB	BB	AA	chr2A	699514938	chr2B	667417307	chr2D	558803643
AX-94557958	GCAATACTGGTCACCGCAGGAGAAGATCGGAGCAGGATAGACCTCAAAGT[K]GATGGCATTCTCAATGAGAGATCAGCAATGATAGTGAAAAGTTCTGTCCA	T	G	AA	AA	BB	chr2A	668070398	chr2B	616497157	chr2D	522993130
AX-94558133	AGATGGCCATCGTTCCTAAGGTACACCAGGACGTTGTCGGGAAGGTTCTT[Y]TCGACGCCGAGGAGAACGGAAAGCTCCGAGGGAGGGGAGGCGTCCTCGTC	T	C	BB	BB	AA	chr6A	552208123	chr6B	609853298	chr6D	405650177
AX-94559449	CCAGATCCTCCACCCCAATGGTGGTACCATCGTCAATAGCTAGATCGAGG[W]TGGAGAAGCTCGCGAAGAAGAGAGTGAAGTGTGCCCGTGGTGTGTGGTCT	A	T	AA	AA	BB	chr1A	67966994	chr1B	110751327	chr1D	69179478
AX-94562108	GTTTTGCTGCTACTTTCGCATTGGCTTGTACCAGTAATACTAGGTTCGAG[R]GTCTGAACTTTGTTGTATTGAATGTTACACCCATGTAATAGTTTTCTTTG	A	G	BB	BB	AA	chr6A	454939598	chr6B	506723185	-	-
AX-94563800	GAAAGACTATCCTCCGCAACCTGTGGTTGGGCCGCACTGGTGATGACACC[Y]AGAAATCCCTTCTTGAGGTGGCCAAGTTTGGGCATTACGTTGTTGTCAAC	T	C	BB	BB	AA	-	-	-	-	chr1D	30822288
AX-94564167	CCAAGATCAAGCACATCAGGCTATGGCTACGCGGACGAGTTATCGGATGA[K]GAGGAAAAGAATGCGAAGGTCAGTGTACCAGAACAGAATGACGAAGAAGA	T	G	AA	AA	BB	chr1A	464431924	chr1B	488677360	chr1D	365727883
AX-94564247	CTTGTGGCGCTGCTAGTGTCAATGGCAGCAGGTGTTGCAATGGGCAGGCC[R]GTGAGAAGCGACTTGGGTCTGGGTTTAGGTGGTGGGCTAGGCATAGGGCT	A	G	BB	BB	AA	chr7A	691186610	chr7B	678244844	chr7D	598622868
AX-94564949	CTTGATGCACCTGCACCGGACGCCAAAATTATTGGTCGTGCCAAAGGAAC[Y]CATGTCCAGGCTGACCAGGTCAATGCTGGAGATTTCTCCCATTTCAGTAT	T	C	BB	BB	AA	-	-	chr1B	22818292	-	-
AX-94566482	CTACTAACTTTGAAAAACCGAGTCGTTCTACAGTAGT[Y]CAAATAGCCAAGACTGAGAATAAGCTAATTAAAGGTGCTGATATCAGGTACTTATCTAGGCGT	T	C	BB	BB	AA	-	-	chr2B	632394582	-	-
AX-94567305	TCCAACAGACGAGGACCAAGATGGGAAGAGCAAGGTTGAGAAGGCCGTTG[Y]TTTGCCTGACAAGGTTGTAGTAAGTTCATCGGTTAAGTTGGTTGAATCAG	T	C	BB	BB	AA	chr2A	504273469	chr2B	442797546	chr2D	373227416
AX-94567497	GCAAAGTCAGGCTCTATGTACTTCCTCCAGATGTTACCGGGCGTGTCCTT[S]GAGCAAGACTGATCCAGTTGGGCAAGCCTCCGAAATATAGCAGTACACAA	C	G	BB	BB	AA	-	-	-	-	chr3D	515706503
AX-94568365	TACTTGTACACCATATTTAGATTGTTGGGTTCTCCCTATCATGGTAACTA[Y]ATCAATAGTACTTGATTTATATCATAAAATCCCGTGGCTTATCTTTACAT	T	C	BB	BB	AA	chr5A	386699557	chr5B	335203208	chr5D	293658623
AX-94568397	CGCGCGTTCGCTTGAGTTGGTTCAACTCTTGCCGGTCTCGGCTGTAAAGG[S]ATCAATCGGTCTTGTGTTGTTTGGGGCTCAAGACGAACCCATAATTTCCA	C	G	AA	AA	BB	chr4A	685372749	chr4B	605683525	chr4D	478992937
AX-94569949	AAATCTTCCGGCCGATATGGATGAACTGAGGCTTGGTCCGCCGAGAT[R]TCCAGCTTTCCTTCCAAGATTTCATGCACCCGCTGCGGCGACAACCGGCGCCG	A	G	AA	AA	BB	chr6A	297525653	-	-	-	-
AX-94571075	ATGATGCTGGCACACTTGCCCAAGGAAGGGCCGACGGGATCCTACTTCAA[Y]GGCACAGAACAAGCACCCTTCGTGTAGCGGTTGTATTTTTCTTGTGCTCT	T	C	AA	AA	BB	chr2A	740013103	chr2B	741860418	chr2D	608484136
AX-94571316	GGTCCAGCTACCATGACAAGTTGGGAAGGTACAGAGCCATGAGCTCAGAA[M]ATGCAATGCTGTAAGTGCAAGGGCAAGTAGTGTGATCTTGATTAGATTTC	A	C	AA	AA	BB	chr5A	548503686	chr5B	527254884	chr5D	434480072
AX-94572176	AGCTGAAGGAAATTGTAGATGCAGCCAAAGACGGTGTCGAGAAAGGCATT[R]AGTTTCATGATAAGGACGCGCAAGGCCGCAGCATCCAGTACTCCAGGGTC	A	G	AA	AA	BB	-	-	-	-	chr2D	2362785
AX-94572840	TTAATGGGCATATCCTCGCCGCTGATATGCTTGCGGTTCCAGGGTTACCG[S]ATGACCCCATGTGCCAACTGTGTCTCCATGCTCCAGCGGAGTGGCCGTCT	C	G	BB	BB	AA	-	-	chr6B	683649033	-	-
AX-94573346	CCAGCCTCTGGTTTTAGCTCGTACACCTTACCACCGATGCAGTAGGCTTT[M]ACCCACCAGTATCTACCTTGCTTAATAAAAGTGATTTTATCTTCTTCATA	A	C	AA	AA	BB	chr5A	21448654	chr5B	24154231	chr5D	37025450
AX-94573379	ACGAACTCAACATGGTCAACTTTGTGGAGAGGAACTATCCAGATAAGATA[M]TAGATATTATTGATGTGTGCTTGCGTGGGGAATGCAAGGGCTATATCCAA	A	C	AA	AA	BB	-	-	chr6B	453155577	chr6D	291797632
AX-94573573	ATGGGATACTTGTATATGACAGTTGATGGAGGAGACCCCATAATGGAGGA[S]ACCCCATACGGCGCCACACTGTGCTATTTCTAGAATAAGTGGTCCATTTA	C	G	AA	AA	BB	chr5A	569452656	chr5B	550156648	chr5D	450149655
AX-94574060	GGTCGGCAGGTATGATGACGTGGCGGACACCTTTGTGCCGGAGGTGGATG[Y]AGAGCGCAACGCCGACGATTGCCGGACCTGGCGCCGCTTCGACTACGGGC	T	C	AA	AA	BB	chr2A	777624047	chr2B	779150466	chr2D	635165039
AX-94574788	ACGAGGAAATGAGTTTGTATTATGAACATGATCTATGTGTAAATGGCAAA[K]GATATGTTTGTGCGTTTATTTGGAATTTGGCTTATAACAATCACATTTTC	T	G	AA	AA	BB	-	-	-	-	chr6D	262421089
AX-94574919	ATGTCTAGCAATCAAGCTTCGCATACAGGAACAGACCTTGGCAACATTAA[M]CAGGGGCAGATCGGGGTCTTGCAGTTTAAAAGGGAAGAATAGACTGTGGA	A	C	AA	AA	BB	chr5A	169299694	chr5B	147436450	chr5D	135658420
AX-94575403	ACGGTCGGACAATGGGCACGCATAGAGAACATGACTATCCTGGGAGAAGA[Y]GTACATGTAGGTGACGAGGTCTACAGCAATGGCGGTGTTGTTCTCCCGCA	T	C	BB	BB	AA	chr3A	611702714	chr3B	621657228	chr3D	469162166
AX-94576110	ATGTGACATGATCTTGAAAATTTTAGCCTGGCAATTATACCTCGAAGAAA[M]TTTCTCATCGACAGTGTCAACACTGTCAACAGGGCAATGATCAAAGGTGG	A	C	BB	BB	AA	chr7A	105094993	chr7B	58795442	chr7D	101422308
AX-94579233	CAAAGGGCCCATCGAAGAAAGAAGGTTGTTCTTCAGACGATGAAGACTCG[S]CTGGCAAGGAAGAGACTGTGGTTGCGGCAAAGAGGCCGCAGAGGAAGAAG	C	G	BB	BB	AA	chr2A	10587217	chr2B	14055679	chr2D	10604268
AX-94579451	GGTATTAGGGAGAGTAGAACACCTAACAGCATTCCAGAGGCATACACACG[M]TCGTCGTCTGGTTATGTACAGTCAGCAACATCGATGGCGAAGAATTACCA	A	C	AA	AA	BB	chr2A	320202827	chr2B	313481263	chr2D	275276849
AX-94580112	CGCGAAGTCGGGTTCCATGTTGTGCCTCCATTTCATGTATGGGCATTCGG[R]ATTGGCTTCCTGATCTGACTGTGTATACCTTCGCATGATGATAGACATGA	A	G	AA	AA	BB	chr5A	658867912	-	-	-	-
AX-94581285	AGCTGTCAATTAAGAACGACATGTCAGCATACAGATACTAACTAAAACAG[M]AGCATTCAGAGGAGAGGCTAAGGATTCGCCGATACGGCCGGTGCTTCCCT	A	C	AA	AA	BB	-	-	chr1B	553092123	-	-
AX-94582012	TGACTCCTGTGCGGCTGCTAGCCAGCACTTGCGTTCTCGCC[K]ACCCATTGTTCACTTTCGCTTCAGCCCATGTGGGACTGTTGCTTGAGAGCCTTGTAGTG	T	G	AA	AA	BB	-	-	chr4B	340830628	chr4D	216315068
AX-94582401	GAACAAACAATTAATTGGAGATGTCACTGAAGTGCTTACATCCTTGATGA[K]GTGTTGCGAATAGAGTGGTTCCAGACTTGAGCATATGTTGTCATGTGTAC	T	G	BB	BB	AA	chr5A	14844434	chr5B	15321564	chr5D	21462428
AX-94583731	AAGAACGTTGGTGGTGAGCTGATTAAACCGAATGCCACCCGGTTTGGAAC[Y]GTGTTTATGTTCCTTGAGAGTTATTTGGAGAAGAAAGATAAATTTAGGAA	T	C	AA	AA	BB	chr7A	19484605	-	-	-	-
AX-94584000	AACAAGGAGTTACCTCGCTGTAATTTATATCGTTTTGAGAATCATTAGCT[Y]CAGACGGAAGAAGTAAAGCATATCATCTGGGACTGCTGGAATAGGGGTCA	T	C	BB	BB	AA	-	-	chr3B	789760458	-	-
AX-94584631	AAAATATAGCCACACCAAACTAGGAGTATATAATTGCTAATTTTACGCTC[Y]GGCCAGACTGCATGAGCCACTCCCGGGAGAACCAACTGACTACACAACCC	T	C	AA	AA	BB	chr7A	467348001	chr7B	422870467	chr7D	407976636
AX-94585755	CAGTGCACATCTGAGATCACCAGCTCGCTCAACGACTTGCAAACTGAAAT[S]AGTATCAACACCGCTTGCTTGGCATAAATGATTGATTTTGGGGTCTCCAC	C	G	AA	AA	BB	chr1A	304598560	chr1B	333169017	chr1D	240592826
AX-94586703	TTGAAGTATTCCAAAGGTTTTGCCTGCTCAGAAAGCAAGATTGCAGAATG[Y]GAGGGAAGAGGGTCGATGTGTGTATGAATGTTGCGGTGAAGCGACCTTCT	T	C	BB	BB	AA	-	-	chr3B	360365412	chr3D	272515782
AX-94587365	GTGTGCTGTAGGTTCTTCCATTTTGTATGATGTGCTCTGCTCAGAAATTG[S]CCCTCTGTACTGGGCAGTTGTGAAGTATGTGACTTGTAGAAACGAATCGC	C	G	AA	AA	BB	chrUn	27623619	-	-	-	-
AX-94588068	TGTCGTCGTCACCACATGGTTAGTGACCAACAGCATGTACAACCACACTG[K]TGTATTGACCTGTGATATGAAACTGAGAAGGAAGAGCATCATCATCCATC	T	G	BB	BB	AA	chr5A	109343021	chr5B	115318316	chr5D	105348874
AX-94589149	AAAAGGAACATCATTGGCCATGTCTCTGGGTGGTTGCTAAGTGACAGCCG[Y]GATGATAAGATCGATGACTTTGTCCAAGAAATGGAGATGACCCGCTTCTG	T	C	AA	AA	BB	chr7A	704703872	chr7B	703127948	chr7D	613351672
AX-94589335	GTTGTTTCTGAATACATGCACAAGCCCATGGGAACAAGGGTGTGGGGAGA[Y]TGATACTCCTGCACTCGCAGGGCAGGCCTTAGAGATCTTTTTGAGATTTT	T	C	BB	BB	AA	chr5A	416599769	chr5B	372094634	chr5D	320886486
AX-94589447	ACAGCACCACATGAGTATTTGCGGTGTTTGA[Y]TAGTTTAACGATGGCGATGCAAGAGACATACGCCAACAATGAAGATGCAGGAGACAGACTGCCAACATC	T	C	BB	BB	AA	chr1A	309850089	chr1B	340675512	chr1D	235673086
AX-94590716	TTGGTGTCTTGGTCCTGATGGGAGATAATAATGATTCACTAAACTAGGAT[S]GTCCCAAGGTGTCAAGAGTTACGAGACTTGTTCTTGTGATTCTTCTATGT	C	G	AA	AA	BB	chr4A	636971361	-	-	chr5D	534619076
AX-94590720	TCTTTGGCATAAGTATCTGAGAAAAATGCACTTGGCACAATTTACCTTTT[Y]GCAGTAGAAAAGAGTCAGTGGATCATACCTTCTTAATTGTTCGATTGCTC	T	C	BB	BB	AA	chr1A	22204766	chr1B	16749460	chr1D	11498369
AX-94591017	TCTTTCCTCCATAGATAACTTGGTTTGATGCAATACGTTCTTACACTAAT[M]GTCTAATATATCTTGCTATGGATTGGAGAATGGCGAGCCCAGCAATACTA	A	C	BB	BB	AA	-	-	chr5B	137285018	-	-
AX-94591713	AGTGCATCTGAGCAGCCAGCGGTGTAAGATTATCCCGGTGAACACCTTAG[K]CGACCGCTCGCTGTTTCTCAGCGGTGACCGATGCCTGTCTGTTTCGGCCA	T	G	AA	AA	BB	-	-	-	-	chr1D	198168225
AX-94591770	TACAGCACGATTGGTAGCCAACAAGCCGGTTACAATGGGTTCGAACCTTC[M]ACGGTTTACCAGACCAGTCCAAAGGTGCTCCAGTCGTCCGCGGGTAACCA	A	C	AA	AA	BB	chr6A	9322361	chr6B	15786530	chr6D	7546304
AX-94592148	GTCTTCTAAATGAGAAGGACAAGTATGATGAGATTGTCAGTGTTTCATTC[R]GCAATGACAAGACTTTCCAGAATGCTTTGAATGCCTCATTTGAGCATTTC	A	G	AA	AA	BB	chr2A	743387877	chr2B	746037356	chr2D	611160554
AX-94593481	GTCAAGTGGATACTGAGCCGTGCTCTATGGGAGGAATTGTTGAATGTGGT[S]TGAGCACTGACACAAAAACTTCCCCTCGCCGTGTGGCCATAGAGAAAGCT	C	G	AA	AA	BB	chr3A	367780797	chr3B	367227772	chr3D	281341140
AX-94596742	GGTACTCCAATTCACCATCTAGTCCACTCGTTGCTGCGTTCCACACTATAATTGTAACAAAACAGA[W]GCTCATTGGCCTAGATAAGTTTACATCAGTGTAT	A	T	BB	BB	AA	chr1A	499381118	-	-	-	-
AX-94597116	CTTCCTTTTACATTCCTAGTGTATTGAGTGATGCCTCCTAAAAGAAGCCT[Y]GACAGTCCAAAATCTGATACTTTTGCTGTAAGATTGGCATCTAGAAGTAT	T	C	BB	BB	AA	-	-	chr3B	807162304	-	-
AX-94598102	AGCACCGTCGTGGCAGATAGGGTCCAGGCATGTCACGCTGAGGTCGTTGA[Y]GCAGTGCTCGCCGGCCAATTCTTCCACCGTCTTGTTGCCGGGGCAGGCCC	T	C	AA	AA	BB	chr2A	1587105	chr2B	10457953	chr2D	1638120
AX-94598835	GTTCTGCTTCTGTACTTCTGTTATTTGGTAGTATAAGATCTCGAAATACC[R]GTGGACGATTAGACTGGTTTTCTCAGGTCTGACATATGTATGATACAATT	A	G	AA	AA	BB	chr1A	436017987	chr1B	452038820	chr1D	337219149
AX-94599228	TTAGGCGCATGAGAATCAAAAAAGGATGTAGTAGTAGGAGGACCCCTTTT[S]AATTGCCTTGACGTTGTTTTCAATCAAGGACCGTTTAGCCTTGTGGAATA	C	G	AA	AA	BB	chr4A	240375590	chr4B	258786074	chr4D	206049834
AX-94599997	CATACCACGGAGGTGCATGGAAATATTATCTAGCCTTTTCTG[R]ATACTATCCACTTTGTTAAAGCTTCCACGAATGACACTATTGAAGAAGTCCATGAATG	A	G	AA	AA	BB	chr7A	679803640	chr7B	660201526	chr7D	587979750
AX-94600264	GGGGGGTTAACTTTGTTGTAGCATTGGGACATT[Y]TTATTCTCTCACGGCAGCGTGCATCTTCGTTGATTGCATGGATCTTTGTGGATGGGAGAGATGGTAA	T	C	BB	BB	AA	chr2A	502625341	chr2B	441078894	chr2D	371923098
AX-94601065	ACGCGCTTTTCTTTTGTTGCCTTTACCCAAATCTCACCTTGTTCCTGGAT[Y]GGATTTCTGCTTGCTTTCTTGATCAATTGAAATCTGTAATCCGCAGCTGG	T	C	AA	AA	BB	chr3A	214291051	chr3B	252523390	chr3D	174923513
AX-94601079	ACTGACCTATCAAAGCGTGGAGTTTCTTGCTGCAAATCCGTAGCATTCAA[Y]TTACTCATCAAATGTTCAGCTCTTTGTTGTAAAAGCTTCACTTTGTCAAA	T	C	BB	BB	AA	chr2A	16525614	-	-	-	-
AX-94601137	GGCACTTGACCTTTGACATGCTTCATATGCACCACAGTTTGATGGCCAAC[R]ATGGGGAGTCCCTCACTAGCTGGTGGGCAACGCTCCAGTTCGGCGATGAC	A	G	AA	AA	BB	-	-	chr7B	63402111	-	-
AX-94601618	GATAGAGGTTACTACAGAAGCTGAACCTTACCCCACCTAGGAACTCGGCA[Y]CGTTCTCGTTATAGGTTACATACATTACCGTCACATTTTTTCGATACATT	T	C	BB	BB	AA	chr5A	312891786	chr5B	262752947	chr5D	241020663
AX-94601746	CAATGTGTGGTGTCCTTAGGGAGTGATACAGGTGGAAGTGTGAGGCAACC[R]GCATCGTTTTGTGGTGTGGTAGGGTTAAAGCCAACTTATGGCCGGGTATC	A	G	BB	BB	AA	chr2A	743105764	chr2B	745715097	chr2D	610289388
AX-94602239	GGGGTACGGTACTCCGACTATTTAAAGCTTCATTCACATCAATCATGTGA[R]GTTTAGCCATTGGGGAAACCAAAGTGAGCTCTTGACACCCACCCTTGGTT	A	G	BB	BB	AA	-	-	-	-	chr2D	183377473
AX-94602923	TGGAAGAGTAGATTAAAAAGCAGTAAGCAAAGTACATCACCGCACACATA[S]GCATAATGTTTATTAGATTTGCAAATCACAAGCCCAGGTAGGCAGACTAC	C	G	BB	BB	AA	chr5A	603371213	-	-	-	-
AX-94604239	TTACACCCTCCGGTACTGTATGTTGCTTCAAGAAGTTGAGATTGTACCTC[Y]AGATGAAATGAGCATATACTGAAATACTAAATGTGTTTCTCAACAGATTG	T	C	BB	BB	AA	-	-	chr6B	257232260	-	-
AX-94604806	TCCTGCATGACAAGCCTCGTGCATAGTCCCACGAACGAAATGAATACTGT[S]ATTCACCAGATAGAAACACAGTGCAGATGCTGCTCTCATAAGCCTTCTGA	C	G	BB	BB	AA	-	-	chr3B	612311390	chr3D	462242821
AX-94605035	GCATCGAGCTGGGTTGCTGGGTAATTTGGTTTGGAACACATGAATAAGCA[R]GAGTTAGCCAGTAGGGTACCTGGTACCAGGAGGCAGTGAAATGGAATCTG	A	G	BB	BB	AA	chr7A	182651866	chr7B	144682601	chr7D	178654564
AX-94606166	TGAGATATTTCTCCACCAGAAACTGAGGTAAAAATACGTCAAAAGGGACC[R]CTGACCACTCTACCATTCCCTTTCTCTCGCTCTCTCCCTGCTTCACTCAA	A	G	BB	BB	AA	chr5A	52441724	chr5B	67538423	chr5D	63109184
AX-94606259	TCCTGCGAGGTGTGGCTTTTTTGCGTGCTCATGTCATGTACTGTTACTGT[R]TGTCCCTAGGAAATCGACACGAAATGGACCGAAGGGATCCATGAAAGGTG	A	G	BB	BB	AA	chr3A	503027048	chr3B	493117801	chr3D	379237029
AX-94606466	CACAAATAGGAAACATGAACACTTGGTTGATGCAAGAAGTCAATGGTCCA[R]AAGCTTCTAGGATCCACTTGAGGGTTGTTTTCACAATATCTTGGTGTAGG	A	G	BB	BB	AA	-	-	chr5B	502500904	chr5D	416070422
AX-94606624	CGTTAGCCTGAACGGTCAGAGGCTCACGAGAATCAACCGAGGTATGTTCT[M]TCGCGACCAGGCAAGGAAACACGGCGGCACCATCATCGATGTCGGGACAC	A	C	BB	BB	AA	-	-	chr2B	98254916	chr2D	62551547
AX-94606778	GAGATTGAGGAGATCCTGGAGGCTACCAGCATGGTGGAGTTCCAGAAATG[Y]ATGGTTCCGTTGTTTCGGCGGATAGCTCAGTGCATCAACAGTTCCCACTT	T	C	AA	AA	BB	chr1A	553300674	chr1B	635661219	chr1D	462052452
AX-94607914	CAGAAGCAGGACATATGAGAAAGAAGCTTGAGTACACTGTAGTGGCACAA[S]AGGAGAATGAGGTAGATGCAAAAGTAAATGATACTATCAGTTCTAACAAA	C	G	BB	BB	AA	chr5A	598877493	chr5B	588528849	-	-
AX-94608514	GAATTAGAGATAACATATCGAATGAGATTTTCTCAGGAATGCTAGACTGT[R]TAGAAAGGCTGGTGTCTGATGTCAAAATCCAAGATAAAATTCAGAAGGAG	A	G	BB	BB	AA	chr5A	654616154	chr5B	664020581	chr5D	526435046
AX-94608604	TTGCATGATCTCAGACATCTCTGTGTCAGTGGCGATTCCTCTCATACGAG[Y]GACATGTTGGGCTCATTATCAGATCATTCTCCTCATATCAAGGTACTTGA	T	C	BB	BB	AA	chr1A	580335201	-	-	chr1D	483879538
AX-94609653	ATACACACAACTGAAGTACCAAACAGTTTAACCAAATGCCCGTATCATCA[R]AACACAGCATACATACGCATGTACACGACTTGAAACAGGCTACTCCGGCT	A	G	AA	AA	BB	chr4A	623949943	-	-	-	-
AX-94609753	TGCCCTTCATCTGCTGCCACTCCGTGCACTGATGCTGCCATTCATTCTTC[Y]TCAGCTACGATCTTCTTTCTACATACGCCATGCGCATCTTGTTTGAATCC	T	C	BB	BB	AA	chr5A	488416086	chr5B	464592755	chr5D	386736173
AX-94610241	GCTTCTGGGCAATGTGATTAGGCCAAGGGGCGATTTTAGGCGCAGCCGTT[S]CTGAATCTCTCGCTGGGTTGCAAAGATGGAGCATGTGATCGGGGGGAAGT	C	G	AA	AA	BB	chr6A	424099620	chr6B	460078049	chr6D	296871059
AX-94610569	CAAATATTCTCCCTTACCTAACTTGGTCATATTAGGCAAGGCATGATCTT[R]ACGCCTCAACCTTTACCGCTAGGATTTAACAGCAAACATAATAGGGTTAG	A	G	AA	AA	BB	chr5A	666229223	chr4B	618589683	-	-
AX-94611134	AGAGCATGTCACACCTGATGCTGCCACATCGGTGGACTAGATAGGAGAGA[Y]GACCAGGCATGTGTGGGCTGAGCCCATCAGTGTAACAGGCCGTCTGTGGC	T	C	AA	AA	BB	-	-	chr5B	113682148	-	-
AX-94611629	TAAACATTGCTTCCAGCCATTGGTGGATTGATGTACTCTAGTCAGTTTGA[K]CTCAGTTTTGGTCGTCGTCATTTTTGTAATCTATCAACCTAGCAGAAGCG	T	G	AA	AA	BB	chr5A	592292476	chr5B	580103344	chr5D	472737198
AX-94612682	CCGAAACCTGCATCAATGGCTAAAGCGCAGGATTTCCTCAAGCCTCTAAA[Y]GATACTATTGCGAAAGCAACCGCTATGACGGAAGGAAGGAGGCCCGACTA	T	C	BB	BB	AA	chr4A	573321932	chr4B	42400363	chr4D	29833904
AX-94612738	GGCTGGAAGATACGGTCAATGTTTAGGAGCATTTATTGGCACTTATGGCA[S]AAGAGTCGCACTGCCCATGTTGACCACATATCACCGTGCCCACCTGAATC	C	G	BB	BB	AA	-	-	-	-	chr1D	56751203
AX-94614187	CGGGGATGTCAGAGAGCCAGGTTGCCTACGCCGAATTTTGGACTTGGCCC[R]ATAATGTTGACTTTATGCTGAACTCCCCGATAAACGAAAGGCTGGACCTG	A	G	AA	AA	BB	-	-	-	-	chr5D	434546004
AX-94615215	GCTTGTACATGTGTTCCTGTAGGCTGTACTAATGAAGGAAGACAAGCAAG[Y]CGTCGATTGCTGCAATTGGGCGGTAGGGAAGATCGGAGTCAACCAGTGTG	T	C	AA	AA	BB	-	-	chr1B	529062907	chr1D	141643310
AX-94615421	ATCCACCTGTTGCTCTTGGTCTTCTTGTCGCTAATAAAATCTGGGATCCG[M]TTGCCGATTACATTGGATACCCCTGTGACCGCGAGCGTCGCATCGATGAC	A	C	BB	BB	AA	-	-	chr3B	789751259	-	-
AX-94615601	CCCGAGTCACGATCACGACCTCGCGTAACGCAGCCATGGCGGTCATGGAC[S]AGGACAACGGTTCTGCGCGCGCACCGGCACCGGCACCGAGGAGGCAGCCC	C	G	BB	BB	AA	chr1A	148337737	chr1B	195759265	chr1D	141900006
AX-94615647	GCATCAAAGTCCTTCTTCGACTCAAGCAAGAACCGGCGCGTGCTATGGGC[R]TGGGCCAATGAGTCCGACAGCCAGGACAACGACATCGCCAGGGGCTGGTC	A	G	AA	AA	BB	chr2A	777623938	chr2B	779254723	chr2D	635165148
AX-94617284	TCAAGGAGGAGAAAGCGGCGAAACTGGCTAAGGCTATCAAGGAGAATGCG[Y]TAAAGGAAGTGAATGAGGCTACGGAGGTGGGCACCATAGGGCATGGCCAT	T	C	AA	AA	BB	chr7A	175170439	-	-	chr7D	172974514
AX-94617324	GATGTGTTCTCGTATGATCGGTTGAAATGTGACAAGTGTTACGGCATGCT[Y]CCAAAGCCGTCACAGTTTCAACCTAAGTGGCAGCAGGGCTGTGTGAAGGA	T	C	AA	AA	BB	chr6A	107207921	chr6B	169481547	chr6D	89062229
AX-94617479	TGTTAAAACACTGAACCCCCCAGGTATGTCACTTATATTTGTTTCCCTGA[R]GTCAAGATACCTTAGCTGCTCTAACATTACAATGCTATGTGGAACTTGCA	A	G	BB	BB	AA	chr6A	27085802	chr6B	46960535	-	-
AX-94618013	TTTGTATTTGCTATATCTTCTCTCATGAGTTCGTCAAGTTCCTTTCTCAA[Y]ATGCTTAGATGCTTTCATGTCGGAAATTTTGTGCAACATCAGAAGTAATG	T	C	BB	BB	AA	-	-	chr6B	373758431	-	-
AX-94618682	GGCCGTAACTCTCCTGGCAATCACTGCTTTGAGGTTTGCATGACCTCCTA[Y]GCTGCTGTAACTTATTAGACGCACCTCGGTGTATGGTTCGACTTTTGGTT	T	C	AA	AA	BB	chr1A	72380171	chr1B	115009598	chr1D	73144859
AX-94619411	AGAAGCTGGACCTATCCTTATCTTGGTACCACCTGTGTCATTATCGTTGC[R]TCGTCGTGTCTTACGTAAACCTCGGAACTTGCTACAGGCGACAAGAGTAT	A	G	BB	BB	AA	chr3A	175923573	-	-	-	-
AX-94619669	GGTGCGGCATTCAAGAAGGCATTTGAGGTGCTCGAAGGATCAAAAGTGCG[R]GCCATTGAGGAAAAGCTGAGGAGGTTTAGGTTGATGGAGATCAGACAGCA	A	G	AA	AA	BB	chr5A	450737346	chr5B	411022135	chr5D	350323602
AX-94619833	AGCAAGAGTTCGCGGACGTGTGGCGTTGTGCCGGTCTCACACGCTTGGCC[M]GACGAGATCACATTCTTCTCCATTCTTGCCTCACATTCTCTACTGGTGTA	A	C	BB	BB	AA	chr3A	584767652	chr3B	580169974	chr3D	443637216
AX-94620619	TGAAAATAGCGTGCTGAAGGCATTTTCACCAGCATTATATTAAAAGCATG[Y]CCATTGGGAAAATAGGAAGCATGCCATTGTTGTACAACAGATAGTTCACC	T	C	BB	BB	AA	chr1A	463844703	chr1B	488248070	chr1D	365436363
AX-94620995	ATAAGGGAAACTATCCTAAACATCAGTGTAATGAAAACATAATTTTGGGT[S]TTCTTTGGTATGAGGTCTGCAAATCCGAACCAGATCTTTTGCTTTGGTTT	C	G	AA	AA	BB	chr2A	209384362	chr2B	250728510	chr2D	194751787
AX-94621156	CTGGATATGGAAGCGAAAAAGCTGAAGCCAAATGTTGTTACATACAGTAC[M]CTGATCGATGGATACTCCAAGCTGGAGAAGTATGAGGAGGCACTCAAGTT	A	C	BB	BB	AA	chr5A	113719204	chr5B	119185120	chr5D	108516972
AX-94621573	AAATATGTAGCTGTAGAGGAATATGCTGCTGAAGTAGAAGCTACATGTTA[Y]GTCTCTTTTGTACTTACGTTCAGATATAGATATTCCGGTCCCTCGAGTCT	T	C	BB	BB	AA	chr4A	42275057	chr4B	518641858	chr4D	421530843
AX-94622062	CTTGGGCTGTGTGCTTCACCTATGGCACATGGTTCGGAGTGAAGGGGCTA[S]TAGCTGCAGGTAGAACCTTCAAGAGCAGTCCTGCAATCAGAAAGGCATGT	C	G	AA	AA	BB	chr6A	79950498	chr6B	136117789	chr6D	62502535
AX-94622515	GCTCGAAAGGTTTATCCAAGGAGGTATTCATGTCCTCGGTTACACGCGCC[R]GGACAAACTGAAGCAACTCATTCATATCATTATAACCTTGAGAGGAGTAC	A	G	BB	BB	AA	-	-	chr6B	462166452	-	-
AX-94622784	GAGGATCATAATGCAGCTACCATAGCTAAATCTCAAGATTTGTGTACTGA[R]CCGAGTTCTAGGATCAGATGTTGTAATGAAGTACATCAAAAGTGGCATTG	A	G	BB	BB	AA	chr7A	392851638	-	-	-	-
AX-94623018	ATTGCCGATCTCTTGTATGTGGTTCACATCATAATGAAGTTCAGAACTGC[W]TTTGTTAAAACGAGCTCAACCTTGCGGGTTTTTGGAAGAGGAGATCTTGT	A	T	BB	BB	AA	chr6A	581749322	chr6B	657266207	chr6D	434453531
AX-94626780	GTTATGGGCGTACCGTATCGTAGAAATCCTTTGCCATGAGAGCTGAAGCG[Y]GAGTTAACCTCATCTTTTTGATCCAGCTCAGCAGTAGTTTTCTGTTTGTG	T	C	AA	AA	BB	chr3A	504803433	chr3B	495678320	chr3D	381638130
AX-94627153	GCCGTTGTGCATTTGGTTGGATACATTAGTGATATGGCACACGTTCATTA[W]TTAATCATACTATGTATGTATCTGCTGCTACTGTACTTCCGACGCCGTGT	A	T	AA	AA	BB	-	-	chr7B	717310509	-	-
AX-94627494	TTGTTATACTGCCTTCACTTTGTTAGTTTCATTCCTTACTTGCAACAGCT[K]ACGCAAACATAAACATATGCAGGTCTGGGAAGAAGCTCCTCGTTTACAAG	T	G	BB	BB	AA	chr1A	135102598	chr1B	187407611	chr1D	123102894
AX-94627809	AGGCTGAAACGTTTGCATAGTCAGTTTTTCGTGGATTTTGTACTTAAAAG[S]GATCTATCTAGAGTAATCTGTCAATGTTCTGCGGAGATCTTGCGTATCTG	C	G	AA	AA	BB	chr3A	574998952	chr3B	570780296	chr3D	436680113
AX-94629250	AAGTGGTCTCTAGACGACGTGTTTGTTGTGATCGCGAAAGGTGACTGACT[R]GTTTTACAATGTCATCTCACATTTTTTGAAGCACAAGTGTATACTATGAT	A	G	BB	BB	AA	chr3A	631580916	-	-	chr3D	487819570
AX-94629948	GGTGCAGCTCTATACAGTTTTTGAACGCAGAGTTCGCATCACGGAGCACT[Y]GTTGAGGAAACCGATCAGAGTCACTTCCCATATGTACGGCGACATGCTCG	T	C	BB	BB	AA	chr6A	91899921	-	-	-	-
AX-94631633	CTGAACCCGCCTGGTGGTTTCTGGTCTGATGATTCCAACCATGTTGCAGG[M]AATCCAGTCCTTCATGATATTCATCCCTGGCGCTACAGAGCATTCTTCAT	A	C	AA	AA	BB	chr7A	183570401	chr7B	145001319	chr7D	178939858
AX-94631650	CGTCCCTTCTTCCAGCGGACCCCTACGAGCGCGCCATTGCTCGCTTCTGG[R]TGGCTTACGTTGACGACAAGCTGGTAGCCCCATGGAGGCAGTGGTTGAGG	A	G	AA	AA	BB	-	-	-	-	chr6D	91820423
AX-94632187	AAAACCCAACAAAACCTTGTTGAATCATGCACCTATCATGGCCAGTACTA[Y]ATGCAACCAATAATTGTACTGATTATCTTGGATGATTGTAAATTCCGGTT	T	C	BB	BB	AA	chr2A	267884788	chr2B	269375947	chr2D	212925252
AX-94632298	TGACGACGACGGGCAACTCACATGGTTCAACGCTGGTGTTAG[R]GTTGGCGTCGGGATTGGCCTGGGAGTCTGTGTTGGAGTTGGTATAGGCGTTGGGCTCC	A	G	BB	BB	AA	chr7A	428265268	chr7B	374748625	chr7D	379724193
AX-94632795	CATCATTGTTAGAGCTTGTCTTATTTGTACCAGTCTCTTCAACATCACAA[Y]TTGAGAAGCAAATCTAGTATCAGCCACAGCAAGCAATTTCAGTTTACTAC	T	C	BB	BB	AA	-	-	chr5B	208441903	-	-
AX-94633873	CAAAGAAGTATGAACTTCGTGCGGCATGGATACCGGCTTACTT[Y]ATGGAAATTCCCTTAACTGGTCTCCTCAGGACAACTTCTATTTCAGAGAGCGCAAAC	T	C	AA	AA	BB	-	-	-	-	chr3D	49660352
AX-94634694	GCTCTAAAGGATAGGATACCTAAGATAACGGAGAAGCTGACCTGGGCTGC[Y]TCCCTTGTAGCTGTATGCATGGGGTTAGCTCTTCTAGTTGGGCAGTTCTT	T	C	AA	AA	BB	chr4A	25696823	chr4B	548195164	chr4D	441838632
AX-94634923	GCATCCCGGCCAGGAGACCGAACACGCCCAAGTCTCCTAACCCTAAACGG[M]TAAACCTCTCGTCCCTCCCCATGGCGTCACCGCCACCGAAGCTTCCGATC	A	C	AA	AA	BB	chr5A	78144481	chr5B	90499788	chr5D	82179781
AX-94634986	CGCTGTGCAGCTGCTCTGACACCAGTTAACAGTGTTGTCATGCATAGCCT[R]TTTTATCGCTCCTCTGTCGTGGTATCTCAGTGTGTAAGATAGTTCTTTGC	A	G	AA	AA	BB	chr2A	654914001	chr2B	600746558	chr2D	511694575
AX-94635554	GATCCGTTGCAATATGTTTGGAGAGCAGTCTTAAGATTATATGTACTTTT[M]TCATCACCCTTCACAAAGAAGACGCTATCGTCTGCAAATAACAAGTGAGA	A	C	BB	BB	AA	-	-	chr6B	671924595	-	-
AX-94636858	CAGCAGCAGCACTTGGGTCCATGGTTGGCTCAGATCAGCTCGTCCACAAG[M]TCGTGTCTGGTGGCTTTGACTGTGTCGTCAAGGTGTGGGAGTTTGTCAAT	A	C	AA	AA	BB	chr2A	723824162	chr2B	713675607	chr2D	589496938
AX-94636976	TGCCTAGTCCTCCAGGTGGACAACCTTGCCTACGTACACCTTGCCACTCC[Y]ATGCCTAACCCATTTAGGTTCATCCGCCAGGCCCTCGCTCAACACCGCAA	T	C	AA	AA	BB	chr6A	187768998	-	-	-	-
AX-94638838	GGTGTAAGGGCCACAAAACACATAGAAAGAATCACAGACTCGCAGCAAGC[M]GTACCTAACTCGTTACTAAAGATCCAACGATGTTGTAGAAAATAAAGCTA	A	C	AA	AA	BB	chr2A	654873745	-	-	-	-
AX-94639328	TTACCGGTGGCATGGCAACATTTAATATATGGATTCTGCAAAATAAGAAG[R]ACCAAATAAGCGCGTCAGCAATATGGGTATCAAATACAGAAGGTGATGAC	A	G	BB	BB	AA	-	-	chr1B	553258093	-	-
AX-94639975	GAAAACAAGCCAGCACTGACACCATCATAATAAGTTAGGGAGACCAAATC[R]AACAATAGAGGCCAATGAACAGGCCATTCTCCCCATTCTCTTTCAGAAGC	A	G	BB	BB	AA	-	-	-	-	chr2D	29299381
AX-94641129	CAAACCGAAGAGAGGGATGGCACTGCCACTAGCAATGAAGGCCTCAATAC[K]TCGCCATCAGCGATGGATGCAGTGGAAAAGATAAACAAGGATCATCAGAA	T	G	BB	BB	AA	chr4A	487865999	chr4B	132334383	chr4D	93844198
AX-94641398	TTCATAAGGTGATGTCTAAGTATTTCCCATGCAACGAGGTAATGGCTTAT[R]ACTGATGATATATGTCTTCTTTATATAACTTGCATATTAACTGATCCAGT	A	G	BB	BB	AA	-	-	chr1B	136543361	-	-
AX-94642245	ATCTTAGCGCCATGCCTTTCTATTTCGCATGGGGTCGAGCGTGTAATCTG[K]TCGTTTCCAAATGAATCCTGAATAGTCCTGCTTCGTTAGGTGCAGGACGC	T	G	BB	BB	AA	chr5A	362794116	chr5B	309029643	chr5D	273533106
AX-94643486	CGTCGAGGTGTAATCAGGCCACACGTCCCACTTGAAAAGGTCTCTTTCAG[Y]GGAACACCTAATCTTGAAAGCATTGTGCTCTTATATGCGGACATATGGCG	T	C	BB	BB	AA	chr2A	34502197	chr2B	52907397	chr2D	32038501
AX-94643848	CTTCATTAATGTTAGATCAGTCTTGACGTCCGTAAGCCCGCTTTTCAGAC[M]GGTTACATCGCCCGCAACAGCATTCAGTTGACCTGTCATCTCACTCACTG	A	C	AA	AA	BB	-	-	chr6B	526477383	-	-
AX-94645609	GTAAAGAGCGAGGGGCTAAGTGGAGGCCTTGTCCTCTTTTGGAACAATGA[Y]TCGGTGGTATCCCTGAAATCTTTCAGTCGGACGCACATTGATGTGTTTGT	T	C	AA	AA	BB	chr6A	146574038	-	-	-	-
AX-94645838	GGGATGATCCCTGGAGCAAAGAGGATGGTAATGGGGCACACGATACAGAG[Y]GAGGGAATCAATGCAGTTTGCGGGGCACAGGCCGTCAGGGTGGATGTTGG	T	C	AA	AA	BB	-	-	chr4B	85937742	-	-
AX-94646447	TATGGGCCTGTACTTAATCTTACAGCTTAAATACTTTAGTTGAATGGTCG[R]TTAACACTGTTAATTAATTCTGTAATCTAGTAAAGTGTCAAAAGATACGA	A	G	AA	AA	BB	chr5A	586604471	chr5B	573226205	chr5D	466230489
AX-94647219	AAAGGCGAGGCCCCAACGAAGCTCTTCGGGCTCCTGAAAGCATGATGACC[R]TGTATCAAGGAACGCATCATCGGCACTCTTGATCTACAGAGCGTACATAT	A	G	BB	BB	AA	chrUn	30154610	-	-	-	-
AX-94647417	GGCGATGCTCAATTCTGAATCGTGTCATGCTCTACATTTATAGCCTTCTG[Y]TGACCGCAAAGGGTATGTTTATTGGAGCAACTTGAAAATGGATGCACCTT	T	C	BB	BB	AA	-	-	chr1B	493307892	chr1D	370350352
AX-94647718	ATCACAAATGCCTTTTGCATTTGGTTTTCTCAGTTTAGCGTTCAGGTTCC[Y]GTGTTAGTCGTCCAGTATTCAGAGTTATATTGGGTAACAACTATGTGCTG	T	C	AA	AA	BB	chr6A	124719719	chr6B	189102108	chr6D	103604050
AX-94648335	ATTGTGTTTTGGCCGCTTGCGCTCATTTTATAGGAGATTGAGATGTGGGA[Y]AAGCTACTACCAAATGTTTGGTTCCCATCAAACCGTTTATTTACCAATAA	T	C	BB	BB	AA	-	-	chr4B	346200335	-	-
AX-94648920	ATATTATACCCAAACATTTTATTCTTGTGACCTGACAGACTCCATATACA[Y]CACTCAGAGACCATATGGCTCATGCAGATCCCAGGAAACGACCCATCCAA	T	C	BB	BB	AA	chr3A	63475043	chr3B	78669937	chr3D	50399117
AX-94649364	GTTTCCTCAGTGTCTCTTTTTGATTTCAGGCAGGCTATTCTAGAGATTCA[Y]GATGCAGTTGTTGCACTTCAAAACACTACATCTACTGCACGTGTCTCACT	T	C	AA	AA	BB	chr5A	479848198	-	-	-	-
AX-94649381	TCAAAATGAGCAGCGGCAGTCAGGACCGAAGCAGCAAAGAGGATTTTCAG[S]CACAGTGGTCGTTGATCTTAGTTCCTGCCAATCATTCATTTGTGCCACGT	C	G	AA	AA	BB	chr2A	15450939	chr2B	23752771	chr2D	13440176
AX-94649558	GGCGGGTGCGGGTCGCAGAGGGCGTGGCAGTCGGGCCAGTAGGTGGGGCA[R]ACCCTCCTGTTCAACAGGTCGCGGCCGAGGCAGATGTGGCAGAGGTACGT	A	G	BB	BB	AA	chr2A	528670495	chr2B	463338546	chr2D	391801159
AX-94649566	AGCAGTTTTGAGCTGTGCTTCAGTTGTTTTATCGGTGGTTATAACGAAGAAATCCGGCTGTTCGA[W]GGTGCAATTGGCGAGTCACGCCTCTTAAGAGTCTG	A	T	BB	BB	AA	chr7A	629962663	chr7B	591547282	chr7D	546711329
AX-94649688	GGGTCGCTTGTGGTTCCGTGATCATATGCGTAATGCGACGAGACGTCACT[Y]GTCTTACGGTCTTGCCTTCTGCTCAGCATTGTATTAGCTATTTGTATATG	T	C	BB	BB	AA	chr7A	501574599	chr7B	448702041	chr7D	431209283
AX-94649867	TCATCTCTTGAAAATATTTTGAAGTCAGCTAGTCTTCCAACGGTCAGATC[W]ATTTTCATTGAAGAGTGTTTAGGATTGTCATCTATGCGAGGTGAAAGATT	A	T	AA	AA	BB	chr2A	16523490	-	-	-	-
AX-94650056	TCAGCCTGCAGTGTTGTAACGTTTAAAATGTTCAAGGACACATTGTGAAG[W]TTAAGATACTGTAATCGACTGTTCTATGTTATATAGTGGAACCGTCAATT	A	T	BB	BB	AA	chr5A	479601904	-	-	-	-
AX-94650270	ATTTTCCACTTGAAAAACTTTTTCTTGGTCAAGACTGAGAAAGACAGAGA[Y]GAGGCGATGGACCCTGGAAGTATTGGTTTTGATTCAAATGAACCCCAAAT	T	C	BB	BB	AA	-	-	chr3B	348552956	chr3D	238636106
AX-94651267	ACGAATCACCTGATTGTACGTTACTTGTTTTCATTCATTCATCAGGGATC[S]AACAGAGCATCTCGAGCAATCGGTTTCAGATTATTCTTAACAACGAGTGG	C	G	AA	AA	BB	chr1A	472629337	chr1B	498121987	chr1D	373420280
AX-94652099	GCCAATTGGGCCTGACGAATGCAATGTGCGGGGAGTGGAGGCTCCTCAAG[Y]ATATCGAGGAACCAGAGTTCGGCCCGGACGCGGGCGTCAACACGGTGCTC	T	C	BB	BB	AA	chr3A	20031755	chr3B	22682698	chr3D	16512972
AX-94653440	TGTATCCATCCATGTGTTTGCCTGGGGTTAAGACAAGAGAGAGAGTGCCT[Y]CGCTCCAGCATGTACCATTTGACATTGGTTGATGGAGAGGAGCATATTAT	T	C	AA	AA	BB	chr1A	446602230	chr1B	466392859	chr1D	346664754
AX-94654272	CCACGCGTCCGATATAAAAACATCTCAGATAGCTAGAGGGAGAGTGAT[S]AAGGTAGCAACAATGGCGGCCCAGGCTCAGCAATTGACCGTTCCCACCGAGG	C	G	BB	BB	AA	chr4A	549670934	chr4B	70725730	chr4D	48003319
AX-94654466	TTTTGGTAGGATTACTTGGGTACTGGTGTGACGCATATGTTTTGAGGACATATGATAAGACGA[Y]GTGATGTTTACGGTGCTTAAGTGCGAATAGCACATGG	T	C	AA	AA	BB	-	-	chr1B	553067301	-	-
AX-94654520	GACAAACCAGTCGGGCTGCTAAACGTCGACGGGTACTACGATCCGCTGCT[Y]GCGCTGTTCGACAAGGGCGCGGCAGAAGGTTTTATTAAGGCCGATTGCAG	T	C	BB	BB	AA	chr3A	471356997	chr3B	450435718	chr3D	352792950
AX-94656159	CCATTGGTCGTCGGCCACATCGTTGGGGATATTGTGGACCCTTTCATGAC[K]ACTGCGTCATTGAGGATCTTCTTCAACAACAAGGAGCTGACGAACGGGTC	T	G	AA	AA	BB	chr4A	550957456	chr4B	69163050	chr4D	47438842
AX-94657998	ACGAGTTTGAGAAGGCTCCTACAGATGAGCAGGAGGCTGAGGACTACCGT[M]AAATGAGGGAGATGTGCTTTCGCCACAATTTCGGTTCAATCGACGCGGAA	A	C	BB	BB	AA	-	-	chr2B	612064999	chr2D	520038555
AX-94658455	ATGAGACTTACCTGCATCACTGGGTTGCAGTACCATACTATGCTCTCAAG[R]ACAACCAGAGCTCTGATGCGCAAAAGGTTCCCGCAATGCTTAAAGGGAAT	A	G	BB	BB	AA	chr7A	263660684	chr7B	223155929	chr7D	246776759
AX-94658749	AATACACTGCATGAAAGCAACCCTGACAGAGAGCGCCGGCATGGCAAATG[Y]CCTCTAACACCTGAAGAAGTTGGCTTCATGCTCAGGGCATTGGGTTTTGG	T	C	AA	AA	BB	chr2A	660560454	-	-	-	-
AX-94660429	AAGCAATTGCAAGTCCACTGTGAACTTATACAGCGTAGCACTAATTAGCC[R]GGCCAGCACGTATATTAAATCAGTAAAAAGGAAACAAAGCCTGACGTACT	A	G	BB	BB	AA	-	-	-	-	chr3D	346975835
AX-94661192	CCGCGGTGGAGGAGATCTGTCAATCGTAACGCTGTCATGAGTTAGGTGTT[Y]CGGGGATTCAGAAGCAGCGCGCGTGTCCAGTTTGNNNNNNNGTCGTGTAA	T	C	BB	BB	AA	chr5A	28104059	chr5B	33628649	chr5D	40091687
AX-94661431	CCATCTTGTCATCATAGAGAAAATCCTTAACCGCCTTCATCCAGTGGTTG[Y]ACGAGTTATCGAACTGGTGAAGAGAAGAAAATAACCAATGAGTAGACAAG	T	C	AA	AA	BB	chr4A	153252045	chr4B	400695369	chr4D	320037277
AX-94661544	CTCGCCGGTTTCGCGGCCGGTCTGCTTTGGGGGCTCTCAGCTACGGACGC[Y]GCGCTGCTTGGTAACTTCTTCGGCGCAGCTGCTGTCTCCCAAGTCGGCGT	T	C	AA	AA	BB	chr4A	557245794	chr4B	60700693	chr4D	42578722
AX-94662339	TCTATGAGAGAACCCTTCCTTGAAGACATCTTCCTTGATATGCGCCACAG[Y]TTTTGCTCCTTGTAGCATCACAATGCATGAAATAAAATGCAGATTATGAC	T	C	BB	BB	AA	chr5A	636672448	chr5B	640149740	chr5D	509516131
AX-94662729	GTCGACAGTAGGACCCTGCTGATGGAGTTGGAATTACTTATCACACAACC[R]GCAGAACATTTTCCCATGCTGCAACCCAAACCCCCATGGTCACCTCTTTT	A	G	BB	BB	AA	chr5A	493860424	-	-	-	-
AX-94662769	CTGTTTGGAGGCACCAAAAAGCTGAAACCGGTGCCTATGCTAGCAGTTCC[R]AAAGGTCCATGAGTTTTGCCGAGGTTGGTGACCAGCTTAAGGGAATATAT	A	G	AA	AA	BB	-	-	chr3B	805872160	chr3D	600268877
AX-94663252	GCTCCAAGCAAAAGATTGCAAATGGTACGCCTTCTAAGAAGTGAGGTGCC[M]TTCGGTCTACAAGGCTCGGTATTCGGTTAAGACTGCTCCATGAGTGGGAA	A	C	BB	BB	AA	chr5A	584516874	chr5B	571185967	chr5D	464090209
AX-94663324	CAGAACATTTTGGATCATGAATGAGTGAATACAGCCAGTCCCTGTAGCTT[Y]CGATGAGACTCACATCCAATGCCATAAGGCTTGTATGTCAGCAGGTTATC	T	C	AA	AA	BB	chr2A	740069832	chr2B	742080873	chr2D	608540085
AX-94664185	ACGCACCTCTGAAAAATAGAGAGCAACCATATAAGCTTAAATGCTTGGCC[R]AGGTCGGCTTAAAAAACGGACTTCTTCCTTGGTTGTTGTAGAACTACATG	A	G	AA	AA	BB	chr7A	7739765	-	-	-	-
AX-94664796	ATCCACAAATCAATTAAGTATGGTGTATGGTCTAGTTCCTCCAGTGGAAA[Y]AGCAAGCTGGATTGCGCATATAGGGATGCTGACCGAATAGCTAAGCGGAA	T	C	AA	AA	BB	chr3A	323101184	chr3B	353561411	chr3D	225522075
AX-94666266	TGCTCGCTTGATTTGATGAGGTTTGTCGCCGTCATGTGTAGGCTCTGTTC[S]GTTGTTGGGTGTTTGTCTTGCCAGGCGACACCGCCCGCCGTATGTGTAGG	C	G	AA	AA	BB	chr5A	505510100	chr5B	479833344	chr5D	399952771
AX-94666267	ACCGGGCCATCGCGACGGCAAAGATGGAGTCGCTCCGCAAAGAGGATTTG[R]AGATTGATCCTGATGAGGTACTCATTGTTAACTCCTTGTTTCAATTCAAG	A	G	AA	AA	BB	chr5A	100619127	chr5B	108795854	chr5D	100034183
AX-94666338	AATAGGCTCTTCTCCAGGGTGGTCAAGAAAGGTGACGTATTTGTGTTCCC[R]AAGGCAATGATCCACTTCCAAATGAATCTAGCACATGACAAGCCAGCAGC	A	G	BB	BB	AA	chr5A	40720512	chr5B	54702913	chr5D	51686697
AX-94667273	TCCTCTGCTCTACTGAAGCAAAATACTTGGATACCAGAGCGCTAGAATAA[W]TGCGTAACTTCGAATGGGGATGTATCAGCAGCTTGCAAATTGTCATCCAT	A	T	AA	AA	BB	chr3A	374442986	chr3B	376477587	chr3D	285791786
AX-94667628	TTGTGAGGATGCTCTTTGAGAGGGGCAGTATTCTGCAGGTAACCGTACTC[R]CAGCTCCTAAACTGGAGACTTTAGGCTTCATTAGTGATAAGTGCAGGTCA	A	G	BB	BB	AA	chr5A	76491970	chr5B	88859891	chr5D	80300474
AX-94667797	GTCGTTGATCGTCCGGCGAATTGGACAGATGGAGTCACATGCACACCGTG[M]CAGCCCCGACGAACTATACCGGTTGCTCCTCGAGCCCGATTTTGCGTGTC	A	C	BB	BB	AA	-	-	chr6B	471164784	-	-
AX-94668789	ATGTGTATGTAACATTGTGTGTTCTGTGTTGGCACGAATAAATCGGCACC[R]GCATCCATACGGTGGGTGGCGTTGCTGAATGTGGTGGTTACTGTGGTTCG	A	G	BB	BB	AA	chr1A	58527752	chr1B	96241291	chr1D	60287873
AX-94669734	CCACGCGTCCGACCAGATAGAGACGTTACTGTCCCGAAGACATGGCA[Y]TGTGACACACTCCCGCCGCCGCCGTTCCTTAATAATCCAGGTCGCAGCTCTAT	T	C	AA	AA	BB	chr4A	499953680	-	-	-	-
AX-94671289	TGAAATTGGAGTATTGTAATCCTCAGACAACATGAACTGACTG[Y]GTGTTTTTGTGATTGTCTGCTCCCGGCTCTGGCCCCCGCTCTGCTGATAGCCCGCTG	T	C	BB	BB	AA	-	-	chr7B	664007849	-	-
AX-94671524	GCCACTGCCAACGGCCTGTGCTACTCGGCGGACGCGAAGGTACCGCTTCC[S]ACCATCACTCTCGAGTTCGCCGGCGATGCCGTCATGGCGCTGCGGCCAGG	C	G	AA	AA	BB	-	-	chr6B	544795289	-	-
AX-94671594	TCCGTGGGGCGATTGAGGTTGAGTATTTGATCCAGCTTGTTCAACTCTGG[R]GAAAGACCTCCATGCATACATAGAATCTTTTCATCTATCAACGCTGATAC	A	G	BB	BB	AA	chr6A	608632489	chr6B	704039741	chr6D	461714033
AX-94671760	GCTAATCCGCAATTTCAGTGGATAGTGGGTGCCCACGAAAATAAGATTTA[K]AAGCTTTCAGTAAAGCAAACGATCTGAAGCCATAGGTTTGCTTGTGCTTG	T	G	AA	AA	BB	chr1A	479138121	chr1B	506745076	chr1D	378701535
AX-94673034	GGCAAGCTTCTTCCGGAGAAACCGGGGATGGAGAAAGCGCACATACAGAT[R]TTGCGGTATGCCGAGGAAAGCAATGTGATGTTTCTGGTCATAGGCTTTAG	A	G	BB	BB	AA	chr2A	14889083	-	-	-	-
AX-94673656	ATTCTCATTGCTTCCTGAAATCCAGATATTGTTGGTAGGAACTTGACCAC[R]AACACACTCTGATTGGCTGGTCTTCCCTGGCTTATCTTTGCCTTGTCACA	A	G	AA	AA	BB	chr5A	227713142	chr5B	209645362	chr5D	198957615
AX-94673992	GAAATGCTTTTCGACGAAGCGGTGGACAACCTGCGCTAGCTAGCTAAACG[R]GCGAGGGACGGTGCGTTTCACAAGAGTGTTTCAGTGGAGGAGAAGGCATG	A	G	BB	BB	AA	chr4A	596161861	chr4B	13299749	chr4D	7460090
AX-94674055	AGCTAATTCTTTCTCTGAAATTAGTTACCCACATGGTGGGTGTCTTACTC[Y]GGCGGGAGGCTTGGTTCGATAATATGGGACTCCCGGTAAGGATCCTTATA	T	C	AA	AA	BB	chr1A	528260620	chr1B	581094518	chr1D	430565292
AX-94674477	GGGACATTGAGATGCTACTCGACTTGAAGAGCGGGGACACCGACAAT[K]GGAAGAATATATTCTTGCAGATTGCAGTGTATGAGGAAAGCGTCGCCTGTCTC	T	G	AA	AA	BB	chrUn	317380149	chr7B	642234453	-	-
AX-94674775	GTCCTATGACACTTTCTTGTGGAGAATAAGTGGCTTGTAATATCAC[K]GCAATTCGGCCACGCTTGCGGCCTGTTTGATCATTGCACGATCACTAGTACGAA	T	G	BB	BB	AA	chr7A	195237459	chr7B	317347584	chr7D	188772142
AX-94674857	ACCAGCGTCAGGGTGATAGCTAGCATCCACGTTTAGTTTAATCACTCAGG[Y]AGCCGGTCTGACCCATCACATAGATCGCGTTGGTACCTTCAGTTTGGTAG	T	C	AA	AA	BB	chr3A	739683389	chr3B	467936026	chr3D	360640327
AX-94675621	TCTCCTTTCAAGTATTACATCTCTCTTTCAGCCGTACTATATGCCCGTAT[K]ACAAAAGCATGTTACTGAGGATGTTTATAAAATACACATGATCATGTAAC	T	G	AA	AA	BB	chr5A	110373129	chr5B	116843789	chr5D	107567356
AX-94675732	GAAGGAGATAATTGGTCACTTGTTCATATTCCTAAGCCACCGTACTATGC[K]GATGATATCAATGGCATATTTCCATCACAGGGACAGTTGTATTTTGCAAA	T	G	BB	BB	AA	chr3A	691648453	chr3B	735566709	chr3D	554975335
AX-94677740	TGGGTCAATCTCAGGCTCATCTGTCTCTTCAATTTCCTTTTCATCAATGA[Y]GGCATCAGAAGGGATCGAATCTTCAGAATCAGACTGACTGCTACTCTTCT	T	C	AA	AA	BB	chr5A	453344364	chr5B	415936401	chr5D	352693984
AX-94678104	CTGTTAGCAGATCGCAAAGCAAGATTTGCACCTTAATGCTTCTTCAGTAA[R]GAACCCCAACTAGCGAATCCACCATACTCGTATCAGACACTTTATTGACC	A	G	AA	AA	BB	chr4A	111292232	chr4B	437074560	chr4D	353523046
AX-94678154	ATGCAGGCCTATCAGGTGGCTGATTCTGATATGTAACCTCAACTGCATTCCTCAGATCTGTCGTGC[R]AAACTGTGGTATATGTGAATGCGATGATGCCTTT	A	G	AA	AA	BB	chr5A	207656009	chr5B	159716043	chr5D	158166725
AX-94678384	TTCAGGAACAGCTCCCTCGTTTTGACACTCAGCAGGTCAGGGATGATGTG[M]ACAAGCATCAAAGCCGTCGCGCAGGAAACGACGGCCGTCGAAACCTTGGC	A	C	BB	BB	AA	chr4A	584273159	chr4B	28072389	chr4D	16234679
AX-94680550	TTCTCCCCTGCTTTAAGCATGTATAGAAGTATAGAACCCTACGTTTTTCG[Y]GGTGCCGGCTGTTGAGGTTGGAGTTGCCAGATGCCGCCCCGCTGTTGTCT	T	C	BB	BB	AA	chrUn	11260879	chr1B	411052789	-	-
AX-94680582	TCCTCTTCAAGCTCTAAAGGAGTAGCTACAGCCGTATCTCTCGCAAAGGA[R]TCAACAAATCCGAAGATGCCAATGCCAAAAGGATGATAGCTTGTCTCTGT	A	G	BB	BB	AA	-	-	-	-	chr2D	252155256
AX-94680741	GTTGAGATGCACTTGTAGAATTACAGTTCATTACTTCATTTAGGATG[Y]GAGTTTACGGCGCTATGTGCCCACTCCGGCTCAAAAGGTTATCCATGCACTTT	T	C	BB	BB	AA	chr3A	581257565	chr3B	576783508	chr3D	441136203
AX-94680859	GGTAATCACCGCGTCCCGTGCTGCCCATGCCGCTCTTCTAATGTT[Y]ACCCTTTTAATTCACCGGTTGGATCAGCCAGATCCTCATTAGGAGTTGGTAGATT	T	C	AA	AA	BB	-	-	chr5B	283024663	-	-
AX-94682046	GTCATCACCACACGTCCAAGCATCGGCTTGCCTGATTCAACCACGGACTC[R]CCACCACAAACCACTATGGCAGGACTGGGAGGTGCAGGTTCGACCATCGG	A	G	AA	AA	BB	chr6A	587556796	-	-	-	-
AX-94682602	GCCGTCATGGCGAGCGATGTTTCCATTGCGCAGTTCCGCTTCCTTGAGCG[Y]CTGCTACTTGTCCATGGGCATTGGTGCTATAGCAGGATCTCATCAATGGT	T	C	BB	BB	AA	chr1A	1234017	chr1B	1431749	chr1D	2174831
AX-94683433	CGCAAAATTGTTCAGTACCACTTCTTCATCATCAAATTTGCAAAGCATTG[W]AGTTAGTCATCAGGTAGCTACTGAACGTGAAGAGCAGATGTTGCCGGACT	A	T	AA	AA	BB	chr7A	661091723	chr7B	628427052	chr7D	571837395
AX-94683543	GTATCTTATTACTGGGCATGCATACCCTGAACAGCCTGGTAACATGTGTA[Y]AGAATAAGTTGCGGGTAGTAGTTCCAATACACAGTTCCGGTTGACCATTG	T	C	BB	BB	AA	chr2A	187955926	chr2B	233270233	chr2D	176165567
AX-94683762	GACGAAGAACAACATGATGTTGGTGCAAAGGGCAGTCAGCCAGAGGAAGA[R]CAGCAGCCATCATGTGTGGAACCTGCTGAATTGTCGACGGTTCAGGTTCA	A	G	AA	AA	BB	-	-	chr5B	683517274	-	-
AX-94684631	AGTCGGACACCATGAGTCCAGTGACAGTGGAAAGTAAGTTTTGACAGCTA[R]GAAGTTCGAGCTTAGCTTGGATATATTTAGATGACGAAGGTTGCATGAAG	A	G	BB	BB	AA	chrUn	976221	chr1B	120370061	-	-
AX-94686719	TGTGATGCACAGATGTCGTTTGGGGAGATAACACTTGAGGAGTTCTTGCA[R]AGGGCTGGCATTGTTACTGGGCAGTATCAGAAGGATGCTGAGGAGTTAAT	A	G	AA	AA	BB	chr5A	313906167	chr5B	263546371	chr5D	239940586
AX-94687728	CACACCATGAACATCAGGGCCACCGGCATATATGACCTCAGTCTTATTCC[K]CAAAGTGGCATTTCCACCGATGGGGTCTGAAGTGACATACAGTGCCACAT	T	G	AA	AA	BB	chr5A	561533586	chr5B	541343334	chr5D	444549521
AX-94687848	GGTGATGTCCTTTCGAGGTTCTTTTGAGGAAATGGTGATACTGAATCATC[R]GAGGGTGCTCCTTTAACTGCACTATTTTCAGATTGACCAACTGCTTGGCT	A	G	AA	AA	BB	chr5A	546552468	chr5B	520898468	chr5D	431214547
AX-94689000	AGTTGATGAGCCCAGATCCATTTGTTGTGGCGACAAAGCTGTTAGCCAGG[M]GAGAATACAAGGACACAGGGAAGCAGTTCAATATACTAGCAGCTGCATGG	A	C	BB	BB	AA	-	-	chr3B	782989640	-	-
AX-94689485	TGTTGACTTCGATTTGCAGCTAAGTCCTGCTCTCCTTTCCTTTCAGTCCT[Y]GTAGCTTCTTTTTTCCTTGCAGTCTACTCCCTGTTCCGTTGCAAATAAGC	T	C	AA	AA	BB	chr1A	56210448	chr1B	92597441	chr1D	57476659
AX-94689537	AACGTCTATTTACCCATCCAGGCGCCATATCCCTGTGGTCACCATCCCTC[Y]CTCTACTCTCATCCATGGCTAAACATAGAGAATAAGATCAGTTGTGCATT	T	C	AA	AA	BB	chrUn	349250035	-	-	-	-
AX-94690711	GTTTCAGCCATAAACAGCTAGGAAGATAAAACTATAGATTCAGTGAGAGG[R]TGAGCGAGTACTTGCTGTAAGTATCAACCACATCAACAGGCATGGATAAT	A	G	AA	AA	BB	chrUn	2459326	-	-	-	-
AX-94690734	ATCCTCTATCTTGGCCTTGAGCTTTGACTTTTGTGTAACACATAACTTAT[S]ATTCCCATCTGTTTGAGCACATGTTGTTTCCTTTGTGTTTTGGTGCCTTT	C	G	AA	AA	BB	chr2A	735014108	chr2B	734496049	chr2D	603787617
AX-94691492	ATGGTCATGCCCGTTGCTCCCATCCTGCTCAACCAACTCTGTGACTGCAG[M]ATGCTCATGTTTGCCCTCATCGACGTGAATCACAGGATCAGTGGAAGTCA	A	C	AA	AA	BB	chr5A	480284544	chr5B	455734099	chr5D	379790047
AX-94693037	AAGATGCCTGGATTTTCTTATCGTTCACATAGCCTGCAAGAGAGAATGTC[Y]GAGGACCAATTTGCAAATGAGAGTCGTGGACCGACAACTTCTGACTGCTC	T	C	BB	BB	AA	-	-	chr4B	385560911	chr4D	308760017
AX-94693554	TCTTGTCAGATTCGTGTTCTTGTGCTTAATGGAGCTGACTTCTTTGATGA[Y]GAAGGAATGATGGTACTTTCATCCTCACCATTCCTGGAGACACTCGAGCT	T	C	AA	AA	BB	-	-	chr5B	140825080	chr5D	127887124
AX-94693989	TAAGTCGGCTGATGACAGTAGCCAGGAATGTGAAGTGATCATGACAGAGA[Y]TGGTACTGAAGAAGGAACACAAGAAGCTGAAATTATGCAGGATACCCACT	T	C	AA	AA	BB	chr1A	319818579	chr1B	363931957	chr1D	250140293
AX-94694147	GGCTAGTTTGTTGTCTTGCAAGATGGTTTCAGGCAACGACCCTCCTCTTA[S]AAGGCTTTGGCGAGCCCGGTAATGGAAACCAAGAAGCAGGCTGTAGTCCA	C	G	AA	AA	BB	-	-	chr7B	748558628	-	-
AX-94694984	GGCCACACCTGGGTTGGCTGCCAACAGCCCTCTGATTGAACAACTGCTCC[R]TCTATCCGAGTCTCTGTCGGTCGGCTGTTCTTCTCGGACATCACCATACA	A	G	BB	BB	AA	chr7A	494116980	chr7B	721263360	-	-
AX-94695035	AGTCCGGCGAGAGGGACAGAGCAGCGCAAAGACGCAGAGTGTCAA[Y]GTGGCGGTGGACGGTGGTGAATCCAATGCGCAACAAGCACAAGTTCGGCGAGAGG	T	C	AA	AA	BB	-	-	chr3B	12897793	-	-
AX-94695517	TGCAGCAGCCGTGACAGCAGCTCTGAGTGCCGGGTCTACAACGCTGGCCG[Y]GGCCATAACTCCATCGTGTTCCACAACGCCGAGGCCAAGGCCAACGCCAA	T	C	BB	BB	AA	-	-	chr3B	513974807	-	-
AX-94695895	CCTGAACCGCAGGGTTAGCTTGGTCTGTCGTCAACAACGCCAAAGGTACC[R]GATCTGGATTTTCAAGGCTGTCCTCGAACTCCTCCTTGAGAGGGAACGGT	A	G	BB	BB	AA	-	-	-	-	chr6D	417510468
AX-94696316	AGGGTTTCTGTCTGAACAATCCTGTTACCGTGCGGGTTATTCAGTAATCT[K]TCAGGTCTTATCATGTGTGTGTCACCTCCTTCCAATCAACCTAGGATCTG	T	G	AA	AA	BB	chr4A	117280140	chr4B	428467108	chr4D	348310579
AX-94697250	GGCTGACTGAAAACATCATGACACTTGTTTTAGAATGCTAGGTAGACCGT[M]ATCATGACCACTTTCCACGCCATGTTGGCACTGTCCATACTAACATGTTC	A	C	BB	BB	AA	chr6A	599049291	chr6B	688299381	chr6D	453012063
AX-94697613	ATGACATAAAGTCTGAAAAACACAGTACAAAATAGAATTCAGGTTGCCTA[Y]AGGAAGTTTGGCTCAAATGGGCCGCTCTTCTTAGTCCCGCAAGTATTGCG	T	C	AA	AA	BB	-	-	chr3B	41070990	-	-
AX-94697684	ACAAACATATCGGCGCAACGTCTAGCTGGCGGTACCCAATCTAACAAGAT[W]ACACCCAATATTCTCCAGTCTATGATGTTTTCCAACAACCCCAACTTATG	A	T	AA	AA	BB	chr4A	47644251	chr4B	513083736	chr4D	416434564
AX-94697755	CAATAGTTTGGATTGCATACTTCGATGGTGATGTTTGAAATGTTCTTGGG[R]CTCGACTGTTGAACAGGAACCAAGTCAATGAACCCAGTTGCATACTTAAA	A	G	BB	BB	AA	-	-	chr1B	7556009	-	-
AX-94698221	AGATGAAGAGAGTGAAAATATATCGGTGGATCAGGTACATTGATAAGCAC[Y]CAATGTTCAGTCAGATGAAGAGAGTGAAAACAGCGTTTACTCTGAATTTT	T	C	BB	BB	AA	-	-	chr7B	571541933	-	-
AX-94698374	GTTCCTTTGACCTTCGGGCGTAACCTCGCTGTTTCTTTGGATG[S]CAAGGCTGGTCAGATTGGTGAAGTATCTGAACACAGAACTGGCATGGAGAGAGTGGC	C	G	AA	AA	BB	chr2A	2638935	chr2B	7428699	chr2D	3789158
AX-94699266	AACCCACCTAATTGGAAAGGCTTGATAGCAATGGCAATTAATCTCGACCG[Y]ACCAGACCCAGACCGACGTGCCTAACGCGACACCCTTAACCACAAATTAG	T	C	BB	BB	AA	chr5A	524732557	chr5B	497004133	chr5D	412620660
AX-94699582	CACACCTACACCTGAGCAACTTGATTCACCATCACCGGTATCTTTATGCA[S]CACAACATTTGCCTCTACTGATTCATGTTGGGTTTCCGCTACAATCTGCT	C	G	BB	BB	AA	-	-	chr2B	676684371	-	-
AX-94699666	AGTTACTGCGGTGCTCTGACTTCAGGGTGTAAATGCAGCTAACAGTAGAG[Y]ACGACGGATCACTGGGTTACGGACGCAGCATCAAAGTTACCAGGGGTGTC	T	C	BB	BB	AA	chr2A	615488238	chr2B	553876523	chr2D	473436854
AX-94701303	ACAATGGGGCCAACATGTGAACAGCATAGGTTGAAAATTCAGCTTCAGTG[Y]TTAGTTTTGGTGAAATCGTACTGAAACAACTGAACACGATCTTCATATGT	T	C	BB	BB	AA	chr3A	374443612	chr3B	376476965	chr3D	285792412
AX-94701539	GCTTACCTCTACCTATCATCCGTGACATTTGGGACCCTTGTAATATTTCC[W]ATGGTTTTATATATGTGCTTGGTGTCAATAATTGATTGATTTGGGACGGT	A	T	BB	BB	AA	chr2A	142182747	chr2B	190661218	chr2D	134401411
AX-94701925	GTTGCTCAACTCTTTTACAACCACATCTATAAGTTACATGGTCTGCCGTC[Y]GGCATTATATCTGATCGGGATAAGGTATTTACCAGCAATGTTTGGCAATC	T	C	BB	BB	AA	chr6A	184826118	-	-	-	-
AX-94702200	GAACAACGATATAAGTAACACCGACACTAACTATGAAGTATTTATGAATT[R]TTACGCCGAGGCGCCGTCGGAGGATTGGGTCATAGCTGCTAGTAGTCTTG	A	G	AA	AA	BB	chr3A	678316575	chr3B	803839610	-	-
AX-94702457	TGTGGCTGGGTCTCAGCTCGACGGAGGAGGGCCATCAATGGGAGGGCAGC[K]TTTAGCCCAAAATTTGGTTGCCGAAGGGGAGGTTGATGTACACGTGCTGG	T	G	BB	BB	AA	-	-	chr3B	195813485	-	-
AX-94702628	GACAAGTGGAGGTAATTGAGGCCTCTATGTTGTGATGCAAATGAAATTTT[Y]GGCCCTAGTCGACATCCTTATCTTCGACTTTGTTAGTGCCAGGGTTCGTT	T	C	AA	AA	BB	chr1A	189316740	chr1B	216968185	chr1D	130312406
AX-94703386	CTCTTCTCGTGCAAACATTTGTGGCCCAAATTGCATCAGGATGGCGAAAA[Y]CAGAATGGGGATGTTGACGGGAAGGAGTGGGAGCGGAGGCGTAATCTGCT	T	C	BB	BB	AA	chr7A	183570949	chr7B	145002015	chr7D	178940554
AX-94703954	TTCCTGATGGTTTAGCTTCTAGGAGCGCAGGGAGAGGCGCAGTATGATGT[Y]CATTGGGCAATTTAGTTGATGATTTGATATTTTATCAGGAATGTATAGCT	T	C	BB	BB	AA	chr5A	667942318	-	-	chr4D	487046077
AX-94704113	TGCCGAAGAGGTGTTGAGGAAACTACTGAAGAATTGACCTGAACAAGCAC[S]ACTAGGCCCTGCAAGTTTTGTTTTTAGCTTGTTGACTCAGTTATACATCT	C	G	BB	BB	AA	chr5A	484434057	chr5B	460477201	chr5D	384015709
AX-94705125	TCTGTTTTCTCTGCCGTTTACCTTTATGGTTACAGGGATTTACTTTAGCA[S]TAAAAGGGTTTACTCAAGAACAAACAGTACCAACTGGTAATGACATTAAT	C	G	BB	BB	AA	chr1A	93838089	chr1B	153878408	chr1D	98844652
AX-94705364	TTCGCCGCATGGGTTAACGCGCAAACGAGCTACATTGGCACTATAAACGA[S]TGGCTGAAGAAGGGGATTGACTATGTGCCTGAAGTGACCGATGACGGCAC	C	G	AA	AA	BB	chr7A	287168689	chr7B	244268507	chr7D	263923159
AX-94705530	TTTGAAGACAACGGAGAATTGGTCATTATGGAGGCCCCTCGCCTTGAAAG[R]TTGTTGTTACATTAGCCAGGCTCAGGTAGTGAGATTATCCGGGTTGTTAG	A	G	AA	AA	BB	-	-	chr1B	112938917	-	-
AX-94707194	TGTGTCATGTCCACAAGTCAGCATCTTGGTGTCATCCTGTTAGGACTTAT[S]TACAGATGCTCCAAATAAACATATCCATGGGATCAGGTTTGGTGATTTTC	C	G	BB	BB	AA	-	-	chr4B	586464944	chr4D	468212239
AX-94708583	CTTTGTTGCGACTCAATCACTAATGCATTGAGCATGATATGCATGACAGC[R]TCATAGACCACGTCGTTGTAATGCATCCCGTCAGCTGTGCATTGCCGCTC	A	G	AA	AA	BB	chr1A	361789881	chr1B	390572021	chr1D	289778542
AX-94708596	CTCGGAACTTTTGCGAACACTGTGCCTTTGAGTTTGGAACTATGGCTGCT[Y]AGCATCGTTCTTGGCTCGGTTAGTATGATCGTCTCCGTGATCCTCAAGTG	T	C	AA	AA	BB	chr1A	503878759	chr1B	548892453	chr1D	408407749
AX-94708621	GAGTCATTTCTTTATAAGAATGTGTAGGATCTTGCATGGCAGCTATCAGA[Y]CGAAGGAGCTGTAAATATGAACCGAGTGAGTGATGACACCACTTGTGTAT	T	C	AA	AA	BB	chr7A	482253336	chr7B	433272111	chr7D	417569622
AX-94710075	AGCAACTAGCGGACCCTCCACGCTCGAACGGACATCACTTGTATGGACAA[Y]GGAAGCTACCGAATCGCCTTCCACAGGAGGCTTGTCTTCAGCACTGTGTG	T	C	BB	BB	AA	chr4A	482134920	chr4B	136530957	chr4D	96522086
AX-94710204	CTAAAAGCACTGTCAAGGAGAGGCAGCAAACCTGACGCGGGGAAAGTGTC[R]CTCCACGTTCTCCCCAACTCCGGCCATTGGGTTCATGTGGACAACCCCAA	A	G	BB	BB	AA	chr3A	624445391	chr3B	640987295	chr3D	481516360
AX-94710847	CAGTTATGAGCATGAAATTATCTCAAGAATGGACTATGTTTGCAAAGGAG[R]CGATCCTATTCCTGCTGCAAAGTGGATAAGGGGAGCTGAGCAGGCTCAAC	A	G	AA	AA	BB	chr4A	438620360	-	-	-	-
AX-94711592	ACACCACACCTTGATAGGAAACATGTTGTTTTCGGGAGGGTTGTAAAAGG[R]ATGGGAGTGGTTCGCGCAATGGAGCATGTTTGTGCTGGAGAAGCTGACCT	A	G	BB	BB	AA	chr6A	550285794	chr6B	605554718	chr6D	403805115
AX-94711679	TTAAGCTGGGACCTTATGAAGTTTCTGCGAAGGGAGTTTAATAATCCATG[K]TTGATAGCCGGAGACTTTAATGAGGTACTTGATGCTTCCGAACAATTTGG	T	G	AA	AA	BB	chr6A	146574215	-	-	-	-
AX-94711978	CCCAAGCAAACACTGCATGATCTTCTAGACTTTGCTACTGAGAAGAACAT[M]CACTTGATTTCTGATGAAGTATTTGCTGGCTCAACATTTGGAAGTGGTGA	A	C	BB	BB	AA	chr4A	692792322	-	-	chr7D	32644641
AX-94712565	CAAACCGTTGACATCCATCGATAAAACTTGTTAACAA[Y]AATAGGTTCTGTAACATGGCATGGAACAGGGTTTAACTTGCACAAAATCAAACTTGGGGTCTC	T	C	BB	BB	AA	chr6A	171456070	chr6B	229724853	chr6D	132410014
AX-94713628	AATTTTGTTGGTTGCTTCATTGATTAGATCGATGTTGATTATATATGGAC[Y]ATGGAGAGAGATTACAGTTGCATTAGTTTGTTTTAGGATTTTGTAAAAAG	T	C	BB	BB	AA	chr5A	317238768	chr5B	267759505	chr5D	238074511
AX-94713825	AGGCGTAGCACAAGAAAGAGATATGTCAGTCCCATGCAGGAATAGTAGTA[Y]ATAGGCCCTTCCTTGTGTGCTAGTATTTCGTCCTGCGATTAACTATCTCG	T	C	AA	AA	BB	chr3A	524756532	chr3B	527984181	chr3D	403117874
AX-94714832	TGTTCCAGAATTTGGGCTAGAGGAACCGGCAGATACTATTGAACTACACA[R]AATCCTATGCCTGATCGATCCAAATTAGCCGCCGACTAGAAAAAGCAAGA	A	G	BB	BB	AA	chr1A	402400954	chr1B	432893011	chr1D	320397159
AX-94715592	GGCGACAGGAAGGACGCCCACCAGCTCAACTACGACTTCAGAAACCCGTT[Y]GTCGTCTGCGGGGCCACCTTCGTCCCGATCTACCGCGGGCAGAAGGACGT	T	C	AA	AA	BB	-	-	chr4B	657982524	chr4D	509185069
AX-94716404	GATGAGGAGGGGGACGACGGAAATGGTTCGGATGCGGTGCCCTTGGGCAA[Y]CCCGTGGAGGTTCCTGGCGAGGGGAAGCACTACTCCTCCTTCGAATACGA	T	C	AA	AA	BB	chrUn	120846026	chr3B	375759562	-	-
AX-94716586	GTGGTGCATGCAGAGGCTGCCATCAAACAGCAAGTATCTCAGATCTCCTC[Y]GCCAACACACCAACAATAGAGTTCAGCAGAGAGAAACCCAGGATGCTCGA	T	C	BB	BB	AA	chr1A	298702084	chr1B	329494313	chr1D	248109491
AX-94717146	CCAATGGCGGTGAACGCTCCATTGGTACTGCCTTAACATAAACAGCCAAA[Y]GACGATGCTCTAGCTTCTAACGAATGCTCCATCAGTACAGCCTTAACATA	T	C	AA	AA	BB	chr6A	19830721	chr6B	35376741	-	-
AX-94719545	GACGATTTTAAAAATGCCTCAAACTGGAGTTACCATGGCGTTCTTGAAAA[S]TGGCTTACTGTCGAGTGCAGGCGATTTTAAAAATGCCTCAAACTGGAGTG	C	G	BB	BB	AA	-	-	-	-	chr4D	390852145
AX-94719696	GTAACCGTGCCCGGTTTGATGGTGCTGCATATATTATTAGGTTGTGAATT[Y]GGGTGCTTGTGTATTCATATTTGTGAGAGTAGGAGGGTTGATCAAGTCCA	T	C	BB	BB	AA	chr3A	577575918	chr3B	573216374	chr3D	438623608
AX-94720384	GAAACTCATTCCTTCATCACCGAATCAGATATTATTGGAAGAGCTGAAGC[Y]AAAAACAAGATAATTGAAAAGATATTGACAGCTAAAGACTCAAAACCCTT	T	C	BB	BB	AA	-	-	chr6B	690976883	chr6D	454587228
AX-94720622	TGCTTCTGCATTTCCCCCTCATGTCCTCTGACGAGAAACCACATCTTGGC[R]TGCAGACTACTGGGAGAAACTGCATGGAGGAAGGCTCGCTCCTGGGAGAA	A	G	BB	BB	AA	chr5A	341898961	chr6B	21775580	-	-
AX-94720998	GCCTCGATTGGTAGAGCTACACATAGCATTGACTCCAGTGGAATACCAAT[R]CTTCAGATAATATCCGGCTGAGCATCTCCAAGGGCAAGTAGCAAATTTTA	A	G	AA	AA	BB	chr5A	353857946	chr5B	300381289	chr5D	266752477
AX-94721003	GACTAACGATTCGGAACCGGAATCCCATGACGAATTGTGATTATTAGAAT[Y]GGCTTTTGAACACCCCCGAGAGATACTACTCAATATACTCCCGAGAAGAT	T	C	AA	AA	BB	chr6A	503767106	chr6B	545219215	chr6D	363060305
AX-94722439	CTGGCAGAAAAGGTACCAGAAGCGGAAGAATCAGTTAGTGGCTTACTCGT[S]AAGAAGGGCTTCACGTATCAGATCATGGCCCCTGAGGATCTCCGTGTGTA	C	G	AA	AA	BB	chr5A	561109541	chr5B	540740360	chr5D	444079575
AX-94723040	CATCCCTACAATCCCCTTGATGCTGCTACTCACTCAGGGTAACAAAGAAA[R]TTTGCTCAACATATGCGACCGGGTACTAACTGTCGACGCCGAGGAACTCT	A	G	AA	AA	BB	chr2A	14954983	chr2B	23195167	chr2D	12866677
AX-94723251	ATCCAGAATGTTCTTTTTCCCGTCCTGAGGCAATACAGGATGTGTAGATA[K]TGATGTCTGAGCTTAGTCTATACAGCTGATAGCACATTTGAACTGACAGA	T	G	BB	BB	AA	chr4A	583754620	chr4B	28719621	chr4D	16801852
AX-94723282	GCGGACATGGCGGTGCCGGCGGGGAGCTACTGGGGGCCCGTGGACAAGTC[S]ACGGCGTGCATGCTGATCGAGGAAGGGGGTTACGAGAGCGTCATCGGCAA	C	G	BB	BB	AA	chr5A	79281911	chr5B	92228191	chr5D	84890816
AX-94724600	ATTCCACAGAGCATCTCGTTCTTGTCGACGCTCAGCATATTCAACATCTC[S]AACAATCATTTGTCAGGCAAGATACCTTCTGGGAGCCAGATGCAGACGTT	C	G	AA	AA	BB	chr1A	257168906	chr1B	296685311	chr1D	203318316
AX-94725228	GACCAGCTGTACAACGTGATAGATGCCGAGAATGATATGCTCGACCTGGG[Y]CTCCCAGACCCTCTTCCTCAACCATTGCCGCCTCCACCTCCATCTCCATC	T	C	BB	BB	AA	chr3A	529598184	chr3B	533544221	chr3D	409028223
AX-94726360	GCGCACTCAGGAATGTTACCGGCGGTGGTGTAATCATAACAGAGGAGGTC[Y]GTGGTGATGTGCCAGAGCAGGACGCTTCTATCAAACGCCATGTTCAAGCT	T	C	BB	BB	AA	chrUn	30116773	-	-	-	-
AX-94726791	GTAAAATCCCATTTAAACATATTCTATGATTTGGTACACTCAACCAGAGA[M]TGACCAGAAAGACTTCTCATGGATAAACACATGCCAAGTACATTTGGTTT	A	C	AA	AA	BB	chr5A	73833826	chr5B	86255420	chr5D	77054233
AX-94727438	CCAGAATTCGTCGACATCCAGGTTTAGTCCTCTAGACCGTAGCAGTGTAG[Y]TCAGCTGCTAGTTCATGTATGGTAGTTAACTGTAATCCTGTACTTTATGA	T	C	BB	BB	AA	chr1A	62207159	chr1B	104193125	chr1D	63895817
AX-94727794	AAAACAAAATACGCCAAAGATGGATTTTTACCTTCCATGGAACATTAGCC[R]CTGATGGATTCCTAGTGTGGGATTCAAGAGTTCACCGGGTCACGATGCAT	A	G	AA	AA	BB	chr2A	474880220	-	-	-	-
AX-94727994	AAATTATATATGATGACCAAACGGTACGTACGGAATGGCTGCGTGCATTG[Y]ATTGATTGGATGGAGTGCAGAGACCAGAACCCAGTCCCCAGAAATCTATC	T	C	AA	AA	BB	chr3A	565379929	chr3B	551578146	chr3D	423850875
AX-94729128	GTCCATTTTTACTGGCAAAGACTGACATTTGTAACCGTGCACGCTCTTTG[Y]AACGTCCATGCAGCTTGAGATTGTAAAGTCAAGTGAAGTACTCCCTATGT	T	C	AA	AA	BB	chr7A	274254202	chr7B	232733217	chr7D	254941173
AX-94729687	GCACAAAATTCCTGCAGCAGTTTCACTGGGTCACGCTCAACCGTCTCCGG[Y]GTCGCAAGAGGCTCCAATAGCTGTTTCATGCTTTTCCAAACCACCTCTTT	T	C	BB	BB	AA	chr5A	85819979	chr5B	97491697	chr5D	92141299
AX-94729835	TTGCAAAGAGAGGCGGGCATCGTAGTAGGTAGCTTAGCCAGCAATGGTAG[Y]TGTCGTTGCTTCTTGTCTTGCTCCTCCTAGTCGATGCTATTACTGTTTCT	T	C	AA	AA	BB	chr5A	219434785	-	-	-	-
AX-94729930	AGGAACAGCGGAGCACTTAGCACTTCTTTGAACTGAGTGGCCATTCTAGA[R]GTAACTGTACATATGAAATGTTTAGAGAAACAAAGGTAAACTATTAAGCG	A	G	AA	AA	BB	chrUn	327054256	-	-	chr2D	86496337
AX-94730316	CTTGTTCTGAAGACAACCGTAAAGGTGTACATGGT[R]TATCCATGAATGGGCTATACGATCCTTGGAATCCTGCCTACCCTCCACGTGATCCTAGTCCATGC	A	G	BB	BB	AA	-	-	chr2B	140150685	chr2D	86027235
AX-94730568	GTTATGTATCTATATCTGTAGTTGATCCTGTGAACATCTATGTTATCCAT[S]CACCTAGATGTGTGCTCTCATTATTGTTAAGTTATTAGCCACCCATGGAT	C	G	BB	BB	AA	-	-	chr7B	538362409	-	-
AX-94730870	GTCCCCTGCAAGCATAGAAAGTTGATTTTGAGTTTTGCTCACAAGTACCG[Y]CTTGGTCTTTGGAAGCCCCCGGCAGAAGCCAGGAAAGCGCAATAAAAGTT	T	C	BB	BB	AA	-	-	chr4B	34581331	-	-
AX-94730871	TCCAACATTATTACGAGGCAAGAGTAGAACAAGGATTACTTACCGACAAT[Y]GCGACAGCGTAGAAGGGAAGCTGATGAACATCCTTCGCTAGTTCCGAGCA	T	C	AA	AA	BB	-	-	chr7B	579413299	-	-
AX-94731072	GTTTCCCAATCACTATCAGGAGGGAGTGAGAGCAT[K]CCATGAAAAATATGATTCTCACATATGCCAATCAACATGCTTAGTATTTCGGTGGTGCAGGTGGC	T	G	AA	AA	BB	chr6A	549041553	chr6B	603142836	chr6D	402349187
AX-94731169	CGTTTCAGCTGTGTATGTTCTCTGTTGGTGTAACATGTGTATAGACGGCT[S]AGCAACGCATGCTTGTACACCGCTCTTCTGACCTGTGGCGGTCCCTGCTC	C	G	BB	BB	AA	chr1A	319818163	chr1B	363932366	chr1D	250139916
AX-94731707	ACCCTCGTTTGGACTAATGCTGGTGTGTATGAAGATGACAATAGTGAATG[Y]GGGTGCTTCTGGTTGCCATCACCCCCGGAGGGTTATGAACCCCTTGGCTA	T	C	BB	BB	AA	chr5A	676592116	chr4B	637387215	-	-
AX-94732739	ATGTCTATTGAGTAGATTTCCAGGCCCGACAGTATGCAGTGTGCATGCGA[R]CTCGACCTCTAAACAGAATACAATCCGTGCTGGCGGCTGATAGCTTTCCG	A	G	AA	AA	BB	-	-	chr5B	372836841	-	-
AX-94733078	GCAGAACAAAGGCCAACAAGACGGAGCCGCGAGACAGAGAACATGTAATC[Y]AGAGGCTGATGAAGTGAATTCCGAGCATAGCCATCCTTTAGCAGGTTTGG	T	C	BB	BB	AA	chr1A	28249035	-	-	chr1D	466126837
AX-94733724	AAAGTAAGTGGAGTATGAAGCAAAAGCTGTCAATTAAGAACGACATGTCA[R]CATACAGATACTAACTAAAACAGAAGCATTCAGAGGAGAGGCTAAGGATT	A	G	BB	BB	AA	-	-	chr1B	553092099	-	-
AX-94734232	TCTTACTTCGATGAAATGCTCGTGAGCTACGTCCTCACCTTCCCTTTTGC[R]AGACTGTGACCGCATACTCAATTGTGCTCTGTTCGCTCCGTGCTGACTCA	A	G	AA	AA	BB	-	-	chr1B	24466395	-	-
AX-94734619	AAGAATCGCAGGTGTGGAGAAGAAAGCATCATCGGTGGGAAACAGGCGAG[M]AGCATCAGCACGAACTCTTAAGTGTAAAGCAGATCAGCCTGGCTTCTCCA	A	C	AA	AA	BB	chrUn	51776056	-	-	-	-
AX-94734620	TTCCTGATTGGACCATCAAATTGGGCGTGTCTCGACAGCTTGAGGTAAGT[K]GAGTGTATTGCAATTGTGTAAGGGCTCTATTTGCATCAGGAGGAGGGTAG	T	G	BB	BB	AA	chr7A	538709573	chr7B	483749293	chr7D	461162461
AX-94734981	TGATAGGGGTCGACAACCGCACGCTCTTGCTT[K]CCAATGCATGTCAAGTTGTTGTTGCTGACCATCTAAGAGGTGGAGTAACTGATTAGAGAGTGTTTTGT	T	G	AA	AA	BB	chr7A	128909808	chr7B	91239595	-	-
AX-94735704	CTTCCTCTTGCCCGTCGTCGACCGCATCGCGTACGTCCACTCGCTCAAGG[W]GAAGCCCATCCGCATCCCCAACTATCCTGCGGTCACCAAAGATAACGCCT	A	T	BB	BB	AA	-	-	chr1B	671725242	-	-
AX-94735754	GACCTGATAAATCTAGGAAGCGGTGACAAAATAAACCTTGTCTTCTTCGC[R]GAGAGGAGAGGTGCCATGCTCGTCGAGCAGGGTGGTGCTTTCTTCACCAT	A	G	BB	BB	AA	chr2A	678118042	chr2B	636090603	chr2D	534735713
AX-94736568	GACAGTTGATCAGTTGAACATGGGCTAACTGATTGTAGATCGCTGGCAGG[Y]TCCTAGTGCTTGTTCCCGCGAGCCTGCTTGCTGATGCTTGTGTGGCTGCT	T	C	BB	BB	AA	chr3A	636535646	chr3B	657112143	chr3D	497877196
AX-94737285	ATATGGACATAAACATCGGGTCCAGGAAACTGATTACGCGACTGACTACA[R]ACGTGATAGCAAGATAGAAAGATCTAGCCAGAGTTCAAGACATGACAAAA	A	G	BB	BB	AA	-	-	-	-	chr4D	163743743
AX-94740583	AGAACATCCACACGAATGGAAGTAAATTTAAATAAAAATGGAATCAAGAT[S]TGATTCATGAGGAAGCAAATAGCCTCATGCGAAAATCAAGAACATGTACT	C	G	BB	BB	AA	-	-	-	-	chr6D	104067241
AX-94740637	GGCAATTGCAAAGTCATGCCAAGATGTGGTGGAGGCCTGTAAGTTGACCG[Y]GGCCAGCACCAGCACGGGTGCCGGTGTAGTGAACTGAGCGCGGCGAGTCT	T	C	AA	AA	BB	-	-	chr7B	478455641	-	-
AX-94741192	TTAGTTGATAGGCCAGATTGTTATGGAGCGAATAATTTATTTCTTGAATA[Y]AAGAAGGGTTATATGTTCAACTATTGTGGACCAAGTGGTTGTGTTGGTTG	T	C	AA	AA	BB	chr1A	3258107	chr1B	4208180	chr1D	3092872
AX-94741930	CTTACCGAGCAGCAGATGACTTCAAGTGGATCAAGAGAGACACTCTCCTC[Y]GGGGCTACTGGAAATAGTTCACCTATCAGTACTGCGCTCAAGGCAGGAAA	T	C	AA	AA	BB	chr1A	277740321	chr1B	310494851	chr1D	217146260
AX-94742053	GGGAAGCATCACCATCATTACAGGCAAACCATGAGGGCTGAGCATTTACT[Y]GATGATAGTTCTCAACCTAGCCAGGCTTCCGAGGGAAGGTCACATCCAAA	T	C	BB	BB	AA	chr5A	48890444	chr5B	70270605	chr5D	60472895
AX-94742224	CTCATTTGTTGTTTCAGAAGTACGGGGTATCTATTTTGACGCAGTGAATG[Y]CAAATTTGCATCATGAATATCGGGTTATAGTGTTGCATTTGTACTTGTGG	T	C	BB	BB	AA	chr2A	478758803	-	-	chr2D	357698163
AX-94742329	TCCACATGCCAGGCTAACAATCATCCTCGCCATCATAAAGAAGTGGATCT[Y]ACCATTGTACTATGCCCGACATCATGGATCTATATATTTGAAACATCTTG	T	C	AA	AA	BB	-	-	chr7B	297138898	chr7D	550870430
AX-94742389	GAATAAGGGCCAGCCTCATACTGTTCTTGCGCCAATATCTACCTCTACCG[S]CACAAAAGCATTTGGCCCAAATTCGCAGGACCGGAACGCTGCTCCTTCTG	C	G	BB	BB	AA	chr7A	680323839	chr7B	662944910	chr7D	588654928
AX-94742862	GGTTTTGCAGACAGAAGGGTTTGCTTTGTTTATAGCACAAGAGAGATGTA[Y]CGTTTACATGTAGATGTCAAGTTTGCTCTATACATACCGAAAGTGTCACT	T	C	AA	AA	BB	chr7A	191837586	chr7B	154745406	chr7D	184883777
AX-94742906	AGCTGGTTTAGTATTGTGGACGTGAGGTATGCAACTCTTCTTAATGCTGT[Y]GAGGGTACGTTCGAGATCAAGTTACTTGAGGGACGATTCTGTGGAAAGAT	T	C	AA	AA	BB	chr1A	11467478	chr1B	14866067	chr1D	10029993
AX-94742957	GGATACGGCGGCAGGTGAGATTGCCGCTGCGGTGGGCGCCGAGAA[R]TTGCTACTGCTCACAGATGTGTCTGGGATACTGGCGGACCGTAATGACCCTGGCA	A	G	AA	AA	BB	chr2A	671711834	chr2B	622922043	chr2D	526526226
AX-94744225	AGGGAGAATCGAGCAGCAAGAAGCCCGTGAGCATGCCATTCTTGAATGAC[R]GTGGCAAGAGGAAATCGCCAGGTTTCCTATCGGACAAACCGATTCCCAAG	A	G	BB	BB	AA	chr6A	48521879	chr6B	85704981	chr6D	36776304
AX-94744972	GAATCAAGATCTGCATTGTTGAGCAAAGAAACCCAAGAGCGCAGCAAACA[R]AATGAGCCTGGGAGGAGAGGTCAAGGTGCAGAAGAAAACAACACGCAGAA	A	G	BB	BB	AA	chr4A	570991651	chr4B	45510374	chr4D	31811686
AX-94745617	CCGTGGGACTGGAGGTGGCGCATCCGGCGCTTCAACAGAAGGTTTCACAA[Y]GTGGCAGAGCTTGCCGGGTTTATCTCGCTCTACTTCGGCTTGGAGGTGCT	T	C	AA	AA	BB	chr4A	606586824	-	-	-	-
AX-94746435	TTCATGTCTGGGGTCAACAAGTACAATCTCAAACGTCGGACCTTCTCTTT[Y]GACACCAAGTACTGTGAGTGGAGGTTTCATGGGGAATGGGCCTTGCCTTT	T	C	AA	AA	BB	chr3A	647491480	chr3B	671469694	chr3D	511403795
AX-94746618	ATGTCCCAAGTAAACTTTGAGATAGGCTTGTCGCCAATTTTTGCTATTAG[R]TGAGTCGTGAATAATTATGAACTTCCTCTGTGCGAGTGAAGTGAGGTGAC	A	G	BB	BB	AA	chr6A	149924956	chr6B	214028747	chr6D	122256700
AX-94747052	TGTAGCCAGTGGAATTTGGAAAAATGTCTTTCTACTGTGAAGTCTTCAAA[K]CCCTCGTTCTCCGTTGTCCTGCTCGGGGAGCTGTCCTTTGAGCTGACCAC	T	G	AA	AA	BB	chr1A	7453787	chr1B	8676728	chr1D	6332930
AX-94748018	CTTGGCGAGGATGTGTTACTGGCAGAATCGGTGGACAAGCACGAACAAGC[K]GACGGCGGCTACGAGGATGGAGATGAAGGAGCTGTAGGTGGTCTTGCCTC	T	G	AA	AA	BB	chr5A	178277024	-	-	-	-
AX-94749505	CAACAGGCTACCAAGGAGGCGGCGGAGCAGAAGATACAAGGTTTTGAATC[Y]GTTATCGGCATCGAGACCCATGTCCAGCTATCGACCATCACAAAGGCATT	T	C	AA	AA	BB	chr6A	71537211	chr6B	127604655	chr6D	56909294
AX-94749590	TCAACTGTGATCCTTATGTCAGCCGCCGTGGGTCAGTTTGACTGATGTGTA[M]AAAGTATTTCAATGTCTGGTCATGGATTTTTAGCGAGCTACTCCACATT	A	C	AA	AA	BB	chr6A	125544720	chr6B	189296285	chr6D	104149458
AX-94750159	ACACCATATTTAGATTGTTGGGTTCTCCCTATCATGGTAACTACATCAAT[R]GTACTTGATTTATATCATAAAATCCCGTGGCTTATCTTTACATCCATTTC	A	G	AA	AA	BB	chr5A	386699564	chr5B	335203215	chr5D	293658630
AX-94750206	GAACATGAGCACCTACAGGAACATCTACAGAAACATCTACAGAATCCCTC[R]CGCCTACAGGAACACGAGCACCTACAGGAACATCTACAGATCACCCTCTC	A	G	BB	BB	AA	chr6A	573128476	-	-	-	-
AX-94751291	CACAATTCAGAGAAGCATATCATGAAGCAAACTGGATGAATAAGAGACAT[R]GCAGTGAATTGATAAACATGCTCTAGTTGCAGCCAAAGATAAAGCAAGTA	A	G	BB	BB	AA	chr4A	10636838	chr4B	572554840	chr4D	458385423
AX-94752026	ATGGAGTAGCCAATCTGTTTAGTAAACCCGTGTTCACATAGTGATACTAT[Y]GAGCTTCTTGCATCAGCCAACATCCCGCACTCACATAACGCTGAAAGATA	T	C	BB	BB	AA	chr7A	52911339	-	-	-	-
AX-94752954	TGCATCAGTCTTTGCTGCTTCATGCCAGCAGCTTGTATCAATTCCTTTTC[S]TTCCTTCAGTAGTCCTGGTGTCTTTTCTTGTTGTATGCATGTTCTGTTTC	C	G	BB	BB	AA	-	-	-	-	chr3D	278975250
AX-94754264	GAACACCTGCACGTCACAGAGGATCTTGCATCATACTAGCTCCAGGGCAT[R]CACTGTCATTTCACTAGACCTCATCACTAACCTATGCATCACAGCACACG	A	G	AA	AA	BB	-	-	chr5B	548529029	-	-
AX-94754998	TCTAAGCCAGATGCCTGTTCAGTTTCATTTCCATCCATGGCGGAGTGTGC[R]GGAAGATCAGGCTTATGATGTTCATTGTCTTCGTTCATACTTTCTCCTGA	A	G	BB	BB	AA	chr6A	61026188	chr6B	117504402	chr6D	47795338
AX-94755210	GTTCTGTCCGGGACGCCACTCTGAACTTGCGTCAAAGTAAGCTGCTCCTT[Y]AACCGATCGATGGCGGCAGCGTCCTCCGGCGATCTTCTTCTCAGCTCGGA	T	C	BB	BB	AA	chr5A	624211857	chr5B	621261214	chr5D	499869992
AX-94756699	GTGGTGGCATCTCTGTGCTATTTGGTTTGATAATCGCTATTTGTTGAGAA[R]TTGTTGCTTCAAGGATGATACAGACTTGTCTTGTGCCAAAGTGGTCCTGC	A	G	BB	BB	AA	chr3A	137916836	chr3B	180129555	chr3D	127340201
AX-94757731	CACCAGTTCTGCGCGCCCTACGTGGTGCCGCTGACGGTGACCAAGAAGGC[S]CTCAGCCTCTCCGACGGCGACTTCGCCATCACGGACGCCAACGGCGCCGT	C	G	BB	BB	AA	-	-	chr6B	49986042	chr6D	26336068
AX-94757949	AAGCTTGTGTCAACAGCCCTATAAACTTTAGGATGTCATTTTCCTTCAGA[S]CAATCATCACGTGTCACTGACCAATTCCCGACTCCGGTTGGATCAACCAT	C	G	BB	BB	AA	-	-	-	-	chr3D	573609905
AX-94758038	TGGAACAAGCAAACAGAGGGGCTTCTCAGTAAAGTGACAATCTGCACTCG[S]GATAGCATGAGCAAAACGCTTTTTTCGTTCTCTGAGTTCAATCACTTCTC	C	G	BB	BB	AA	-	-	chr5B	37058820	chr5D	42556165
AX-94758458	CCGCAGCCAAACTTTTGGACCATCCTTTTGTGAATAGATCTATGCGATCT[R]TACGGTCGATGAGGACATATACACGCCCAAATTCTTCTACACGTGGCACG	A	G	AA	AA	BB	chr4A	92217347	chr4B	456597953	chr4D	371793372
AX-94759061	GTGGCGATCGCTGCTGATCCAGCTGGCGCTCATGTAATCAGCCACGCGTA[Y]CCCCACACATACGGGCAGCCACTGGCTCATTTCCTCAGGAAGGCTGCTAA	T	C	AA	AA	BB	chr6A	506539429	chr6B	550317964	chr6D	365732041
AX-94759418	TGTGGATGCAGTTGTTGCAGTATTTTTTCCATTGAACTGCCCAGGGGGAA[K]GAGCTTTTATGCTGGTTGTGTTGTGCACGGGTGAGACGTTTGGTGTGGAT	T	G	AA	AA	BB	chr4A	674773223	-	-	-	-
AX-94761056	CTGAGGTTCCTGATCTCCCTGTTCCTATCAGCCATTTCCTCGATGAACTC[R]TCTCGGTCTTCTGTCACCTCCCGCAGCTTCACTCGTTCAGCTTGGATTCT	A	G	BB	BB	AA	chr6A	60404898	-	-	-	-
AX-94761183	TAGGAATTCACGGCAGGCTAGATGCTATATGGGCGAGAAGAATTTGATAT[Y]AATCGCTGTATAGCAGTATTGTGGACTCTAGGGCATATGCTGTCAAGATA	T	C	BB	BB	AA	chr6A	503767256	chr6B	545219370	chr6D	363060458
AX-94762039	TTGCTCAACTCTTTTACAACCACATCTATAAGTTACATGGTCTGCCGTCC[R]GCATTATATCTGATCGGGATAAGGTATTTACCAGCAATGTTTGGCAATCT	A	G	BB	BB	AA	chr6A	184826119	-	-	-	-
AX-94762558	GACAGCATGTTTTCCCCACTTCTCTTTGCCTCAAGGATCCTCAACGTCTT[S]GATTTCCCTTTGAGGACCTCGAGGCCCTTCTCTGTGTATCCTGGTGCCAC	C	G	BB	BB	AA	-	-	chr3B	742709217	chr3D	560115624
AX-94764251	GATGCTTGCTCGTGCGCTGTTGTAACCGGTTGTGTGAACCACGCCTTCGT[M]CCTTCATGATAAGCTGGCAAATGGCCACAAATTCTTTTGTACATACCTAC	A	C	AA	AA	BB	chr4A	81817047	-	-	chr4D	381883879
AX-94764786	AAATTCATCATTCCAATCCTCTCCAATGCCGCAACAATATGGTTTCTTGG[Y]CTCTTCACCTCCATCATCCTGACGAGTGTCCTGGAGCTGCGGTGGAGCGG	T	C	AA	AA	BB	chr3A	518900138	chr3B	524191087	chr3D	399665975
AX-94765465	GACCACGTAAACCGAACAAGCTAGTAAGTGGAGACGACTGGGTCATTTGA[K]AAGGACAGTATAAGAAGCACACAGTGCCAGGAGGAAAGTCATCGAAGATC	T	G	AA	AA	BB	chr1A	22773721	-	-	chr6D	81381159
AX-94765526	GTATCTGGGAGCAACCATATTGTAACTAACAGTTTCAATAAAGTGACGGG[S]TGCACCAATAATGTATCCGGGAGCAACCATACTGTATCCGGAAGCAACAA	C	G	AA	AA	BB	-	-	chr5B	686433349	chr5D	544232580
AX-94766897	CCTGTGCGAGTAAATGGATTTGCGTGCAAGGATCCAATGGCTGCAAGCTC[R]GACGACTTCTTCAATCCGGCCATGCTTGATAAGGCTAGGGATACAAAGGC	A	G	BB	BB	AA	chr7A	562230122	chr3B	45196698	-	-
AX-94766982	AGGATCCAAGCAGTGGCCGGACAAACAATTATAGGTAGTTCACTTGGCAA[R]AAGAGGAGATCGCTGGGTTGCTGAGTAGAAGAACATCACGAGGGGTAGCA	A	G	AA	AA	BB	chr2A	523863351	chr2B	458242677	chr2D	387186642
AX-94767343	TTTTGCAAAGAGGAAGTTCATGAACGTTGTCATCCTTTAGAGCGTAAGCA[Y]ATCATCAGTGACAGCTTAAGAGGCGTTTGTGTAAATCCTGATTGCGCTTG	T	C	BB	BB	AA	chr7A	704220914	chr7B	702416647	chr7D	612888712
AX-94767472	TGTTTTCTCTCTCTTCCAGTTGATTGTCATCAGCCTCTCATCAAAGTCTA[R]GGATATTGGGCTGTGCTCCAACAGCCAATCACAACCCAAAATAATTTCAT	A	G	AA	AA	BB	-	-	chr7B	263800836	-	-
AX-94767538	GAGCCATCGTAAGTGCCTCACAGTCTAGCATAGGGAAGCATAAGGCATCT[S]ACGCCATTAAACAAGGTTATATGCACCATAGCAGAGGACATCCTTTTCCA	C	G	AA	AA	BB	chr2A	676267030	chr2B	631440745	chr2D	531676392
AX-94767546	CATTTATCAAGGCCATCAGAGTCGTTGAAGGGTTGATGTACGAGACCAAT[Y]GTGCGTTGTATGTTATGCCATAACTCATAATGTGTTCTAGATGAAATGGA	T	C	BB	BB	AA	chr6A	86485606	chr6B	143785455	chr6D	68868448
AX-94768285	GCTCAAGGCCCATGGTGGTACCGAGGACCGTTCAAAACTAACTGGAATGG[Y]GTCCTTGCCTGACAATACTTGGGAAAAGCATCCGGCAACTGACAGTCCAA	T	C	BB	BB	AA	chr4A	438617549	-	-	-	-
AX-94768450	TTACTACCTTCTTCAAAAGAGAGTGATGTCCAAGAATCCATAGAAGACCT[Y]GGTTCAGATACAGATGAATTGAATAACAAGGAGCTAGGGCATGGAGGCCA	T	C	AA	AA	BB	chr1A	376688968	chr1B	409099984	chr1D	302697100
AX-94768754	CCCTGCTGTCAGTGGTCATCGGCGTGTTCCTTGGAAGGAGATACTAGTGC[Y]GATCTTGTGAAGTTCCTGCTGGTGCCCTATGGGAAAATCCCATCCTTAAC	T	C	BB	BB	AA	chr2A	676715280	chr2B	632010525	chr2D	532177230
AX-94771517	GCCATCCTCGCGAAGCCGGTGGAAAGGGGGCTTCGATCCTATCTGATGCA[R]TTATTCTTGGGGTTCCTGTATAAGAGATATATCTACGGTGCTCAGCTCAG	A	G	AA	AA	BB	-	-	chr6B	415888875	-	-
AX-94771838	GGTGAACGTAAACTTTTCTCCGATGTTACACGGCTTGGTTTCGCGTCTGC[R]CTGGACTCGCCTCCTCTGAGAGCTGAAACTGGAGACACCAATAATGAAAT	A	G	BB	BB	AA	chr5A	305087802	chr5B	250596761	chr5D	222429222
AX-94772284	AGTGCAATCGTCCAGGTACGCGTCCAGTGGTCATCATTGTCACCTGATTC[R]GCTACATGGGAGGACTACACCGTGCTGCGTCACCGCTACCCACAGGCTCC	A	G	BB	BB	AA	-	-	chr5B	113682014	-	-
AX-94772312	ATCAATGACGCCGTCGTCACTGTTCCTGCGTACTTCAATGATGCACAGAG[R]CAGGCGACCAAGGATGCTGGAGTGATTGCTGGCCTCAATGTGGCTAGGAT	A	G	AA	AA	BB	chr6A	22444918	chr6B	38765796	chr6D	23868053
AX-94772715	AACGAAACTCTGATTAATAATGCTCTAGATCACCAGTTTTCGTTCCAACA[R]GTTTTCCATGCGATCACGCTCGCTCCGAACTTGTTTTTAGTGCATGTGTA	A	G	BB	BB	AA	chr6A	187770561	-	-	-	-
AX-94774716	GCGCCTAGAGGAAATTGCCTTGTCACATCCACAAGGAGGGAGGCCACAGG[M]AATGGCTCATCAGCAGAGTTCTTCTACCTAACCTCCTGGCTGACCTGCAT	A	C	AA	AA	BB	chr7A	446251874	chr7B	393291650	chr7D	393535016
AX-94775501	AGTCCTGACACTGGCTGCACAATCTGATTGCGATCAAAGACCAGCTTCAC[R]ACTTCTTCATCGTTGGTCAAGAGATAAAAAGAGCCATCCCTGTGGACTAC	A	G	AA	AA	BB	-	-	chr7B	403536320	-	-
AX-94779311	CTAAATGATGTTGTATTACTGGTAGCAATGGGACCATAGATGGCCAGGGC[M]GGATGTGGTGGGAGCTATGGTGGAACCGGACTTTGAACCACACAAGAGGT	A	C	AA	AA	BB	chr7A	470928487	chr7B	424540915	chr7D	410967663
AX-94780535	TGATTTGAACGAGGCCCATGAACAGCTGAAGGCAATAGGACCAGTCACCC[M]TGAGTTGGCAGCTGGGCAAGGCAAGAATAAGGGTAAAATGCAGCCATTGG	A	C	BB	BB	AA	chr7A	567504085	chr7B	530347268	chr7D	501045712
AX-94780590	GCCAATGTTTCTTGATCTGACCAAAGAGGCTGACCAAGGGTTTTTACCCA[S]AGAAAACGCATACTCCGCGCTGATTCACCAATACTGTTGTCCACCATCTC	C	G	AA	AA	BB	chr7A	187389309	chr7B	152442266	chr7D	183671923
AX-94782701	TGCACAACATTAGGCAGTTTCTTTGGGTCGACGGAGAATGTGCCTTTCAC[R]AAAAGAGCTTCAAGGAGCTTGTGTGGCAAAATAAGCCGCGAGCAAGAGGC	A	G	AA	AA	BB	-	-	chr6B	252380208	-	-
AX-94785242	CTGAGCCCACACTCGGTTCTGGATCCTTCCTTGGCAAATAGTACCAGTCC[Y]AGCCATAAAACTCGAAAGCAAGATGAGTTGTCCATGCCTAGCTCAAGAGT	T	C	BB	BB	AA	chr2A	665708213	chr2B	612686494	chr2D	520523825
AX-94785382	GGCAGAGGTTGTGAACGAGCTAGAAGACTTTGACAGAGGCAGGGTTCACATAATCTACGG[K]CTCTCAAAAGACCTATCTCTTGCAGGGTTTCGAGTCGGAG	T	G	BB	BB	AA	chr4A	692792209	-	-	-	-
AX-94786253	AGGCATGTGCAGCTAACCGATGAGAGTATCTGCGATTCATGTAGAGCTCG[R]CTTGGCACCAAGCTATTCGTCATGTACCCAGATGACTCGGTTGTTTGCTA	A	G	BB	BB	AA	chr1A	6979765	chr1B	8254501	chr1D	5517084
AX-94788147	GAAGATCCAGCTATATGATGAGCTGCTGCTGCCGAGGTGTTTACTAGGGA[S]AGGAGCTCAGTAGGCACCAAGTACAAACTGTCTGAGCTGAGGTCTGTTAG	C	G	AA	AA	BB	chr3A	12853016	chr3B	8176130	chr3D	7435554
AX-94788572	GGTAAACTCAGACATCCCTAGACTACCTCCCCATGCAATGCTTCCACGGC[S]TCAGAGGTTCATTGTCCTCTAGGTTTTAGGGTACAATTTCTACATCATCT	C	G	BB	BB	AA	-	-	chr3B	389774883	-	-
AX-94789015	AAACGCTGGACAAGAGATGCAAATGATGTTCTCCCTGCACATTTGGTCCG[R]TACCAGAAAGACAGAGGGCCTCCTTCCAGCGATACATTCAGACATCACAC	A	G	AA	AA	BB	chrUn	24516707	-	-	chr7D	86009480
AX-94789814	TCTTGTCCAAGTGTAATTACCAAGCAGTGTATGCCTGGGCTCGCCAGACC[R]GTTCAGTCAGGTTTCCCCTGTGCTACGACACCGCAATGGAAGGGATGGAT	A	G	AA	AA	BB	chr7A	645030222	chr7B	608874999	chr7D	560977782
AX-94790222	CGGAGGAGTGCAAGGATTGCGAAGCATGCGACCACCAAACAGCAACAAGT[Y]CTCATTCGTAAGTTGTGTCTCGCGCATGAGGGGGAGGTGATCTCTGAGGA	T	C	BB	BB	AA	-	-	-	-	chr6D	151501222
AX-94791061	AGTATACAGCTGAGAGTAACTAAAGCCGATCAAAAATTAGGGCGACCGCA[R]CGACTAGTGGTTGATTGAACACAGCTCCCACTTTCCTTCGCCGTCGATGA	A	G	AA	AA	BB	chr3A	734002382	-	-	chr3D	604368993
AX-94793000	GCAGCACCTGGGCGATCTCGTGTACCTCATCAGCAAGAAACGCTGAGCGT[Y]GGGAAGTCAGGGATAGGCTGCTTGGACGGTGAAAGCGAATCGACTCGATC	T	C	AA	AA	BB	-	-	chr5B	671238643	chr5D	532228107
AX-94793137	TACAGGATTATGTGGTTGCCTGGCTATGTCTCTCCCTATGACGATTCTGC[R]AACTAGTTATGAGGCTCAGGTTCTTGATGTGCATGCATGAGAAACAGACT	A	G	AA	AA	BB	chr5A	482921241	chr5B	458906130	chr5D	382496245
AX-94793456	CCATTGGACTGCAGAAGCTACTTGGGTTGGGGTTTAAGATTGAGAGGAAC[W]GGTCACATATAGTGCGTTATGCTGAGCATGTTCATGCATTATTTTTATGG	A	T	BB	BB	AA	chr3A	627786377	chr3B	646051440	chr3D	484813154
AX-94794859	CGTGTCCTTGATACCCCTATCGCTGAGAATTCTTTTACCGGTATGGGAAT[Y]GGAGCAGCAATGAAGGGGCTCAGGCCAGTTGTTGAAGGCATGAACATGGG	T	C	BB	BB	AA	chr5A	28104838	chr5B	33627853	chr5D	40092466
AX-94795138	CACATGGCACACGGGCTATTTGTGTATGCCAGGGAGATTAAGTAGATTGA[S]GAAATATGCAGGGCTTTGGACAATGGCTTCCTCAATCGCAGAGCGCAGCC	C	G	AA	AA	BB	chr5A	360084133	chr5B	307410637	chr5D	270275071
AX-94795467	TGCAGTGACTACAAATATAAATGAGGAGTCACTGAGGAATGCAGCATCAG[Y]GCAACATAATGAAGAAGCTAGGACCGTAAACCAGGAGCCACCCAGCAGTG	T	C	AA	AA	BB	chr5A	327435187	chr5B	276659678	chr5D	229187025
AX-94796483	GGGCAGTTTAGGTTGCCTAACATTACGACTGATATCAGCGCTCATCCCAT[Y]TTCTTGTAAGGATCTCCATTTCTTGGGCATCTCATTCCCATGTGAAGAAT	T	C	AA	AA	BB	chr1A	520869111	chr1B	575125648	chr1D	426166381
AX-94797402	TGTTGGGTCCCTTATCAGTGATGGAGATCTACCCATGAGAACGCGGCGAA[M]TAGGCCATACTAATGGACATGATATGTTGCACGTATATACCCGATCGAAC	A	C	AA	AA	BB	chr6A	7595666	-	-	chr6D	8696206
AX-94797420	TTGTGTGGCAAAATAAGCCGCGAGCAACCGGCTGATGATGTTAGTTAAAC[R]ATGGAGGTGTTTGCGGAGCTTGGTTCAAAGGATCCTCACTTCACATATCA	A	G	BB	BB	AA	-	-	chr4B	491008473	-	-
AX-94797494	ACATGCATGCATTCCATCTCATTTTTCAAGCGGCGGGAGGACTCTTCTTG[R]GGATGCATTCTTTACGGCACTCTTCACCCTTCTTCTTCTGCGCGCAACAG	A	G	AA	AA	BB	chr2A	1586924	chr2B	10458166	chr2D	1638319
AX-94797662	ATAGTTGTATTGAAAACATTTCTCGTGTAGCAATCATCATATACCTTTCG[Y]GCCAATGCAGTCTTGCCAATTCCACAGCACCCAACTATGGCAACAACAGT	T	C	AA	AA	BB	chr5A	380219502	chr5B	326912569	chr5D	287802727
AX-94798399	CATGACCAACTCTTCGGTGAGCTTCGGGGACGTCGAGTTCTACGGGGACA[R]AGGTCACCGGGTGGTCATTCCGTTCACGGTCATGTCCAAGGCTGTGTAGA	A	G	AA	AA	BB	chr3A	541531910	chr3B	543699921	chr3D	418777379
AX-94800891	AGCTAACCCACAAAATCACCATTTGGACGTTGAACTCCAATTTCGAGTGG[R]AGGTGCATTGTGAGATCAACCTGGATTGTCTCTGGGCACAACCTAGTTAC	A	G	BB	BB	AA	chr5A	626608055	chr5B	626427040	chr5D	296475660
AX-94801038	TGTGAGACGGCTTCGAGCAGTGTCAATACCATGTCTATGTGCCATGCTACCCAGAA[S]TTCCAGCTCAAGAGTCTTCGGTGTAGTTAGTGTCATATTCTGTT	C	G	BB	BB	AA	-	-	chr1B	57964080	chr1D	39652554
AX-94802682	ACAGGGTGCTGCTACTGGCGGGAACGAGGCGGAGCAAGAGTTTATATAAG[Y]GACCCGACGCTTTGAAGCGCTCAGTGAGAGGCCACCGCACATTCTCTACT	T	C	BB	BB	AA	chr1A	252419988	chr1B	287738247	chr1D	199923836
AX-94802930	TCCCAAGTCGTGGCCGTGGCGTCGTTCTTCCAACGAATTCTGACCTGCACYAGAGCGTTGTTGCCGTGCTTGACCATGCGGCGTTCGACGATCTCCATTGG	T	C	BB	BB	AA	chr2A	475786265	-	-	-	-
AX-94803432	CGGTATTTCAGGTTGTGAACTTGCAGATCGTAGCAGTGCAACTTGATTCT[S]CATGCGGTGTTCAACATAATTATTTGGCTGTTTGCTTTCACTGTACTTCT	C	G	AA	AA	BB	chr5A	143657895	chr5B	141147163	chr5D	128641576
AX-94803461	TGATGTAACACTGGATGACACGACCGACATCGCTAACCGTACCGAGTTCG[Y]TGGCAGGAAGAGAACCTATGAAGTCCAGGGAGTAATATGACTGGTTGGTT	T	C	AA	AA	BB	chr1A	115569816	chr1B	168335448	chr1D	110660551
AX-94803509	AAGCCAGTACTGCAATGTGCAATGCCTCTCCGGTCAACAAGAGGGTCCGC[M]ACTGGCGTGACTTCTGTTGCGCATCACCAGATAATGATGTGGAACTGCAA	A	C	AA	AA	BB	chr6A	475267924	chr6B	484979861	chr6D	335990646
AX-94804339	GAGGTCATATGTGCAATAATTGTGCCTAAGGAGGATGCGAAGGCAAGGGT[Y]GAACAGTCTTCGAAGCCAGCACTAACCTTAGAAGAATTGACAAGTTGGTC	T	C	BB	BB	AA	chr3A	533200394	chr3B	536008094	chr3D	410996914
AX-94805361	GTGATGTAATCCATGTACAAGTTTGTTGTGCTGTCATAGTTAATTAAGAT[Y]CATAATCGTCATATCACATTTGTCTTGCGGCCGTGTTCGTTGGCGATCAT	T	C	BB	BB	AA	-	-	chr4B	502956513	-	-
AX-94805473	ACGGGGCCGCCCGGGGAGATCAGGAAGGTCTGCAGCAGAGTGAACTAGTA[S]TAGTGCCAAACTTGCCAAATTCAGACATCTGCACATGTGTACCCCGGCCA	C	G	BB	BB	AA	chr1A	60548058	chr1B	100035397	chr1D	62858935
AX-94806187	CTACGCAACCGGCGGCACGTCCGTCAGTGAATTCTGGTATGCAACTGATT[M]TAGAATGATGGCAGACGTTTACAATTTGTCTTCTGTCAGGAGTTTCATTT	A	C	AA	AA	BB	chr7A	584989597	chr7B	544109448	chr7D	512234847
AX-94806898	AAACCTGGAACACCGCCTAGGAAGATAAAGATTAATATTATTTAGGCAGACCCTTCCGGT[R]CGAAATGAGTTATTGTGATGGAGCACACCCCCCAAAACTT	A	G	BB	BB	AA	chr7A	81447067	chr7B	25321867	chr7D	77987188
AX-94807186	TTGCGCAAGCCTTGACGTACTTCTAAGTGCTGATACTAAGAATGCAGAAC[R]ACACTGTGAGCAGGGTTGCCAGAAATCGTGTTGCTGCAGTACACCAAAGC	A	G	BB	BB	AA	chr3A	246081470	chr3B	269513740	chr3D	188351142
AX-94809309	TGTTTGTCCAAAGGGAGGACGATGGGATCCACACATTTGCCCATTGTCGG[M]CTTAATGCCTCGACAACACCATCGCTATCCACTATTCGCCCGGTAAATTC	A	C	BB	BB	AA	-	-	-	-	chr2D	28639296
AX-94810536	TGTAACCTTTGTCATTAGAACCAGTCAGGGCCAGTTCTTGCAGTAATTCC[Y]TATCTGCCTCATACTGCTGGTATCCTTCTGTCACAACAGCTAACCATTTG	T	C	BB	BB	AA	-	-	chr3B	249435443	-	-
AX-94811232	GCAGTGGAGCCATCTACTACAAGCAGGAAGGAGAAAGATGACGAGCCGTC[R]ATGCAGTTTGAGGAATCCGAGAGCCTGACCACTCCGTCCATCGAAGATCA	A	G	BB	BB	AA	chr2A	437976016	chr2B	399353752	chr2D	330751547
AX-94811252	ATCAGCATAAATGGCGGGTGTTTTCTGAATTTCCAATGTGAACCGGGAGG[K]GGAGAAAGAGCCAGCAGCGTACGCAAAATTCTCAAGTCTAGCTGCAGGAA	T	G	AA	AA	BB	-	-	chr1B	123066952	chr1D	78130852
AX-94811876	GCCGTCGACTACGACGAGAAGGATTTGGAGCAGTATGAGGAGCAATACGA[R]GACGGCGATGAAGGGCTGGAGTACACTGAAGATGTAGTCGAAGAGGAGAC	A	G	BB	BB	AA	chr2A	639070456	chr2B	582298487	chr2D	494639460
AX-94812122	TAACTTAATTTGCAGGAAGGCAGCTCCGCGCCGGAGACGACGCCCTTAAA[S]TTCAATCATGGGCACGGCCACCCGGCCCCGTCGCCGCGCGCAGCACCGCC	C	G	BB	BB	AA	-	-	chr5B	23322796	chr5D	30498870
AX-94812819	ACCGTCCTCGTCAGAATGGAAACAGGGAACATATATCATAGCCTTGTTCT[M]TTGTCAGCAATTTGTTTCACATTTCTCCAGTTACAACAGGACATTTATCC	A	C	AA	AA	BB	chr1A	530610631	chr1B	583511347	chr1D	432707218
AX-94813030	CTAATGCAAGCAGCAACAAACTGGAGACACCCAATGTGGTGGATGGGGAC[K]TCAAACTGCTGTTGGGGTGTGTGGATGCTAATGCAAGCAGCAATAGACTG	T	G	AA	AA	BB	chr7A	509141114	chr7B	441484982	chr7D	424056067
AX-94813599	CGTCGACGGTTCTACGGGTACCTTGATTCAGCGTTGTGAATAGCTAGTGG[Y]TGAGGTCTATAAGAGCAAGATCGCAAGTTGTAGAAAGGATGTACATATCT	T	C	BB	BB	AA	chr7A	215117917	chr7B	166965690	chr7D	203311709
AX-94814294	GCATTGCCAAGTTGTTGTTGGGTGATGATAACTCCATTGCGTTAACAAAC[M]TGCCCGGAACAATCGGCTACATGGCACCAGAGTATGGATCAACTGGTAAA	A	C	BB	BB	AA	chr3A	481879661	chr3B	469459472	-	-
AX-94815222	AGGCGGAGTAATCTCTATAGAAAGATAGGCTGTACATTAGTTAAGTTTAC[Y]GAACTAGTACTAGTTTAGTTGATATCGCCGCGAGGAGAAGGAAGCGTGAG	T	C	AA	AA	BB	chr2A	660291328	chr2B	608231113	chr2D	516413436
AX-94818124	ATACTTTAATGATTTCCTCAAATTCACGGGGGCAGTTTTGATCGGCAAAA[Y]GGCAGGAGATGCCTTTAGTCATTACAAGGCAAAACAAGATCATGATGGCC	T	C	AA	AA	BB	chr5A	53229602	chr1B	683733223	-	-
AX-94818415	TATCTAGAAGTCTATTGGATATGGTAGTTTTTTCGAGTAATTGGCAATAG[Y]GCCGCCTTTCAATTACAAGAACATGGTTGTTTTACAACTGCTTTTACAAG	T	C	BB	BB	AA	chr2A	634105052	chr2B	574712631	chr2D	490570292
AX-94819786	GGCAGCCATTACACAACCAAACGGTCTGATCACTGGCGTTGAATAATTGA[K]AAGTGAGTCGTTTATGTAGGTGTGGTTGGGTTCAAGATCTGATTGAGTTC	T	G	AA	AA	BB	chr7A	84648901	chr7B	31808486	chr7D	82664583
AX-94819920	GAAGGTGCTTCTGAAAATGCATCTGATATGGGTGAAGATTTGAAAGAAGT[S]TGCATTTGCGAAGAGCGTGTGAACGTGGAAGATGCTGATGGATGCAGTGA	C	G	BB	BB	AA	chr4A	140281377	chr4B	411533787	chr4D	333071864
AX-94820364	TATTCACCCATACAAACAAAACTCTCTGGGTACAATAAACATGGGAGATC[R]TCAACTTGGAGGGTTTGCCGGCTTTTCTCCTTATTTCTCAAGAGATCACT	A	G	BB	BB	AA	chr4A	136796286	chr4B	414798099	chr4D	336537835
AX-94821245	CATATGACACCACCTACCTGATATTTGCAGACTATATAAGAATGCTACAC[K]GGATACTACACTGCTAAATCTAACACTAAAAATTCAGAACAAATTACAGT	T	G	BB	BB	AA	-	-	chr1B	563370172	-	-
AX-94822979	ATATGGTCTGGAAACATTATCTAACTGCAACGTGATCAAAGTTCAGTCCC[S]CTTGCATTGGTGACTCCCATTAGCTTCAATACATATAAACTAATAAGCTA	C	G	BB	BB	AA	-	-	chr4B	352348011	-	-
AX-94823032	GCGAGCAAAATCGATTCCTGGGCTACATCAGATTACTACTATTACACGAG[Y]ACAGCACTCTGGAGCAACTCATTCTCGAGTGCAAGAAACATAACGCCTCC	T	C	BB	BB	AA	chr5A	492901378	chr5B	469827891	chr5D	389594351
AX-94823839	GGTTTTTGTTGAAATTAGTTCTAGTTTTGGATCAGTTCCATTTTAGCACT[S]TTTGGTTTTCCTGTTCAGACATCTGTTGAGATGATTACATGATGATGTAC	C	G	AA	AA	BB	chr5A	322480100	chr5B	272168294	chr5D	232848138
AX-94823992	TAAGTAGGCGTCGCTAGAATTTTAGTGTGCAGGACCATGGTAGAAGTATT[S]GAAAGTGAGAACTTGTCTTGTCGAGCGAGTTTGCTGAGATTTATAAATTC	C	G	BB	BB	AA	chr6A	533256787	chr6B	579355020	chr6D	387884059
AX-94824456	TACTTTCAGCAAAGAGGGATTGATCATGAAAAGGCCGTTGCAGCCATGAT[M]GGTGGGTTCTGTAGAGCCGTCTTTGAACACCTTCCTTACGAGTTTGCCCA	A	C	AA	AA	BB	chr3A	598555387	chr3B	600862848	chr3D	455878592
AX-94824695	CTTAATGGATCTGGCTTGAATTTGTCATCACCATCCAATCATTCAGGAGA[R]GACGGCATGGATCTCTCCCCTGTGAGCAGCAAGCGCCGGAAGGAGGCATT	A	G	BB	BB	AA	chr3A	606425948	chr3B	614689914	chr3D	463088932
AX-94827599	TTAGTGGCTGCCATGCCTTCGCTGTAACAAATTACGCTCTGATGCATATG[Y]GAGATCTTTACTGTTGGCAGCATTTTAACGAGATGTGGCTCTTACAGATC	T	C	AA	AA	BB	-	-	chr6B	698957654	chr6D	459235638
AX-94828011	TGCGTTGTACAGGAACAGCCAAGGTTGTTGTAGTAATAAAATGAGCCCGA[Y]GTTGTCTACTGATCATTGTATATTGGATGGGCAAGTAGTAGGTTTTTCTC	T	C	AA	AA	BB	-	-	-	-	chr2D	217522131
AX-94828297	ATCAAGTTAGTTGATAGGCCAGATTGTTATGGAGCGAATAATTTATTTCT[Y]GAATATAAGAAGGGTTATATGTTCAACTATTGTGGACCAAGTGGTTGTGT	T	C	AA	AA	BB	chr1A	3258113	chr1B	4208174	chr1D	3092866
AX-94828872	CTCAGGAATGTTACCGGCGGTGGTGTAATCATAACAGAGGAGGTCCGTGG[Y]GATGTGCCAGAGCAGGACGCTTCTATCAAACGCCATGTTCAAGCTCCACC	T	C	AA	AA	BB	chrUn	30116768	-	-	-	-
AX-94829344	CTGCTATCTCTACTCTGCTTCGTCCTTTCGTAATGGCAATAAGAAATCTT[S]ATTGCTGCCGACATGAAATTCTAACTGAATTTGTTATTCAGCGGGCAAAT	C	G	BB	BB	AA	-	-	-	-	chr6D	69911376
AX-94830058	ATGCTCAACCAGCAACCAAAGAAGCAAGTGCAAATAAACCATCTGTCAGG[M]TGGACCAAGCACCAAATAAAGGGAGTAAAGGCAGTACCGACGTGAAAGGA	A	C	AA	AA	BB	chr1A	502965851	chr1B	547971666	chr1D	407873726
AX-94830069	TCCTATCAGCCATTTCCTCGATGAACTCGTCTCGGTCTTCTGTCACCTCC[Y]GCAGCTTCACTCGTTCAGCTTGGATTCTCTTTTGCATGTATTGCTCCAAT	T	C	BB	BB	AA	chr6A	60404920	-	-	-	-
AX-94830400	GCATCTCGGCTTCATTTACTGCGTGTCGGACCTGGTGTTGAAGAACAAGC[R]CCGGGAGTGGGAGTCGTGCTTCCAGAAACAGGGGCTTGACCCAAAGCCAG	A	G	AA	AA	BB	chr4A	136927613	chr4B	414188338	chr4D	336118505
AX-94831273	CAAATCGTGCTGGTGGATTAAGAATGTCTTCTTGTGTGGCCAGAGAAGTA[M]GTACGTATGCTAGAACTGGCAAACTGTAGCGTGCTGTTGGGTGCGCGAAT	A	C	BB	BB	AA	chr6A	559404730	-	-	chr6D	414468607
AX-94831722	TTGCTTGAGAATGCAGAAAATAGTGGGTTGGTGGTTGAAAAGATGGAAGA[R]GATGCTCACCATGAAGAAAAGGTTGTTCCTTTGGACTCGGACATTTCTTT	A	G	BB	BB	AA	chr2A	724621695	chr2B	715030446	chr2D	590241308
AX-94831913	TTCATGCTGCATCAGCCGAACCAAGATGTTGACATGTTTTGTGTATCTTA[Y]ATTTTGTCCAAACCTCAGCTGTGGATGTGAAAAGTGTAGAGTTTCTTTCG	T	C	AA	AA	BB	chr7A	478502472	chr7B	431652881	chr7D	416197668
AX-94832876	TCAGTTTCCTCCAAGGGTCTATCCTTCTTCACCCAAGTAGCTAAACCCTC[R]TGAAGACGTGGATTCTGGTTGGGGAACTCCCCTCCAGGAAACTTCTCATC	A	G	AA	AA	BB	chr2A	572930911	chr2B	505496520	chr2D	428559422
AX-94835317	TATTTAGTTACTTTTACCTGTGAAATGCATTCCTCATGGCTTTGTAGGCG[Y]GGAGATAGTTTTTATGAAGGAATCTGCCAAGTCAAGTTGTTTTCCGCTCT	T	C	BB	BB	AA	chr1A	181663989	chr1B	250629425	chr1D	178737202
AX-94835736	CAAGACCGTACCATATATCATCACGTTACAGTTCATGCCACAAACATCAG[W]ACTGCCACGAGTTCACTCAGCCAACTACACATGAGCCAGGTTCTACTACC	A	T	BB	BB	AA	chr2A	678963383	chr2B	637574515	chr2D	536151451
AX-94837802	TGCAACCCACGGAAATCCAGCAAGCGTCACAGCAATTATATGGACCTACT[R]GCACCCCTCAGTCGTACCCTCGGCCAACCAGTGGTTCGATGCCTCTTAGA	A	G	BB	BB	AA	chr6A	454654596	chr6B	507576247	chr6D	317012055
AX-94838404	TCAAGGATGACCACTCTAAGGGGAGTGAGGGTTATGGAAGGAAAGAGTAC[R]TGAGAGATCTACAGAATGATAGTCAAACCAGACCAGGCAGAGGTCATGAA	A	G	BB	BB	AA	chr4A	69268282	chr4B	476186781	chr4D	387811644
AX-94838552	TCAGTCGATCTTGAGACAATGGAGGTGACGAGATACAAAACCAAGACTCA[K]GGTTCTCCAAGTGTGTCTTATCCATGTGAGCTTCCATGGCTACCTGCTAT	T	G	BB	BB	AA	chr5A	382286018	chr5B	328225720	chr5D	288812239
AX-94839567	AACCTTGCAAACTTAGCTCGTGATATCCTCGCCATTCCTATCTCCACCGT[Y]CCTTCTAAGTCTGTATTTACCGTGGGTGAGAAAGTTGTGAACCCTCGTAG	T	C	AA	AA	BB	chr3A	35050454	chr3B	41909723	chr3D	25976096
AX-94841518	TGGGATCGACTTGCTGTCGACGAAAGACGAGATCAAATAGCAGTTATCTT[Y]TCGGAGGGACGGATCGACCCCACTGTCGAGATATGGATGCGGGCATCTTC	T	C	AA	AA	BB	-	-	chr3B	251554578	-	-
AX-94842144	TCTCTAGGGAATGAGCTATTTAAATCTGGAAAATTTTCAGAAGCTTGCAT[R]GCTTATGGCGAAGGGCTCAAACATCACCCTGTAAATCCAGTCCTTCACTG	A	G	BB	BB	AA	chr3A	123328591	chr3B	158142474	chr3D	108239694
AX-94842627	CTTTCAATTTCTCTGTTCCCAACATATGGGCCAGGCAAATGGTCATGGTA[S]TGAAACCTGGTGTCATCCTGAGGCAACCGGGTACTTCCAGCGCCAAGGCT	C	G	BB	BB	AA	chr5A	227707889	chr5B	209650604	chr5D	198952444
AX-94843163	GATAGTTCTTGGCGACAAGTTTCAGTGATAAGGAGAAGCCTGGATAGCTA[Y]GCCGATTGCGTCTACCACCGCGGCAGGTTCTACGTGGTGACAATGGAAGG	T	C	AA	AA	BB	-	-	chr7B	472302631	chr7D	583942172
AX-94844134	CTATGTCCTCGGAAACAACAAGACTGCAAAATTCATGCCTTGCGCGTGCC[R]TTTATCGGCCTCGAAGGAGCGGTGAGAGGGAGTGCTAGACAAAACCCACC	A	G	BB	BB	AA	chr2A	678963177	chr2B	637574313	chr2D	536151245
AX-94844733	ATGCCAATAGGACTCTTAGTGATGAGGAGTTCTTTGACACGGGAAATGAT[R]CCAATGCGTATTCAGGACAGCAGCAAGCTTGTCCTTCAGATGACCAGAAC	A	G	BB	BB	AA	chr6A	611858645	chr6B	710102452	chr6D	465210329
AX-94844893	TTGGTTACCTGGTTGGAGTTCACAATGCTATCTTAGTGAAAATGCTGATC[R]AATGGGCTTTATGTATGTCGCGTCTTACACCCAATATGTAATGTATGGCT	A	G	BB	BB	AA	chr3A	683070635	chr3B	721770483	chr3D	546328044
AX-94845708	TGACTACACCGGCTCCAAGCAAGCTCACATCGCAGAACATGGCTGGCACA[Y]TGAGGTTGTGGCGGTTATGGAACCTCCCGCGCACCAGACTACAAGTTGAG	T	C	BB	BB	AA	chr6A	430499463	chr6B	455078247	-	-
AX-94846799	GAAGACCTGCAGATTCGTGAACACATAAGCTGAAGGAACCTTTGTTTGCG[Y]CTTCTCCTTTGATGGTTGATGATTGTCTGCAAATAAGAACGTTTTTCATA	T	C	AA	AA	BB	chr7A	174128634	chr7B	137762606	chr7D	171258057
AX-94847911	GGGCTCAGATCTTTACGGGCTTTTGGGAACCGGCCTTTCGAGGCGTTTAG[R]TCGCCATATGAAGCTTCTGCGATGAAGGTCTCAGGTGCTCCTGTTGTTGC	A	G	BB	BB	AA	chr3A	195808733	chr3B	236936711	chr3D	161707006
AX-94848037	TTCGATGTCGTAGTGGCGGCGGAGGACTTCCGCCGAGGGAAACCCGAGGG[Y]GAGATGTTTGAGGTTGCAGCAGAGCAGCTTGGTCTTGAGCCTGATGTTTG	T	C	AA	AA	BB	chr2A	667657192	chr2B	615365307	chr2D	522544183
AX-94848170	CGGAGAAACTTATTTATCCACTTGAACAGTCTAAAGTTGGGCATATAAAG[Y]ATACAGAATCTAATGATTGTCAGGCTGACAGGCACCCCATAGATGAGATT	T	C	AA	AA	BB	chr3A	485394973	chr3B	472997922	chr3D	364264894
AX-94849593	AAGCACAGTGATGTGGTGGTGATGTCTAGCGATGGGCCTCTCGGTACTTA[Y]GTCAACAATCATGGGTACGTGCATGCAACGATTACTGTGAACAATGCAAC	T	C	BB	BB	AA	chr1A	530831973	chr1B	583559004	chr1D	432795727
AX-94849686	CATCATGGTGCCTCCGGGTTAACCTTTAATGTGGATTGTGCGGACTGAGC[Y]GGGGTAGCATTCTTCCTTCGACGGACCTCACCTCCTGCTCTTCACTGGCT	T	C	BB	BB	AA	-	-	-	-	chr6D	417509755
AX-94849792	TCCCCACAAACATCCAACCTCCTGACATGTTGGAGAAGCAAATTGGACTA[Y]TGCCAGGTGTTATGTATGACTCTACTCCTCCTGGTGTTCACTTTGGGGAT	T	C	AA	AA	BB	chr3A	422910090	chr3B	410039139	chr3D	313395871
AX-94850172	TTGTGACTTCCATCAGTGCTGCTGGTCGCTCTATATTGACTCCTTCGACA[R]CTGCAGCGCCTCTTGTAGCTGCTTCTCTGCATGGTGTTAGTCGTTCTTCA	A	G	AA	AA	BB	-	-	-	-	chr4D	154930530
AX-94850212	TTGTTGTGTTTGTCGCTTAATTACGTCGTTAGGTCCATCTCTGTCGGTCG[K]TCGTGTTAAGTTCTTGGTTATCTGTAGTAGTGGTGCATGTTCTTGAGGCA	T	G	BB	BB	AA	chr3A	169227084	chr3B	234543983	chr3D	158454585
AX-94851100	ATGTGATTAGGCCAAGGGGCGATTTTAGGCGCAGCCGTTCCTGAATCTCT[Y]GCTGGGTTGCAAAGATGGAGCATGTGATCGGGGGGAAGTTTAAGCTGGGC	T	C	BB	BB	AA	chr6A	424099609	chr6B	460078060	chr6D	296871049
AX-94851301	GAGTCCACCGGATCTCTACCGCCAGAGGTGCTCTTCACAGAGGCCGTGAA[K]ATCCTTGAGGAGAAGTGCGAGCGAGTGATATCCGAACTTTCCTGAGCCCG	T	G	AA	AA	BB	chr1A	406910416	chr1B	441627526	chr1D	328075161
AX-94851651	ATCGAAGCCACTGTAACCGTGTAAACTGTTAACTTGGTCGGTTGTACCTG[Y]CCATTTGATGCTTGGGGGCTGATATTTTTCTTCATTTTTATCGGATGGGA	T	C	BB	BB	AA	chr2A	503003028	chr2B	441859978	chr2D	372272842
AX-94852687	TCTTGATGTGCCGGTTTCAGATCAAATGATTGTTCGGTATACGCTCTCAT[K]TCTGCTACTTTTATGTTCGACTGCTTAGACCAAGACGACAGAAGCACAAG	T	G	BB	BB	AA	chr1A	369089837	-	-	chr1D	296974378
AX-94852850	ATTGCTGTCCACAATGGGTTGCTGAATGCTTTTGCTGCAAATGAGAGTGT[Y]GCGATTGACTGGCTGAATGAGAACGTGCAGCCTTACATTTCTCAGACACG	T	C	BB	BB	AA	chr7A	553310148	chr7B	512724680	chr7D	485052620
AX-94853803	AATAGGCAGTGCCAGTGGTAGTACACAATATTTCCTTTACAACTAGAAGG[Y]CCTTTCTCTCTGTGTTACTCATTTCTACTGGAAGAAAACTAGATTAAATT	T	C	BB	BB	AA	chr5A	380224442	chr5B	326916893	chr5D	287807495
AX-94855265	GATGGAAGTTGCGAGGATATGGGTCCGCGTGCTTTTCCGGTGAAGGAGGT[M]CACAAAATAGCAGTGTTAGATATTAGGTTAGCGAATGCTGATCGTCATGC	A	C	AA	AA	BB	chr7A	485423710	chr7B	451908375	chr7D	435376800
AX-94856532	GGCTGGCCACCTTGTCCACAAGCGACTGCAGGCCGCACTTTTGGAGGAGA[Y]GAAGGCTAAGCGGTAGCCCAAGGTATCAGTGAAGGAAACCGGCAATCAAG	T	C	AA	AA	BB	chr1A	522115003	-	-	-	-
AX-94857966	TGTAGGAGATCCACTTTGCCAGTTTCATACTATCGGTACAGTGGGCTGGT[R]AAGATGTTTTTAATGTACAAAAGATTAAAGAGAGGAATGAGAAGAGGAAG	A	G	BB	BB	AA	chr3A	249854361	chr3B	273142866	chr3D	190177999
AX-94857982	GCAGACTGTCCAGCAGGAAGCTACAAGAGTGCAGGCAGCTTTGCAGGATG[Y]AGATAAGACGAAGGCACAGCAAGACAGAGAAGCAATGGTGGAGGAGCAGA	T	C	BB	BB	AA	-	-	-	-	chr2D	257567708
AX-94858213	TGTTAGTGCCAGCTTGTTCCTACTTTGGTGTCCGGTTGAGACTTGGGGTC[R]CTGATGTTGTTATTAGGCCTATGACCTGTTGTTGTTTTGCTTTGCACTTC	A	G	BB	BB	AA	chr3A	681668291	chr3B	719549060	chr3D	545177222
AX-94858397	ATCCAGTGATCCATGCGCGTGCAAACAATGGCAAATTTGTGGACGCTCTG[Y]CGATGTATGAATGGATCCACAGCGACAAACATACNNNNNNNNNNNNNNNN	T	C	BB	BB	AA	chr4A	155594265	chr4B	395910243	chr4D	318606123
AX-94858592	TAATTGCCGACCAAAATATTTGATAAAACAGTGTTAGAGCATACCGTATT[R]CCAGCATCCCCAATCAGATCAGCTATCTGCTCAGATATGACATCCTTCCT	A	G	AA	AA	BB	-	-	chr7B	62658657	-	-
AX-94858681	CCCAACGTCTGGGCCTCTGATGTGAGATCCAGTAAAACTGCTGGCTCCTA[S]CATACTACCCTGCATGAAGTTCAGAGTCACCAGCCTTGACGCCGTTGCTG	C	G	AA	AA	BB	chr3A	467347767	chr3B	446839939	chr3D	348437055
AX-94859549	AGTAAACAGCAAACCGATAGCCATCAGTACGGAGGTTTGAAGAAGCCTGC[R]TCATGGGATGGTCGAAAGTGCACCGGGATCTGATCTGACCTTACCCCGCC	A	G	AA	AA	BB	chr2A	771512382	chr2B	789686534	chr2D	645828262
AX-94859622	AGTTGCTTAAAAGTGAAAAAATTGCATTTGGCTAGGGGTATATAAGAGTT[Y]AGGTTGACTGATGCTATGGTTTCAGATTATGTAGGTATACTTTTTATTTA	T	C	BB	BB	AA	chr2A	127992914	chr2B	175897139	chr2D	123098036
AX-94859714	CAACGTGGATGCATTCGACAGAGCAATGGACATATTGATCGCAGGCAAGG[M]GGAATTGACTGTTTTGGCAGCGATCAAGGACGGCAAAAGTTTGGTGGACC	A	C	BB	BB	AA	-	-	-	-	chr4D	475029764
AX-94860315	CTAAATGTCACAGGTCCTGACCACAGTATGGTTAGTGTGAGCTACAGATA[Y]CCAGGTGAATCCCCACTACAGGACTTGGTGATAACTGTTCCTTTTCCTCG	T	C	AA	AA	BB	-	-	chr6B	637480571	-	-
AX-94861856	AAGCCTGACATAATCTCCCTCAAGACAACACTGATAAAAGTTCTGACGAG[Y]GCGCCGACTTGACTTCATTACATTTGTACTAACATACCATAACAAAAGGA	T	C	AA	AA	BB	-	-	chr1B	17229417	-	-
AX-94862346	GAAGGAGTGCACGCCTTCATCAGCGGAGATAAGAACCGATTATTCAGTCC[R]ATTGAAGCCTTAAGATCTATACTGCCAGTGCCAGTGCCAGACGAATACGA	A	G	BB	BB	AA	chr2A	619808467	-	-	-	-
AX-94862997	ATTGTTTTCTCTCTCTTCCAGTTGATTGTCATCAGCCTCTCATCAAAGTC[Y]AAGGATATTGGGCTGTGCTCCAACAGCCAATCACAACCCAAAATAATTTC	T	C	AA	AA	BB	-	-	chr7B	263800834	-	-
AX-94863448	TTTGTTGACGATGGTGGCTGGGAGTTCCTGAACATGGAGGCAAGTGATTC[Y]GAGGCAGAGGAAACAGAGGAATCAGACCAGGGGTATGAGCCTTCTGATGC	T	C	AA	AA	BB	chr2A	30550007	chr2B	46088856	chr2D	28730260
AX-94865067	AGAATCGATATAGAGCTGAAGACGATGAATGATGTAATTCAAGACTTGGG[Y]ACAACACATCTCAGCAACAATGTCGTCAAGGGTTGGATTGGAAATGTGAG	T	C	BB	BB	AA	chr1A	12148313	chr1B	15876741	chr1D	10663134
AX-94865436	CTCTCGGCATTTCCCTTGAGATCAGGGTAGACTTCCCATATTTGAATAAC[Y]AGCAGATGATACACTACTATCATCAGCTACAACTGCTCAATTATTGCAGC	T	C	BB	BB	AA	-	-	chr2B	787091078	chr2D	519133496
AX-94867187	GATCAGCAGCCCCATGAAAGTTTTCATCTTCAAACTTGCCTATGCTCCGT[R]CGTTATTGATTTGCAACACATATGTAACTTAGTGTCCATAGGTTGTTGCT	A	G	AA	AA	BB	chr2A	685223799	chr2B	647317002	chr2D	542254627
AX-94867730	CACTTCCATCTGAAGGAAGGGATGAAGTATGCGAATGTTGGCCAGGGAGT[R]ATGCTGATCAATCACTACAAATACCAAGTCTGGGAGGTGTTCAAAGAGAA	A	G	BB	BB	AA	chr7A	446286393	chr7B	393369504	chr7D	393569456
AX-94867747	ACAAACATGAACAAAGTATAGTGGATCTGACAGAAACAGACGCATCTGAC[R]GCATGCTGTTTGACGGCTTGAGAAGAATTTTNNNNNNNNNNNNNNNNNNN	A	G	BB	BB	AA	-	-	-	-	chr7D	21669903
AX-94868813	CTGGTTTGATGGAACTTGCTTGAGTGCTGGATTTAGATAGATATTCTGGA[R]CAGAACGTAGTAGTTTCTGGAAAATGTAGCGTGTGGTATGGCTCTCTATG	A	G	BB	BB	AA	chr7A	494685880	chr7B	460951173	chr7D	443275283
AX-94868927	CCAGATTTGAGTGACCTGGACTCAAAACCTTCACCTGATTATCATGTAGT[Y]CAAAATATTGAACTAGGAATGAGTACAGTGAGCTGTTATGGGATGCCATG	T	C	BB	BB	AA	-	-	chr1B	347105853	-	-
AX-94869641	TAGTATTTCCTGCGATAAGTTGGACGCTGATTCACAAAGAATGTTGCAAG[R]CACAGATGGAAATGGAGATCCAGTTCATTTTGTTGGCCTCCAAGAGACCA	A	G	BB	BB	AA	chr1A	517614236	chr1B	570463627	chr1D	422056165
AX-94870168	TGTCGTAGCCACCTCCCGCATCCACAACAAAAGAAGCGCCAGAAGCATCT[Y]CCCATGGAGCCGAAGAAGCGGACAAGCCCCAACCACCGCTCCACAGGGCC	T	C	AA	AA	BB	-	-	chr6B	551032192	-	-
AX-94870488	CTCCCGCAGATTGGCGGGCTGGTGCGGATTGTTAACGGGGCTTACCGGGG[S]TCCAATGCAAGGTTGCTCTCAGTGGACACGGAGAGATTCTCTGCCAAACT	C	G	AA	AA	BB	chr6A	85591101	chr6B	143204419	chr6D	68103552
AX-94870541	GCAAATGAGTCGGCGATGAAGTAACTGTGATAGGCCGGGCTTCCCCACTC[R]TCTGGCATTTAGGTGTGGGAGTTTGGTCAGATCTTGAGATACCACTCAAC	A	G	AA	AA	BB	chr1A	370680938	chr1B	400161561	chr1D	298012428
AX-94872943	TGTTCCAGAGAAAACAAGGTCAAATACTGACAACTTGGAATCTCTGGAAG[R]GAATGAACCAAAAATTGCTGGAGATCAACTATCTAATGGGGAGAAGTGGG	A	G	BB	BB	AA	chr6A	18706526	chr6B	32330203	chr6D	18014360
AX-94874963	AAGTTACCATCACCTCCACAGTGGCCACACCAAGATTGAAAATGAAGGAC[Y]GACTTCCATGCTTTTCAACCGGGAAGATAGTGCATCGATGGATGTCCAAC	T	C	AA	AA	BB	-	-	chr3B	669035708	chr3D	508191324
AX-94875079	CCGGTGTTCAACTTCCCAACCGTCTACGAGTACCTCATAAACTCGGAGCA[S]AGCTTCGTCGAGTCCTACAACATCGACACCCCTCAAAGCGCTGGCCGCTA	C	G	BB	BB	AA	chr7A	462912543	chr7B	413554477	chr7D	404020120
AX-94875754	GAGTAAGAACAGTAACAGTAGCCTTCTCTACGAGCTTATAGTTACAAAAA[S]TGAAAAGTCAAAACAACATTGCAATTAACGAGAACAAACACTTCGTAGCA	C	G	BB	BB	AA	chr5A	385543428	chr5B	333564897	chr5D	292714862
AX-94876114	GAGTTTATGCATGAAATCGGAATGTACACATTGTGGAAGTCTGGAATGGA[Y]CTAGCGGTCACTCATGTTCGTAAGAAGCAGATCCCTTATTATGTATTTGA	T	C	BB	BB	AA	chr6A	258141313	chr6B	309746864	chr6D	163836156
AX-94876972	CAGATTGCTATGTCTGGCTGTTATGCTGGGCCTATGTTCAATACACTTGC[Y]GGCTTAGGAATATCGATGCTGCTTGGAGCTTGGTCGACAGCACCCAACTC	T	C	BB	BB	AA	chr4A	5464992	chr4B	581309180	chr4D	464988382
AX-94877480	AAGCAGCTGCCCAACTGTAATATGAACAGGCGGATCTCTGCGCAGTTGTG[R]AACATCATTTTCATAACAGAGTTCATGATGCAGATCACAAAGTCATAGAT	A	G	AA	AA	BB	-	-	chr1B	372507207	-	-
AX-94878788	AGGGAACCAAGCGTTGGCGCTCGTGCCATGCCAACGACATACTGAACGCG[R]ATAAGCAATTAATTTTTATGTGTATGTAATTATGTATTGCACATCATGAT	A	G	BB	BB	AA	chr7A	715618648	chr7B	716710975	chr7D	619841106
AX-94879454	AGCTGGCTTGAGAAGAGAGACACCATTTAGCGTCTGTTCTATTTCGCCAT[Y]GTAGCTGTGTAAATGTTTTCTTGCCTTGGGGAATCGAGAGACTCCTTTGT	T	C	AA	AA	BB	chr5A	335296778	chr5B	285043155	chr5D	252621097
AX-94880009	CTCTGGGACAGGTGAAAGTGTAGCTAGCTCGTCTAATTTCCAGCGGACCA[Y]GTGTGTGGATGTATCATGGCTAAGCTAAAACTTCCCGTCACTCTGACAAT	T	C	AA	AA	BB	chr2A	612845223	chr2B	550399276	chr2D	471215664
AX-94880710	ACTTCTTCAGCTACACCAGGCGCTGCTACTTCTACGACCAAGGCCCAGAC[K]GAGATTGAGGCCCATGGCCGACCGACGCGGGCTCGCAAGGGGAGTGAGCG	T	G	BB	BB	AA	-	-	chr7B	503240868	-	-
AX-94882706	GCTGGTCTTCATGCCGGGCCTGGACCAGTTGTAGGCGATGGATCCCGCGA[Y]CCCCGTGAGCCACAGCGTCCCTACGGCCCGCAGCTTGTGGTCCACGACCC	T	C	BB	BB	AA	chr2A	62371462	-	-	-	-
AX-94884245	CTGAATTAAAGGTTGCTGTATTCTATGGAGGTGTTCACATCAAGAAACAT[M]AGGATTTGCTCAAGAACGACTGCCCCCACATTGTTGTGGGCACACCTGGG	A	C	BB	BB	AA	chr1A	593678312	chr1B	685106771	chr1D	493605501
AX-94884917	AAGCTGAAGTAATGGACGTTGCAGATCCAAGTGCTGAGGC[K]GAAGTAGACGTTCCAGAGCCAAGCATCAAGGCTGAAGGAATGGACGTTGCAGAACCAAGC	T	G	BB	BB	AA	chr3A	544245224	chr3B	547354303	chr3D	421378172
AX-94886183	AAGACATATTGAAAGAATTTGCACCTCAACCAGACGGTGAAATGTAGAAC[R]GCGGAAGGAACTTGCAGCTATGCATGCAACGATAAATACAACAGACGTAG	A	G	AA	AA	BB	chr2A	532864990	chr2B	467870184	chr2D	394797753
AX-94887274	GGTGAAGGCAACATCGAGAAGGGTAGCGGTGAGAAATCAGATGGTAAAGA[Y]GCTGTTGACGCATCCTGCTCCGAAGGGAATTCGAATAACCCGCGTGGTAA	T	C	AA	AA	BB	chr7A	238964518	chr7B	198912628	chr7D	227118788
AX-94887347	GAAACTTATCCACCGTCCACACAAACTACATATGCATTGCGTTGTTCCTA[Y]TGAACACCGATTTAGCATCACATCGTTCCTCGATGGGGACAAATTCTTCA	T	C	AA	AA	BB	-	-	chr4B	386201655	-	-
AX-94888119	CTCTATGGGTGAGTTAGGTGGAATACCTCAATCGTTGTCGGAAGAGAAGG[M]GTATATGATAAGGGGGTATCTAGTTGAATGTGGCGATAGACTGTTGATGG	A	C	BB	BB	AA	-	-	-	-	chr7D	54969539
AX-94889864	ACTTACTAACCCATCGCATGATCTTTCTGATAGACCTTGAAGTGGGCACG[R]CAACTCCTTTTGGGCATCATGAGATCCTGCCATATCGTTGCCGACTTCCT	A	G	BB	BB	AA	chr6A	501480369	chr6B	541934403	chr6D	360321075
AX-94890011	TGATGATGAAAGAGCGAAGATTCTGGAGAGGATCCACTCGTTGTTCCAAA[Y]CCTTGTGAAGCACAAAAACATTTCAATGAACCATCTGAGCAGGGTGATAC	T	C	AA	AA	BB	chr4A	15768741	chr4B	564394141	chr4D	451144146
AX-94890764	AATTACCACATGAATGCTGCAGTGAAAGTCAGGTTCAATGGGAGACACTA[Y]GACCTCCCTGCTTGGTCCATCAGCATTCTGCCGGACTGCAAAACAGCGGT	T	C	AA	AA	BB	chr6A	217266110	chr6B	289526824	chr6D	159018472
AX-94890993	CAGCGTCTCGAGTCATACTTCCAGTCTATCCCGGGCATTCAAATGGTCGC[Y]TGCTCTACCCCTTACAATGCGAAGGGCCTTCTGAAGGCTGCCATAAGGAG	T	C	AA	AA	BB	chr5A	28104601	chr5B	33628090	chr5D	40092229
AX-94893922	AGTCACCCACAAACCTGTGCTGCAACTTTTGTAGCATCATAATACGAGTA[S]TACTCTGATACAAGTGGACAGTATCCACTCCTACTGCTTGAAACGTAATC	C	G	AA	AA	BB	chr2A	172540726	chr2B	221090587	chr2D	161903781
AX-94894210	CTCCTCAGCAGTGGAACTGCCAGTCACATTGTCCAAGTTACCTAAACTGG[Y]GTCGAAGTTTCCACTCCGCTGACCTATAAGATTACCAAGAGCAGCCAGAG	T	C	AA	AA	BB	chr7A	237452909	chr7B	173834715	chr7D	223999062
AX-94894258	TTGTTCAGGCTTGTGCTTGCGATCCTGTCTAATCTTGTACTGAAATGAGC[R]TTCCTGTGCTCTGGTTTAATAATAAATTGTGCCCAGGTATTTATCTCAAC	A	G	AA	AA	BB	chr3A	538536847	chr3B	539236665	chr3D	414773602
AX-94894726	GGTCCTGAATCAATTCTCCTTCCGAGGTAGGTGCATGACCCTCAATTTTA[Y]GGAAGGTCTGCATTGCCTTGACCAGGCCATCGACCAGATGACACATGTAT	T	C	BB	BB	AA	chr2A	758389492	chr2B	748366514	chr2D	627914661
AX-94895231	CAGTCCAGCGACAGCGAGCTGCTGGAGGGGCTGAATTCCCTCTCGGCTGT[Y]GAGATTGATGGGTTCTGGAGGACCGTGGATGTCGGTTCTGTGAACACGGT	T	C	BB	BB	AA	-	-	-	-	chr5D	546679926
AX-94895358	CAGCAAAGAGGGATAGATCATGAAAAGGCCGTTGCAGCCATGATAGGTGG[R]TTCTGTAGGGCTGTCTTTGAACACCTTCCTTACGAGTTTGCCCAGGAGGT	A	G	BB	BB	AA	chr3A	598555381	chr3B	600862842	chr3D	455878586
AX-94896065	GCGCAGGCCATCTCACTGCTCACAATGTCATCCGGTAGCCATGGCAGCTC[Y]GCCTCTTCTCGTTTCCGGAGCGGAGGTACCTCTCCCATCCCGTACCGCGT	T	C	AA	AA	BB	chr2A	194862624	-	-	-	-
AX-94896536	GCATACAAATGTACAAATAGCAACAAAAATATACAAACACTAAGGTGAAT[S]CATTCTCAAACTTTTGGTGATTCAGATTTTGTGTGCCCAGGCTTGCCAAT	C	G	AA	AA	BB	chr6A	61024054	chr6B	117502275	chr6D	47793214
AX-94897457	CTGATCAATGCGTTTGCAAAGAAGCAAGGTGTTAAAATCACAAGATTGAC[R]GAAGCCGCAGTCCCGGGAACTACATTAGGCATATTAAGGATGACAGGAGT	A	G	BB	BB	AA	chr5A	3520097	chr5B	6646593	chr5D	5221554
AX-94899063	TGCAGTCTGAACCATTCATTGTCTCGCACGTATGCGCAGACGATACACTG[R]TGATCGCACAAGCACATCAACGTGTACAGCAGGGATTTGATGAAGAATTT	A	G	AA	AA	BB	-	-	chr4B	491008672	-	-
AX-94899686	AGGGACGCGCCCGCACATCTTCCTCTCTCCAAAACCAAAACAAGATGTGC[R]GCCAACATCCCTGGCTAGTGTCTATTCCCTAGGAGTAGGAGACACCTAGT	A	G	BB	BB	AA	chr5A	654084395	-	-	chr5D	525844419
AX-94900609	ACATGGCTATCTTGAGCTGTCAAGAGAAGTGGTTTCTGTGGAATTGAATG[R]AGAGTTAAAAGTCCTTATAGAGGCCTATTCGACAACACAATCTGTTGAGA	A	G	BB	BB	AA	chr2A	732547155	chr2B	726465146	chr2D	597942412
AX-94900699	GGAAGGTGTCACAGAAGAAGTTCCTCCAGATGTTCGTCATCTATTCGTCG[R]AAGTTGTGATATAAAGATGCTTACAGAGAAAATATATAGAATTGACAGAA	A	G	AA	AA	BB	chr5A	626286973	chr5B	622513857	chr5D	500978170
AX-94901129	AAACAGGGCAAGTCATGCAGATCACAGCCACAGATAACTCACCTTGATGG[K]CTTGACTTGGAGGTGTTTGTTATGAAAAATGATCAGCATATGGGTGCAGT	T	G	AA	AA	BB	chr7A	42076156	-	-	-	-
AX-94902458	AAAGCATGCTAAATACTCCTATATTCCTCGAGCAATAGAGTGACCATACA[S]ATAATGGTGGCAGAACATAACACACCAACTAAGACTGCAAGCACAACTAA	C	G	BB	BB	AA	chr1A	96032562	chr1B	129226650	chr1D	79076984
AX-94902747	GACGCCAAAATTATTGGTCGTGCCAAAGGAACCCATGTCCAGGCTGACCA[R]GTCAATGCTGGAGATTTCTCCCATTTCAGTATGATATTCCAGCAGGGACG	A	G	BB	BB	AA	-	-	chr1B	22818310	-	-
AX-94902930	CCCGAGATGATGGTGAAACACCACAGAACTCATGGTGCCTCGAAGAGAAA[K]GGCCGTGAATCACTTACACTGGCACACAGTTTTATGCGGCGTCGATCGGT	T	G	BB	BB	AA	chr6A	27548770	-	-	-	-
AX-94903039	ATGCAACTGATACATGTGTTGATTCTATCGTAACCACGGTTTCGACGGGA[R]AACAATCTGTTAGAGTCACAATTCCCTCTGTTTTTCTTCCCCTTGTTGAG	A	G	AA	AA	BB	chr7A	604322794	chr7B	560505014	chr7D	524281750
AX-94903964	AGAAGATCGTGTGCTTACGGGACCTGCCGAGGATCGTGAAGATGTATACC[Y]GGTACTAGCTTACAAGTGGCATTTAGCTTGTAGCAATACTTGCTACGTAG	T	C	BB	BB	AA	chr6A	499285093	chr6B	538161010	chr6D	356769606
AX-94904014	ATGTAGTCACACAGTAACCAAGCAATGGCACATAGAAAATGTTCAAATCC[R]AAAACCGCAGATATATGGCACAATATTCCTGTAACAACCATGATCAGTCT	A	G	BB	BB	AA	chr4A	291420039	-	-	-	-
AX-94904390	GGGAGCAGTGGTGGTAGGGAGGACCAGTCGGGTACGTCCTCCCATAAATC[R]CAAGATGCTGCTGTTGGCTATCTTGTCCATCTGCTGAGGTCTGCACGTCC	A	G	BB	BB	AA	chr6A	448353690	chr6B	515016873	chr6D	311584843
AX-94904628	CAAAAAGAAGCTGTGACCGTAAATTTCCAAACACTGTCAAAACTTCCGCA[Y]CTCCAACGGAGCAACTGCCACACAAATATGGGTAAAATAGAAGCATCGAT	T	C	BB	BB	AA	chr6A	411772097	chr6B	468733265	chr6D	303061701
AX-94904676	GTCATCTGGACCGCACCGAAGGAAGGTGAGCAGTGGGAAGGCAGGGTCCT[S]AATGATTTCAGAACCCCTGTTTGGAGGCTGTCGTGGTCGCTGACGGGCAA	C	G	AA	AA	BB	chr1A	24536844	-	-	chr1D	24124902
AX-94906760	CTATTGCCAATGCAGTGTTTGGATCAAAGCCGCCGATTTCAGATGATGTT[Y]TGGCCACGGCATTTCAGGTGGAAAAGGATCTGATACACTGGCTCCAATCT	T	C	BB	BB	AA	chr7A	562229686	chr3B	45196262	-	-
AX-94907931	CAGATGAGGGCATGACCATGCCACCCATCTTGGGGGGCTAGAATGGTTCG[S]TCATTGTGTGCCGGTACATGGGCGGAGAGGATGTACCCCGAGGAAGACAC	C	G	AA	AA	BB	chr5A	127985230	chr5B	130728673	chr5D	118499054
AX-94908152	TGAGAATTGGCCATGCCCTTTGGAAGATTGCGATCGAGAGCAGCTATTTC[Y]AGACATGTGGTGGACTGAGGCACTGAGCACTCATGGTCGTGGTGCAAGCC	T	C	AA	AA	BB	chr1A	12355652	chr1B	15290670	chr1D	10383026
AX-94908285	TAGACTTGCCCTAGCCTCCCTCTTTGTCTCCATTCTGATGCTTTCCATGG[M]CCATCCCTTCTTTGCATGTCCCACTCGTTGTGAAAGTGAGATAAAAATGC	A	C	BB	BB	AA	-	-	chr1B	22897367	-	-
AX-94910826	TAAATATCATCCCTGTAAGTTGTGGAAGATGTTTTCACAATGATCTGTTC[Y]GTCCGTCGTCCATGAAAGCGCAAGCTGTTGGTTGGTGGTTGCATTTCCCC	T	C	BB	BB	AA	chr1A	508235815	chr1B	555073802	chr1D	412088839
AX-94911603	CCCCTTTCGATCCATGAACGCCAGGCCCGGGCCTTTGTTTGAAGATACGG[Y]CGAACCGTTCGTGTGAAAGTGAAACTAGGTCTCGCGGATCTCGAAAGTAG	T	C	AA	AA	BB	chr5A	59598413	chr5B	74635398	chr5D	68695487
AX-94911828	GGGTCAAGCTGTCCGCCAGACACATCATTAATCATGGTGGCTCCTCTTTT[Y]ACAGCTTCAGCAGCGACTTGTCCGTAGAATGTGTCTACTGAGATCAGCTT	T	C	BB	BB	AA	chr2A	119087752	chr2B	168621614	chr2D	117839753
AX-94912163	TGATTCCGCCCACCCCTGGCCGCAAACAGATTACGTTACAGCTTCGTTCT[Y]GTCGAACTGCACATCGAGATCGATCCATCCGCCCTCGGTGGCTCGGTCCC	T	C	AA	AA	BB	-	-	chr5B	47587023	-	-
AX-94913089	TGTACCTAACCTCTTATAGGATTTGCGGGAGATTGTTAGCGAGCCACTAG[Y]TGAAGTTCTTCTGCAATCATGCCGAGGATTTGATCTTGGCTGGCATGGAT	T	C	AA	AA	BB	chr4A	514763525	-	-	-	-
AX-94914657	CATTGAGTTGCCCCAAGGACGTCCAAACTATGATGCCTCCGACTATCCAG[R]CGGCCTCTGTGCTGAGGAGTTCCGTTCCGTGGCCTGTGTTCGTGGCTCCA	A	G	BB	BB	AA	chr2A	8390804	-	-	chr2D	8920925
AX-94915329	TATGAAGTAGCTCCCGTGGAGGGTGAGAAAACTGAAAACGGCCTGGCGGT[Y]GAATCCACAGTGTCACCTCCAGCAACTTCAGAGGAAAAGAAAGTAGAAGC	T	C	AA	AA	BB	chr5A	570717717	chr5B	551662898	chr5D	451884312
AX-94915430	TTTCGGATGGAGCAGTATATTTTTCGTAACTTAGTCCAGTGCCTTCGAGA[R]AGATGCCATCTAAGAGATACAAATTTTGTCTCAGTGGAAGAACAAGTAGG	A	G	AA	AA	BB	-	-	chr5B	323891347	-	-
AX-94916534	TCCCCTTGCTTGGAGCCGATTGACTTCACTTCCTCTTGCAATTTTGATAC[Y]TGCGTTTGCATCTGACTGCTATCTTTCTGCAGAATTCCAAAATCCTCACG	T	C	BB	BB	AA	-	-	chr3B	243610951	-	-
AX-94916976	GAATGGAATTGCAACGTTCCGAGGGGTACCATTCACTACATCAGCCGGTC[Y]GTGTAGATCCTCAGTTCCGAATGCCGATGTTAAGTGAGCAACTCGTTAAG	T	C	AA	AA	BB	chr3A	593351165	chr3B	589961754	chr3D	449756252
AX-94917185	ATGTGCTCCAGTGATTCGTTTAGCTCTCCTGACACTGTCCGGGAGGCGAA[S]TCGATGTACGGCTTGTCCATCAGTGCTGTAATAGGTAGGTTTCGTGGTTG	C	G	BB	BB	AA	-	-	chr7B	403702650	-	-
AX-94917299	GCCTCACTTTATTGCCTCGATGTTGCCGGCCGATGGCCATAGCCTTATAA[S]TGTTGCCTCAGATCTTGGACTATCTCTTCAGGAGCAAACNCATATAACAA	C	G	AA	AA	BB	-	-	chr7B	263108738	-	-
AX-94917633	CCATTGCCTTGTGACGTCGGCACCCTGAACATCGTGAGTGGTTCCTGGCA[R]ACTGACACTGTCATCCCCTTTGATGATCACTATTTGTGCTGGGTTGATCT	A	G	AA	AA	BB	-	-	chr4B	329165481	-	-
AX-94918106	AGACTTGCCCTAGCCTCCCTCTTTGTCTCCATTCTGATGCTTTCCATGGC[M]CATCCCTTCTTTGCATGTCCCACTCGTTGTGAAAGTGAGATAAAAATGCA	A	C	BB	BB	AA	-	-	chr1B	22897368	-	-
AX-94919254	GCAATTACGTCTAGATTATCTTTACTCAAGCTAGGTTCTGTTATTAGCAA[R]TTTTCAGATTTCAAGAAACAACTAGTCAGAGAAATAGGATTCGACGGGTT	A	G	AA	AA	BB	-	-	-	-	chr6D	380491392
AX-94919444	ATGTGGTTGGCCCTGTTCTCTGACTGCACCATCACCACACTGTATTTGTA[R]CGCTACAGTGCGCGGTCTCTTCGATGCCACTTGGTAATCTTAATTAGAGA	A	G	BB	BB	AA	chr3A	671019931	chr3B	705910828	chr3D	535781745
AX-94919784	GCTGGTTGAACTTGTGATCATTGAGATCCTTAGTCGTAGATGAAGAAACT[R]GTAGTATGTTGTTCCATTGTTGCTACCCATTGACAATTATTATTGTCTGT	A	G	BB	BB	AA	chr6A	600676409	chr6B	690959873	chr6D	454485483
AX-94919887	GCAGATGGGATGATTCTTGGTGAAGACATCACGAAGGTTGTGAATGATAT[R]ATGAACAGTGAAGAGGGGGATGCGATGCGTACGAAGGTGGCAGAGCTGCA	A	G	AA	AA	BB	chr6A	86485810	chr6B	143785659	chr6D	68868649
AX-94920338	TGGCATCAGCTTCTCCGGACCTTGGGTGATTCCTAGAATGAACCTCTTCA[R]TGTGGTTCCTGGAGGAAGGAGATCTCTTGGTGGTGTGATCTCTCTGATGA	A	G	AA	AA	BB	chr5A	2316006	chr5B	1745989	chr5D	1451164
AX-94920930	GTATTTTGCACTTTGGTTGGAATACGAAATATCTGAAATGGTTGAATAGT[R]ACTACTTTCACTGCCATGCACACAGTTCTGTTTTGGCCAAATTCCTTGGA	A	G	BB	BB	AA	-	-	chr7B	165273914	-	-
AX-94922512	AGACGATAGTACTGAAGAGGTAACACAGAGAGACTCTGGTAGAGATGAAC[Y]GGAAGATGCAGGAAGCATGAATCCTGACAATGAATTGAAAGAAGTGCCAG	T	C	BB	BB	AA	chr5A	37624516	chr5B	47586227	chr5D	46314175
AX-94923014	TCCGCTGCTGCATCTCATTTGTTGGACGGGGATATGCTGAGAAAACGAAG[R]GCAAATCTGTGCCCACTGTGCTGGTCGCTGCAGAATCTATTCCCCATTAT	A	G	BB	BB	AA	chr2A	671708542	chr2B	622918472	chr2D	526522918
AX-94923705	TGGAAGTCCGGGTGGCAGAGACTGGCTGGGCTTCTAGTGGAGATCAAAAT[S]AAGCAGGACCATCAGTTGAGAATGCAAGGACTTACAATTACAACCTCCGT	C	G	AA	AA	BB	chr7A	553310689	chr7B	512725221	chr7D	485053161
AX-94923732	TCTTGTCTTGGCTATTTCCTACCTACAATACTCCAAGCATTTGATGTCAG[Y]TCTCACACAAGAACCCTTGATAGATTTTATTCCCATAGAATTTGGTGCGA	T	C	BB	BB	AA	chr7A	166259516	chr7B	126994793	chr7D	164591406
AX-94925103	CGGGCCAATATTGGGGATGTTCTTAGGGTGAAACCATTGGCAGCTTTAGC[R]ATGATTGACGAGGGAGAGCTTGACTGGAAAATTGTGGCCATCTCTCTGGA	A	G	AA	AA	BB	chr6A	562690446	chr6B	632183032	chr6D	419270277
AX-94925527	ATGATTTAGACGGGTAGCCCTGTAATCCCTGTACTGTAAAATCCGTGTAT[Y]GTCGATACTACGCTGTCAATTTTCAAGTCGTGGCGGCATCTGTACGAGCA	T	C	AA	AA	BB	chr5A	569719710	chr5B	550395544	chr5D	450542533
AX-94925965	AGGAAGACATGGCACCGGCTCTGGGATGGGTGCCTTCAGTCAGCAGGGTG[R]GATGGGTAACTTGTTTGGTGAGAGGAGTGTTCATGGGATCATGGATGGTT	A	G	BB	BB	AA	chr1A	438282936	chr1B	453230995	chr1D	339102413
AX-94926021	AGCATCCGCTCATTATTCGGGCATGGTTGATACTTAGCTTTCTGCAATCA[R]TAATCAGTGTGATATTTGATCTCAGGTTCAGTTTATCAGATCATGGATAT	A	G	BB	BB	AA	chr2A	700960901	chr2B	669442395	-	-
AX-94929821	TCCAGCAGTACATAACTGCGAGCTTGTAATACGTAATC[Y]CCAGTTTCAGCCATAAACAGCTAGGAAGATAAAACTATAGATTCAGTGAGAGGATGAGCGAG	T	C	BB	BB	AA	chrUn	2459368	-	-	-	-
AX-94930122	ATGCATTGTCAGGCAGTGCAAAGTCGAAATCTGTGTCAGCTGCAAATGAT[Y]TCTCTAGCAAGGCCAATGCATCGTCAGGCAGTGCAAATTTAAAATCAGTG	T	C	BB	BB	AA	-	-	-	-	chr7D	634155740
AX-94931094	GGTTTATTTGATTTGTTAGCTAGCTCCAAGAACTTTGGGTAAATGTCGCT[M]TGTCGTCCTTCTCCTTGTAGATGGTGCATTTCTGTTGGTGACGCTGATTG	A	C	AA	AA	BB	chr1A	393856206	chr1B	423450952	chr1D	313860419
AX-94931648	TTTTACAGTCAACAATCTTTAGGATCCGAAGAGTGCAGATATAGTGTTCG[Y]GCATTAGAAAGCTCTCTGCCAACGTAGTCAAATTTGAACAATTGCTGATA	T	C	BB	BB	AA	chr6A	28424943	chr6B	49420126	chr6D	26646628
AX-94931952	GACTGGCGCAGCTATAGGCCCGATCTTCCTGCGGCGATGTACCACATGGT[S]GACAGCAGAGACCAGGTAATGCACGCGTTCGCTCCGCCGACGGCGCAGGG	C	G	BB	BB	AA	chr4A	27589312	chr4B	541910510	chr4D	438153038
AX-94932219	CACGTCACAGAGGATCTTGCATCATACTAGCTCCAGGGCATACACTGTCA[Y]TTCACTAGACCTCATCACTAACCTATGCATCACAGCACACGCCTGAAACA	T	C	AA	AA	BB	-	-	chr5B	548529020	-	-
AX-94932400	CACAATGCGCGCGCCACCAGCGTCACCAATGGAATGCTCAGGCTCCACAC[Y]ATTGACAGCCTCAGCACCAGAATCCTCAGCTCCCTGTTTACCACCATTCA	T	C	BB	BB	AA	-	-	chr5B	679267023	chr5D	538163420
AX-94932402	GACGACGCCTTTTCATTTTTGCCGCCTACCATGTTGATGGGGTCTAATCA[R]GGAACAGCAACTGATGGCATGGGTCTGGAACTCGGCCAGTTGCATCACAC	A	G	BB	BB	AA	chr6A	135247517	chr6B	199765843	chr6D	110884479
AX-94932443	TGGTGAATATATCTGTTCCTGTGGTTGATTACGACCCGTATTAAGTTAGT[R]CCGGATGATGGTGCCACTTGGAGCTACGCACATTTACGTTTTTCAGTCCA	A	G	BB	BB	AA	chr4A	545112683	chr4B	75742171	chr4D	51558304
AX-94933635	GGTGATGGGTCAAGGAACATTTCGATTTTCCATATAGATGAAGCATCACC[Y]CCTTCGGAGCTGGTGAGTGGTTGCTCGTCAATTTCCATTACCGATAGTCA	T	C	BB	BB	AA	chr6A	472518052	chr6B	487199322	chr6D	332953341
AX-94935112	AAGATCAACGAGAAGGCCTACAGCGATGATGAGGTCGTCAGGATTCTCAC[Y]ACAAGGAGCAAGGCTCAGCTACTTGCAACATTCAACAGCTACAATGATCA	T	C	BB	BB	AA	chr6A	533399281	chr6B	579530641	chr6D	388117757
AX-94935786	GAGTGAAAGGAATGAATATTATCTAGCTAGCACAATGTTACCATAGCAGG[R]GGCACTTGTTGAGTCAGAGCACTATGACTGTATAGGGGAGGCCCAACTGG	A	G	AA	AA	BB	chr7A	626823248	-	-	-	-
AX-94936023	ACTTCCCTTGACTCGGCATGTTCTTGCACTGCCTATAGGATCTCGTGTAC[R]TGTCTTGGGGACTTTGAAACTAGCGACTTTGAAAGTGCTTGTAGATCAGT	A	G	AA	AA	BB	chr2A	43687710	chr2B	48135155	chr2D	41921172
AX-94936863	ACTTGGATTCAACTGCTTGCCATGCAATGTTCACTGGGCTCAAACTGAAC[S]CTGAATATTCAGAAGTGGCTGAACAGATGCTGGGCAGGCTTAAAGAGCTA	C	G	BB	BB	AA	chr5A	485826736	chr5B	462144310	chr5D	384851619
AX-94938616	AGCTAGTCCGGGGAGGAGCGGCAGGAAATCAAGAAACAAATCTAGCTGTA[Y]TAATGTGACTGCGACTAATAGGGTAGTAGGTTCTAATAGGCACAAGCATA	T	C	BB	BB	AA	chr7A	731193762	chr7B	741658791	chr7D	634649881
AX-94939610	GTATATAAATCTGTTAGTTTTCCTTAATTGTTTAGAGAAAGATAATAGCG[R]TTACGTTGGCACTGCTCATGCCATCCTATGTTACATGATTTTGTTGGATG	A	G	AA	AA	BB	-	-	chr3B	251553282	-	-
AX-94941453	GTTATCTCTACTCTACTGTACTGAGTTGAATGAATGTCAATAGTAGCACA[Y]GATGCAGAATCTGGCATTGAATGAATGCTTCTCGTCGTGGTCGCTGCCGT	T	C	AA	AA	BB	-	-	chr2B	257593095	-	-
AX-94944051	CTTATTTAGTCAATTCAACACCAGCACTGTATTTGTTACAACGATAGTAT[R]CGGTCTTTGCGGAATAATAGCACTGCAATTGCTTACCATGTTTCTGATTT	A	G	BB	BB	AA	chr5A	406449218	chr5B	354512047	chr5D	309355126
AX-94944306	TACACTCGTTTGCTAGAACCTCTCGTAGGTCATATGGGACATCTGCTACA[Y]ACATAGCATCCCCTGTCCTCCTTGCATATGCGGCCATTTCATGAGCCAAT	T	C	AA	AA	BB	-	-	-	-	chr7D	418872915
AX-94944498	CTGTTGATCTCATGTTCAGCCACTACAACACTTTGGATGACGAGAAGAAG[Y]GTGTCAAGGAGTTCCGCCTATAGACATGAAAAAGTGCTGACAGCTCCTAA	T	C	BB	BB	AA	chr7A	84714665	-	-	-	-
AX-94946528	CCATATGGGTTAGCATTCGCGCCTGGCACGTTTCAAACTGGAGTCAATAT[Y]GTGTTGGGGCCACTGGTACGACATGGAGTACTCGTCTTCATGGACGATAT	T	C	AA	AA	BB	-	-	chr1B	51852107	-	-
AX-94946991	TGCAGTCTGAACCATTCATTGTATCACACGTATGCGCAGACGATACACTG[R]CGATCGCACAAGCACATCAACGTGCACAGCAGGGATTTGATGAAGAATTT	A	G	AA	AA	BB	-	-	chr4B	125064142	-	-
AX-94947281	GCCTGATATCGTCCTGTACTTTGAGCGGCTTGACCATATTAATAGCAGAT[R]CAGTGACTACCCTCTGCTGAAGCTTATAACTGATACCTTGGGTTCTTCGA	A	G	BB	BB	AA	chr5A	220961907	chr5B	152521858	chr5D	169548123
AX-94947404	TGCTAGACGATATCATGATATATTTAGGTGGTTGGATGGCGACAATTATG[M]ACTTATTCTTCGCATGGTTTGAATTACTTTTGTTCGTATGTCTGATAAAG	A	C	AA	AA	BB	chr2A	18595090	chr2B	29556642	chr2D	17605235
AX-94947443	GCTGCCAAGACTGGCTCAGGGAAGACCCTTGCGTTCCTCATACCGGCGAT[Y]GAGCTTCTCTATAACCTGCATTTCTCGCCGAGGAATGGCACAGGAGTTAT	T	C	AA	AA	BB	chr5A	227930846	chr5B	213257751	chr5D	197144782
AX-94947986	GGCTCCCCGGTTTCGCAGGAGTACAAGGCCTCCGAATCGTCCGGAAGGCG[S]AAGTACCTCATGGTCATCGGCATCAACACGGCTTTCAGTAGCCGTAAGAG	C	G	AA	AA	BB	chr7A	653471711	chr7B	619574459	chr7D	566906187
AX-94949195	CTTGAGAAGTATTCATCGTCTGTCATTGTGGACCAGTCGCGACTTAAGAT[Y]CGTGTTGGTTGTAATCGGGTTCCATAACGGTGATTCCTGAACTGTTCGGA	T	C	AA	AA	BB	-	-	chr4B	640104358	-	-
AX-94950006	AGCAACAGGGAGACCATCGTCAAGGGACACAAGCACTACGAGCTCATGCT[S]AACTTGCAGCTCGGGATCAGGTGGGTTGCTTCTGTCATCTTCCTTCGTCA	C	G	BB	BB	AA	-	-	chr2B	693043050	-	-
AX-94950756	GATGGCAGGAGCAAGGTGTGTAGCCCTCGGGAAGAGTTAGCTTCAGAATC[R]TCTGTGGGGGCGCTCCTTCGAGGGGCCAGGTTGCTGAACATAATGCAAAC	A	G	BB	BB	AA	-	-	chr4B	598610519	-	-
AX-94951124	AAGACACCTCAACACAACCCATTATATAAGTATAGCCGGCCGGACAAGCA[M]CCACCAAACAGTTAGAAGTCAGCAACCACGACTTGAACAAGCCACACGCG	A	C	AA	AA	BB	-	-	chr7B	397427329	-	-
AX-94953231	AGCATGAGTGGACAAGCAAAACCGATGTCACAAGCAGTCCTGAAAGTGAA[R]GTACATGCAAGAAATATGACCACAACAGCAAAGAAGATGAAACAAGCGGT	A	G	BB	BB	AA	chr3A	419540938	chr3B	405804204	chr3D	310130966
AX-94956504	GTGCATGTGTGAACTCCTATGATATGGGAATTTGGAAGCCAGGAAACATG[R]GCACTATTTCAGCTGGATTTTGTTGTAGTAGATTGCCAGGTTAGGCTGAA	A	G	BB	BB	AA	chr4A	492379748	-	-	-	-
AX-94956915	CCATCCTAAGCCACAGCACAACATGGATGATGTAGAATAGTGTACACCTG[R]ACTGCTGCGGCTTGGCTGATTTCGCTGTACAGGCCTGAGCGCCAAGCGGC	A	G	BB	BB	AA	chr6A	525993865	chr6B	574021845	chr6D	383746782
AX-94957405	TCGGCGTCAGCCAAGATCTTGGTGAGATCAAGTATCAAGAATTGTTC[R]AGACGGCCATGGCGAATCAGGTGGTTGATGTGGTGAAGCTGCCGATCGCTTAT	A	G	BB	BB	AA	chrUn	12876021	-	-	-	-
AX-94957782	ACTTTTCCCCATCGACTGACTTTGCATCAAAAGGATCCATTGTAGAATCA[R]CATCATCACGTAGCAGGTAACCAGTGTCATCCATCCCCTGTTCTCCGTGT	A	G	AA	AA	BB	chr2A	765703280	chr2B	800333764	chr2D	640209034
AX-94958817	TCAAATGTGTCATCCATGACGGTAAGTAGCACATTTATTTTGGCACCGAT[M]ACCCGTGCGAGCTCGTAGTCTTTCTCATAGAACATCACATGGGACCAAAG	A	C	BB	BB	AA	-	-	chr7B	642442454	chr7D	578677759
AX-94959212	AGAAAAGACCGAGGCGGTACAGGAAGACAACGACTAATGACTACATAGCA[M]AACTCTTCGAAACTTTTGCTAGGGGGACACTAGCTATCGACACGGTGAAG	A	C	BB	BB	AA	chr7A	91874478	chr7B	41778983	chr7D	90547408
AX-94962619	TTCCAAGACTTCTACTGGTGTTCCTGAATGTGTAGTCTCACCTAAATTTC[Y]CAGTACTGAAAAAGACACCCTTGCACCTGCGCTGGATTTTCCTATTCCAG	T	C	BB	BB	AA	chr1A	448515385	chr1B	469417805	chr1D	348057527
AX-94964437	TTCGATTCTGGTCTATGGCTTCTCGCATTTCTGTTTGCTGATTAGATTAT[S]TAGGAATTATCGTGCTTCTTGGTTGCCCTTGCTAATTGATGGCTAGATCT	C	G	AA	AA	BB	chr4A	583155016	chr4B	29710128	chr4D	17859832
AX-94964994	GGCAGGGGAGCGGCCCGCAGAGTGCAAGCAACAGTGAGATCCTTCCCAGA[Y]GAAGACTATTTTTCTTGGCTGAAGAATGTTTGGTTCTGCTTGATGCTATG	T	C	BB	BB	AA	chr1A	541227781	chr1B	607931355	chr1D	445542425
AX-94966172	CTTCCCCACCTTATCCAGCCATCTCCAAAGAAAAGGAAAATGGCGGCACC[R]TGAGAACCACCGCCGGCAGAGGTGGAATCGATCTAGCGATGTGGCCGCTG	A	G	BB	BB	AA	-	-	-	-	chr1D	368485925
AX-94967789	CCACATGCACTCGGGATGTACATGGTACAACAACTTAACAAGCATCAAGG[R]TTTGTCTATTGCCATATGGTAGAGCCGCGGATGGCCATTGTGGATGGCCG	A	G	AA	AA	BB	chr7A	128407434	chr7B	89630346	chr7D	127703608
AX-94968494	AAAGCATGGACAAAACTGCCAAACTGCCGTCCTAATTCGGCGGGACGCGG[Y]GATACGACCGGACACACCGGGATAAGCGTGTCCCCCAGTATCCCTTGATT	T	C	AA	AA	BB	chr5A	39734108	chr5B	53020911	chr5D	50320203
AX-94969124	ATTTCAGGTGGAGAAGGATCTGATTCACTGGCTTCAATCTCAGTTCTGGG[R]GAACACCAACTACTAAATATTCTCTTTTATCTGGGCATATGGGAAGTTAA	A	G	BB	BB	AA	chr7A	562229625	chr7B	524999012	chr7D	497001873
AX-94970634	AGCATTGTCGGGACGGTGAAGTGGTACGGGATAGGAGTGGTTCTCATCTA[Y]GCAGTCACCCTGTCCATATTTCCGGGGTTCATCACGGAGGACGTGCACTC	T	C	AA	AA	BB	chr6A	581734519	chr6B	657089650	chr6D	434442220
AX-94971832	GTCCACCCCAACACCACGCGCATGGCGACGCGGTTCTCGCTCAACCAGGG[R]GCATTCTTCGAGCAGTTCGCCAAATCCATGGTGAAGATGAGCAACATGGA	A	G	BB	BB	AA	chr2A	769004427	chr2B	793168630	chr2D	643879515
AX-94972452	TGTCACTATTGTTCAAACCCCCTTTAGGTGCTTGACCATGGTTATTGACA[Y]TCACTACCCTATCATGAGGCTGACCAAAATTCCTAAACATTGCATTGTCA	T	C	AA	AA	BB	chr1A	449450904	chr1B	470640006	chr1D	349564893
AX-94973159	CGTGGCACGTCGGCGACGTTTGTTCCAGGCAACAATGATTCTGATGAGAC[Y]GATCTGGATGTTCTGCTTGCTGAGGGTGAGGGAGCAGTGAATTTGAAGAA	T	C	AA	AA	BB	chr2A	601849139	chr2B	539476055	chr2D	458667384
AX-94973643	GACTGTGTAGCTTTTTAGCGCCATGTATCATGGGTGAAGTAGCTAGATGG[R]TGCGCCAAGAGCAGGCCGCGATCTTAACTATGACCGTGACCGAAATTTGT	A	G	BB	BB	AA	chr2A	62299377	chr2B	97190373	chr2D	61980067
AX-94973911	CGTCTTGCCTCGATCTTGCAGGAGAGGAGGACATTGTTTATTTGCGTAGG[R]CTGTCGGGGGATAATTCGATCGAGTAGGAGTTGTTACGTGGAAGAGGAGC	A	G	BB	BB	AA	chrUn	427720408	-	-	-	-
AX-94974813	TAATAGGAGAAACGCAATGGTGGAACGATTTAGTCTGGGGTGATGAAAGT[R]TCAAGCGCTGGATATTGTTTAGGAACTGGGGCCCCTTGCTACCGCATTTT	A	G	BB	BB	AA	chr3A	55720983	chr3B	67191178	chr3D	43798977
AX-94974989	GATTCTGCACCCAAATTTAATTTTACTTGCTTTTAAATGATTCTAGGGCA[S]ATGATGTTGATATGCTAGATTGTGTTGTAGTTTATGCTTGTCTGATTATG	C	G	AA	AA	BB	-	-	-	-	chr6D	232751140
AX-94975051	GAGACGATGAGGAGTTCTCGGAGCTGTACACCTTCAAATGGACAACCCTG[Y]TGATACCCCCGACCACCCTGCTCCTGCTGAACTTCATCGGGGTGGTTGCC	T	C	AA	AA	BB	-	-	chr5B	680923066	chr5D	539222439
AX-94975301	ACTACACACCGTCTTAGCAACAGAAATATTTCTTATCCTTTTTATTTCCA[Y]GTGAGAGATCCTTATATTTCTTGCTACCTGTTTCTGGGTTGGCTCTTTGA	T	C	AA	AA	BB	chr5A	126273904	chr5B	129719374	chr5D	117266765
AX-94975631	TAGTATTTCCTGCGATAAGTTGGATGCTGATTCACAAAGAATGTTGCAAG[R]CACAGATGGAAATGGACATCCAGTTCATTTTGTTGGCCTCCAAGAGACCA	A	G	BB	BB	AA	chr1A	517614236	chr1B	570463627	chr1D	422056165
AX-94975732	GCCGTGATTTGCACGACAATGCTGCTACGTACTGACAATGGCGCAAACCT[S]TCACACAAGAAGGGGAGGAAGAATCTGTAGGATCTGTAAATTAGCTGTAG	C	G	BB	BB	AA	chr1A	90651499	chr1B	148156840	chr1D	93113630
AX-94978281	TGATATCCAATATGAGGCTTGCTCCATATTCTTCGTCAAGATTAGAGATA[Y]TCACACTGAGTGTTTCCACAACTAGTGTACTTTGCAGGGGACTATTCCAT	T	C	AA	AA	BB	chr2A	13408388	chr2B	22318025	-	-
AX-94978966	GGCGAAATGAGGCTAATTTTTGCATCTCGGTTGTTAACTAGGTAGAGCCA[S]GGATACACCAAGAGAGGTACCCAGATTAGTACATGAGCCTAGAAACCATG	C	G	AA	AA	BB	chr6A	594529162	-	-	chr6D	448366484
AX-94979332	GATAGCGTTGACATACCAGCCTTAGTAGCCA[R]CAAAGAATTGTTGGCAGATTTGATGGAGAAAAGGATCAACGACATTGGAAGAGGCTACGTGGTTCAGAT	A	G	BB	BB	AA	-	-	chr6B	224211796	-	-
AX-94982081	AAATGCCCAAATCCTTGTGTCGGGGAAGGACCTGAGCCGGT[Y]CCGATGGAAGACCATGACGTGAAGGAGAGCGATGATGGTGGCGAGGCAGAGCACCTCCC	T	C	AA	AA	BB	chr3A	632026959	chr3B	649879442	chr3D	488391341
AX-94982193	TCATTACCTTGGCACTCAGGCGAGGATCTCCCCTTCAGGACCATGCTCTC[R]AGTTCGGTATCATGCCTGGGATTATGGAATAGAACGTGTATGGTCGCCCT	A	G	AA	AA	BB	chr1A	36162456	chr1B	56864163	chr1D	37220959
AX-94982474	CTAACAGATCAAGCACGCGCGATGGAGGTGGCTATACAACAAACGATGCC[K]GATACTACACATCGCTGGTGCAAGTGGCATGTGCTAAGGAAGGCGAAGGA	T	G	BB	BB	AA	-	-	-	-	chr4D	475028603
AX-94982513	ATGTTATGAGCCGCGACGTAGGGTTCCCGATGAGAGTTCCCGCTCTTGCA[K]GTCCCGAACGGCGTGGAGCAGCGTGCCGGAGGGTACTTGCCCAGCACGTA	T	G	AA	AA	BB	chrUn	364621967	-	-	chr2D	13885008
AX-94983723	CTGGTCATCCTTGTCTTCGAGCTTGAACACTCTTATTCTCTCAGTCCGAC[R]ACCCACAATGTATCTGATTACCATCAGGAGCCCTGTTTGCACTGGAACAA	A	G	BB	BB	AA	-	-	chr7B	403536145	-	-
AX-94984611	ATGACCAACTCTTCGGTGAGCTTCGGGGACGTCGAGTTCTACGGGGACAA[R]GGTCACCGGGTGGTCATTCCGTTCACGGTCATGTCCAAGGCTGTGTAGAG	A	G	AA	AA	BB	chr3A	541531911	chr3B	543699922	chr3D	418777380
AX-94986885	TTGCAGGAAGGCAGCTCCGCGCCGGAGACGACGCCCTTAAAGTTCAATCA[Y]GGGCACGGCCACCCGGCCCCGTCGCCGCGCGCAGCACCGCCGGAGGACGG	T	C	AA	AA	BB	-	-	chr5B	23322805	chr5D	30498879
AX-94986914	GGTTCATCAATCTGCATCGGATTCTCATCCCAGGGTCATGAGGCTTCTGA[Y]CTTGGACTGGAAGCTGGGCACTGCAAGGTATTTATGGAATCGGAGGATGT	T	C	AA	AA	BB	chr1A	277740438	chr1B	310494968	chr1D	217146377
AX-94988240	CAGAACGGACTTGTCGGAACAGCTGATGCTATGCCCGGATATTCCCTGTC[R]TCGCTGTTTCGAAGTATCTGGTCAGACCCATGCCTGGAGTTTGCATTCAG	A	G	BB	BB	AA	chr2A	678163706	chr2B	636112563	chr2D	534929679
AX-94989492	ATACACGCGTTATATATTGCTCATGTATTCAGTATTCTAAAGCTTTTCGA[K]GAGCTGATAAAAGATAAGCAGACTAAAAATATCCACTACAAGCAAGACAC	T	G	BB	BB	AA	chr5A	64657061	chr5B	82247785	chr5D	72204478
AX-94989868	TTTGGTGTGGTGCTCTTTGAAGTTGCTTGTGCCAGGCCGGTTATAGACCC[Y]TCAGTGCCGAAGGATCAAATCAACTTGGCAGAATGGGCTATGAGATGGCA	T	C	AA	AA	BB	chr2A	709028546	chr2B	682016949	chr2D	569195584
AX-94990817	CAGGGTATCGGAAAAGCAATTGAGACCTTACCGCTAGCAGATGCTTCCAT[Y]GCGTACCGCTACAATGAGCCCCGGATTAAAGTCATAGGGGTTGGAGGCGC	T	C	AA	AA	BB	chr1A	471102009	chr1B	496008130	chr1D	371785831
AX-94990981	TATAGTGTGTACCCATATGCTTGTATCGCTTGAACTGTAGTGAAGCTATG[Y]TGTGCAGCCTGTGCTTGTGGAAGCCGGACGCTTTTGTCGGACAAGCTAGT	T	C	AA	AA	BB	chr7A	240018361	chr7B	199472172	chr7D	227960951
AX-94991186	CTGCTGACACCAAGGAGGAAGTTGCTTTTTGCAATTCAGAGGATCTCTCC[R]ATAACTGCGCTCCTGAAAATCACAATTCACTAGGGGGATCTGTTAGCAGT	A	G	AA	AA	BB	chr3A	121486161	chr3B	158988921	chr3D	108914092
AX-94992479	TGCGATGGTTTGCATGGGTGATGAAATGCCGGAGGGAGCACTGGAGTGGG[Y]ACTTGGATACCCTGATGTCGTCATGGCATGCGCCAGGATTGGGCGCCTAA	T	C	AA	AA	BB	-	-	-	-	chr2D	2693491
AX-94993115	TGCTGCTCGTCGAACGGTTTGGACACGTAGCCATCCATCCCTGATTTCAT[R]CACTCTTCGTAGGTCGCCTGAATGACGTCGGCCGTCATTGCAAGAACAGG	A	G	BB	BB	AA	chr6A	549229205	chr6B	603355419	chr6D	402490987
AX-94993824	CTGATCTGGCGGGGAACGTGAAGATGGGCGACTACTACGGCGACAAATCC[R]AGGTACAGAAATATGGTAGGGGTTGTAATTCGCTGGATTTGATCCCGTCC	A	G	BB	BB	AA	-	-	-	-	chr1D	253184514
AX-94993961	CTGATGTAAATATCTTGCACTGCTTGTCACCGTCTGATCAATTCCTTTTC[S]TGGATTTGGCTTCAGAATAACTATTTTGCTAACAGGCTGAGATCCATTAA	C	G	BB	BB	AA	chr1A	369700827	chr1B	399803829	chr1D	297534022
AX-94994056	GTTGTGTGATGGCCAGTTTATTGTCTCACAAAAATTATGGGACAGCGAGC[S]GTTGTTCTGTTCTCTATGCTCAGCAATGTACCACCGGTTGTGCTAAGAAG	C	G	AA	AA	BB	chr7A	601446254	-	-	-	-
AX-94996606	ATGGGTAATGCCAAGGCAGAGGACATCACATTCGTGAGGGAAGTGTTTGA[K]AAGATGCAGTTTAGAGGACTTATTTCTTGGAATGCTATGCTGTCTATATA	T	G	BB	BB	AA	chr4A	69980255	chr4B	477145553	chr4D	388821933
AX-94996857	CCTCCATTAGACCCACTTTGGAACAAAGAAGACGGCCACCAGTAAGTGTA[Y]ATTCAGCATTCAGCAAGAGTGTCTTCTGATGGGAAGGCTCTGGCGCTACT	T	C	BB	BB	AA	chr2A	617655229	chr2B	556202496	chr2D	475093535
AX-94997705	TTTGAAGCGGGGTTCAGCGACTACAAGATTACACCTGTGACCGGAATTCG[Y]TCGATTATTGAAGTCTACCCTTAAATATAAATCTTCATACTTCATGTTAT	T	C	AA	AA	BB	-	-	chr1B	9711403	chr1D	7511219
AX-94998671	AGGGGACACGCGGCGTTCCTTGGTCAGAATAGCCGGGGTATATTGTCCGT[S]GATAAATTCCCCGAGGTAAGGCCAGATTGTATCTACTTCACGACTCCCCG	C	G	BB	BB	AA	-	-	chr7B	472302286	chr7D	583941827
AX-94998700	TTGCAATGCTTGGATTCATCTCTGTAGGCCCAAGTGCAGATGCAAATAAA[Y]TGGATGTGCCATTGAAAAGTGACCAATGTATAGCCGCACTGGTTTCACTG	T	C	AA	AA	BB	chr5A	673701952	chr4B	633623611	-	-
AX-94998845	GCTGTCACGGTCAAGAGGAGGAAGGTCCCGTGTGTGCATGCTACCTAGTA[W]ATCCCGCCGCCATGCATACAAGCATGGATGGTGTCATGAGGACAATGTCT	A	T	BB	BB	AA	chr2A	1783709	chr2B	303783	-	-
AX-94999281	CTGTAGATTTGGTTACATCTGCTTATAGCTTCTGAGTAGTAGTCACGACC[R]TAGCTCATATCGGTGATTTCAGCTCGGCTGCCACGTTTCGGTGTTTGACT	A	G	BB	BB	AA	chr1A	520007881	chr1B	572975208	chr1D	423919379
AX-94999851	AATACAGGGATCGTCTCCAAGACTGAGAGTGACTTAGTAGAAGCCGTTGA[Y]CGTGACCTCAGAAAAATGTTGATAAACCCTAGAGCAGCAGACCCTTTAGC	T	C	BB	BB	AA	chr5A	41351591	chr5B	55311191	chr5D	52257566
AX-95000775	CGCTCAGCACCATGTGCTTTCATAATTTCATTGGAATTTTCAACGACATT[K]GACAGAATCTTGTAGGCTCGCTCACCCATAGATTCAGGTTTTGCACCTTC	T	G	AA	AA	BB	chrUn	2767054	-	-	-	-
AX-95000886	GTTGGCGTTCTAGAATAAGACTTTCTTTCAGTATCGCATATCTTTCCTGA[Y]GGAACACTGTTGATACTGGAACTGGGTGAAGAAATGTCAGACGCCGTTTT	T	C	AA	AA	BB	chr6A	157027709	chr6B	219215347	chr6D	124143678
AX-95001308	CCGTCTGTTTCTGGAAATGTTCAGACCTCAACTGACTCTGGCTATAGCAT[R]TTACCTGGCTGCCATCTAACCAAAGCACAAGATGAGAAAGTACGTGAACT	A	G	BB	BB	AA	chr4A	590125062	-	-	-	-
AX-95002719	GAGTCAGGAATTCCTGATATTGCTGGCCTGCGGCATTTGAATGTTCCTCG[Y]GCCTCACATAATCAGCGGTATGGGGAGATGGATTCTCCTTGGAGCCCTGC	T	C	AA	AA	BB	chr6A	578900515	chr6B	652644141	chr6D	432724243
AX-95002918	TGTGCTTTGTATCTCTCTGTCCGACAAGGTTTACAGTTTGTGTTTCGGCA[R]TTACCTTCTTTTCCTATGTAGGTTGTGATGAGGTCGTTCTTTTCTTTTGA	A	G	AA	AA	BB	chr3A	476302129	-	-	-	-
AX-95004140	TCTCTGATGGTGCATTTTGGTACGTTGGTTTTTTCAGGGGAAGCTGGGTG[M]CCAGAACACACGCTCATGCTGGACATACTGTGATTTCGTTTTCCAGTGAT	A	C	AA	AA	BB	chr7A	562100524	chr7B	524883570	chr7D	496736843
AX-95004241	GTAGGTGATCGCAAAGTGCATTATGTTTGATGCCATAATGTTTGATGGAC[Y]GTTTGAGCCTAACTTCCTCTAGATTAAATTAGTTGTGACTTGTGAGGTTT	T	C	AA	AA	BB	chr4A	697444211	-	-	-	-
AX-95004796	TCTGTATTTGTGTTTCGCTTGAAGTCGAAGAATCAGTCGAGTGATACGAG[Y]AACTGTTTGGGATATCACCAACCTGGTTGGTTATAGCATCCACTAAGAAT	T	C	BB	BB	AA	chr2A	391872408	chr2B	395542752	chr2D	326218432
AX-95007007	ATCGCCAGCGCTTCTCAGGATGGAACCGTCGTCATCTGGACCGCACCGAA[R]GAAGGTGAGCAGTGGGAAGGCAGGGTCCTCAATGATTTCAGAACCCCTGT	A	G	BB	BB	AA	chr1A	24536874	-	-	chr1D	24124932
AX-95007272	AAATGCGGCGTTTTGGTGGAGCAAGAATGTTTCTGAAACTATGATCTAGA[R]TCTGCAGATTGGGCTGGCTCGATGCATCAGACATGTGGTGGAACTGCAAA	A	G	BB	BB	AA	chr6A	559404502	chr6B	624786260	chr6D	414468388
AX-95007711	TTCTGGAAAAGGTATCCGATCTCCATTACCATGTCGGCAGCAAGAAATGA[R]CCGGTTGCAGTCTGACACATGTGTGCTATAATTGCAGACCATGCTGCGAA	A	G	BB	BB	AA	chr5A	690945543	-	-	-	-
AX-95011128	CGACACGGACTGCACGATCTGCGAACGATACACAGTGTGCATGCATCAGC[K]GACAGAAAAACCAACTCCCTCCTGCATGTACGTGCGCTGCTGTGCTGCCA	T	G	BB	BB	AA	-	-	chr7B	73312970	-	-
AX-95012505	TCGAGGTTCATCCCGCTCCCTATGGCAATGGCTATACCTTTCTACATAGG[R]TCATACTTTGCGATCGACATGTTCCTGGGCAGCTTCATACTCTTTGTGTG	A	G	BB	BB	AA	chr6A	410580237	chr6B	472606902	chr6D	304739293
AX-95014198	TGAAGCTGGTGAACATGCTTTGCTCGGAAAAAACCCTGATGAAGGTAGTC[R]GCAAGAGGGGACACCAAGCACAAGTATGTCTGGTAGCATGTCTCAGCCTG	A	G	BB	BB	AA	-	-	chr3B	671378539	-	-
AX-95014518	GTACACAATAGAACAGAAAGTTAGAACATCTACATGACAAGTACTTCACG[R]TTAGCACACACGACAAAAGTATGCATGCCTGGTCGTCGGATGAAGCATAC	A	G	BB	BB	AA	chr5A	139517118	chr5B	570823466	-	-
AX-95018142	TACCAAGTATGGGGTCGCTTCAGGCAAGAGGAATAAGTTTTCCTTCGCTG[Y]TATCTTGGTCGCAAGCTCCTTTCAGCAAGAACGTAACAACTTGATGTTTG	T	C	BB	BB	AA	chr3A	476302251	-	-	-	-
AX-95018583	CATTTACCCATCCTACTAGGTTGTAGGCACCAAATTGCGGGATCTGGTAT[K]CAGAGTAGGCAGGTTAATCGTAGCTTCTTGGTCCCTCAAATTCTCAGTAG	T	G	AA	AA	BB	chr3A	638202842	chr3B	654144416	chr3D	496687919
AX-95018673	AGACATCAGTCATTGGTTGATTCTTTTGTTCAGGGCCAGAATTGGGTAGT[Y]GTTAGCATGCTGTTGTACCTTAACCTGACATTCATTCCTTGGCCCATGAC	T	C	AA	AA	BB	chr7A	82142837	chr7B	26748191	chr7D	79489936
AX-95020514	AAAATATGGAAACACAAAACTTGTGGATTCCGAGCTTAAATATGGACCGT[W]TGAAGATGTTCCCCCGTTTTCCTACAACCCTATTATTGTGCACTTTGAGA	A	T	AA	AA	BB	-	-	chr4B	613153587	-	-
AX-95020624	AATACAGTTGTTGTGGCTGATAGCAAATCTGATAAAATATCTGACAGTTG[Y]GAGTTTATTGGTGATTTGAATTCCTCATCTCTTCAGAAGTGCCCTCTGCT	T	C	AA	AA	BB	chr5A	493861522	-	-	-	-
AX-95021147	CTGACACTGGCTTTGGTGCCTCGAAAAGGTTGAAGGTCGACACTTGCGCAGCT[Y]CGGGCTGTGGTACAACCTCTGGAAGATTCAAGAAATACCTTACGGCT	T	C	AA	AA	BB	-	-	-	-	chr4D	503625185
AX-95022140	GGTGATCCAGGGCGAGGGGGTTCAGTACGTCTGAGAGCCTACACAAGCAT[Y]TCAAACTTCTAATGGTTGAGAATTGTTTAGCTGATGATGGGCAAAGCTGC	T	C	BB	BB	AA	chr4A	637923934	-	-	chr5D	534005063
AX-95022533	CGCTTCCTCAGGTCCATGATCGGGACTTTGAGGCTGACTTTGACGAGATG[Y]ATGAAACTGATGAGGAGCTTACTGACCTGTACAACGCGAGGCAGTATGTT	T	C	AA	AA	BB	chr3A	533818888	chr3B	536271872	chr3D	411085294
AX-95022633	GTACAGTGTACATAACTACATACAAATAGTCGAGTGATGAAACTGAATAT[S]AGCGATGTAATCATTTTTTGCGCGAAAAGGCCAAAGGCCTTATATTAAAG	C	G	AA	AA	BB	chr1A	63068797	chr1B	104983159	chr1D	64417160
AX-95023317	TGCATCAGGCTCAGTGTTAGAAGAAGGCAATAGCCAGGAGAGTAAGTTAC[M]GGAACAAGATGCGGATAACCTCAAGGGTGGTCTGTCTGAAGGCCAGTCAC	A	C	BB	BB	AA	chr5A	649245514	chr5B	656259678	chr5D	520782589
AX-95023692	TTCAACAGTCTCCATTCATATTGTCCGCTCCACTTATACTTGAACAGATT[R]CCACCTGCTTGTATACTGGCACATATAGGAACTACCCAGTGATGTACTAA	A	G	AA	AA	BB	-	-	chr1B	142775529	-	-
AX-95023765	ATGGAAATTGCTCGCCCTCCTTCCTCCATAAACCACGGGGACCTTGTATA[S]TTGTATTAGCCTCCCCATCTATCCGTCAGGAAGCCCGGACTTTCCCTGCT	C	G	BB	BB	AA	-	-	chr3B	533837117	-	-
AX-95024414	GGTAAGTCATCCCGCAACATAACTCCAAGTCCTGACACTGGCTGCACAAT[Y]TGATTGCGATCAAAGACCAGCTTCACAACTTCTTCATCGTTGGTCAAGAG	T	C	BB	BB	AA	-	-	chr7B	403536293	-	-
AX-95024701	CTGCCAGAAAGAAGTAAACCTGACATAGTGTGCAAGTTACCAGCTATAAC[R]GAGACATAAAATGTGGCAATGCAGCGCTAACAAACATATTTTTCTTTGAG	A	G	BB	BB	AA	-	-	chr7B	2501987	-	-
AX-95025041	GAGATTGGAGAGCTTTTCTGCTGCATGAGAAAGAGCCACAGATGGCCGAC[Y]AATACCCATTATAGCAGGATTCTGCATATGATGTGCATACAGAAGGTGCC	T	C	AA	AA	BB	-	-	-	-	chr2D	310718549
AX-95025465	GTATAGCACGGGATAACAGTTGTTGTTTCACTCATGCAAAACTCGTAATG[M]TGCCTGCTTTAGGAAAGTTTTCCCTGCTGTTCCCACTAGTGCGATTTTTG	A	C	BB	BB	AA	chr7A	63744796	-	-	chr7D	59817088
AX-95025522	CAGCAGACTGTCCAGCAGGAAGCTACAAGAGTGCAGGCAGCTTTGCAGGA[Y]GCAGATAAGACGAAGGCACAGCAAGACAGAGAAGCAATGGTGGAGGAGCA	T	C	AA	AA	BB	-	-	-	-	chr2D	257567706
AX-95025572	AGAATTCTGTGGTGGACAATAGTGATCAAAGGGTAGAATCTGGATTGCCA[R]GGGAACATGACAGGCCATTTTCAGAGGCTTGTGGGAACATCAAGCATCAG	A	G	BB	BB	AA	chr5A	649245015	chr5B	656259179	chr5D	520782100
AX-95069061	AATGCAGTGCTGTTGTACATCTTGTTT[Y]CGTTTCAAGTGCTCTAGTTCTCTTTGATCTTTCATCTGGTATATGAAGTATGAACTTCTTGAACCTACGGGCA	T	C	BB	BB	AA	chr5A	47448838	chr5B	72107892	chr5D	59033569
AX-95069215	AACCCTCTTCCCTCCCCCCACGGT[Y]GCTGCCACTTGAAGTTTGCAACACCGGCAAGTCTCCCACATTATTGTGTCAATCTGCTTGTAATTTGTTGTGCTTA	T	C	AA	AA	BB	chr4A	590102992	-	-	chr4D	12528755
AX-95071674	TTGCTAAGAGAATACAAGATATGCTTGTGAATGGTATCAAAACTTGGGCA[Y]CAATTCTGCCAGTTAAGAGGGTAGTACTTGATTTCTCATCTCCTAATATT	T	C	AA	AA	BB	chr1A	105821795	chr1B	160046914	chr1D	106838760
AX-95072184	GCAATCATGGCGGACGCGAAGACGGCGCCTGCGGTGACTCTCCGCACCCG[Y]AAGTTCATGACGAACCGTCTCCTCTCACGCAAGCAATTCGTGCTCGAGGT	T	C	AA	AA	BB	chr6A	239117770	chr6B	392487609	chr6D	176480907
AX-95072546	GGGCAAAATTGCGATAATTCCCCCTTCAAACGATTTCCACTTTCTCCAAC[Y]TGACGCCCGTCCTTCCATTCAGTAGGTACATTAACTAGAACTCCCATCCA	T	C	AA	AA	BB	chr7A	700637432	chr7B	699804384	chr7D	610780142
AX-95073300	TTGAAACTTGTGTACTGCGATGTAACAAGTATAGCATTCGATACGGTGAA[Y]CTTGCAACTTTTATATACAAAGGAAGGAAGGTGCCTATTGACCTCAATAA	T	C	AA	AA	BB	-	-	chr5B	704724271	-	-
AX-95073852	CTCCACGGGAACTTTAGATTGAACATGTGGCCACTGGAAATTTGATCAAC[S]AACGGAAAATATTTCAACCGTACTTGAGGTATATGAGAGCAAGAGTCGAA	C	G	BB	BB	AA	chr7A	538709970	chr7B	483749032	chr7D	461162196
AX-95074927	TATATGAACTCAGAGGATGTCTATAAGGACGTGCAGTTTATATGGGATAA[Y]TGTACCAAGTATAACAGTAAAGGTGATTACATAATAGAGCTTATGAAACG	T	C	AA	AA	BB	chr7A	464512139	chr7B	418034695	chr7D	407042160
AX-95075156	TGGACAATGTGGGTGCCCGTTCTCTATCACTTGATTCAGAAGAATGTTCT[S]AAGACTTGCTGAGTTCGCTTGCTTTTGAGCCATGCCCTGAAGATTCCAAA	C	G	AA	AA	BB	chr5A	548505356	chr5B	527256480	chr5D	434481725
AX-95075537	TCCAAGATGTTCTTCAAGTCGTCGGTGAATGGCCAATTCAATAGAGGTTA[M]CATTGTTTATGTTATCTCGTTGTTGACTAAATTGCATATCACTGTACATG	A	C	AA	AA	BB	chr1A	539355633	chr1B	602697518	chr1D	443822198
AX-95075607	TGTTCATCAAGAGTCAGGTATACTGAATCGTTATGGCAGGTAAACCCATC[M]TATCATACTCTCCTTGCATCGAAGGAAGATTCCCCCCTCGGCCTGCGTGA	A	C	AA	AA	BB	chr7A	435650723	chr7B	380686796	chr7D	386456198
AX-95076767	ACGACATCCCTGATCCATGGGGACAGAAGAGCCGATATGGAAATGCAAAC[R]CCCCACCTTATCCACAGAGAGGGAAGAGTTGACATGAACATGACAGCCCC	A	G	AA	AA	BB	chr4A	87972940	chr4B	463717434	chr4D	377852441
AX-95077152	GCTAGGATTGGAGTTTTGTGATTGGCTAGGATTCGAGATTGTGCACACTC[S]TGCTTGAGCGCGTTTTTTCTGCCTTGGTTGTATTTTTCTCAACATTATCA	C	G	BB	BB	AA	chr6A	7976743	chr6B	14299806	chr6D	8563154
AX-95078108	CTTAGGGAAGAAGCGAGCAGCGATCCCCCAGCCAAAGTCGAGCATGATCC[R]CCGCGTGTGAGAAGTTCCATGTCGGATAACAGGGCTCCGGTGCCTGAGAC	A	G	BB	BB	AA	chr2A	685037026	chr2B	647109279	chr2D	542150499
AX-95078475	TTGGAACAGTCCAAACTGAACTGTCATGTACTTTGTTAATTAGTTTCTTA[Y]CAATGCTTGCTTGTAACCAAAACCACTCTTAACTATTGGGTTTTCTTCTG	T	C	BB	BB	AA	-	-	chr5B	247345194	-	-
AX-95078520	GTAGAGGACTGTCGACCAAGACACTTTCACAGACACCACAGCACTATTAC[R]GAAATAATATTCTTTTTCTTCGCTGCCATGAATATCCGCTTTAAATGAAA	A	G	AA	AA	BB	chr1A	11691267	chr1B	15142523	-	-
AX-95078905	CGGTTCCAGAATATATGAATTCATGTGCAGCCAGTGCCACTAGTTATTGT[K]GTCATTGGCATTTCTTCACTCAGTTTAAGAGGTTGTGGGCTCCAAGAACT	T	G	AA	AA	BB	chr5A	493861095	-	-	-	-
AX-95078961	ACTGGCTGAATCAAGTTTCGATTTGCAAGCTCGTTAAAGTAACTCTCACC[R]AGCTCAAATGGTCTACTTTCTTGTTTTCCACCTTGGACAAGGCCTTCGGC	A	G	BB	BB	AA	chr1A	1853555	chr1B	1809512	chr1D	12309730
AX-95079175	GGAACATTGCTGCAGAAACCTACAATTAAAAGAGACCTACAGGACGATCT[M]CGTTTCCTGGTTTGGGAGAGCTTAAAAGGATCAGTGAGATATGTTGGCGC	A	C	AA	AA	BB	chr3A	520966185	chr3B	525266371	chr3D	400798430
AX-95079832	ATGTCGAAGCTTCTTACTCGAGACGACGACACCGAAGAGGTTGTTAGAAA[Y]CGCCTACGGATCTACAATGAAATGAGTCAACCTGTGGAGGATTTCTACCA	T	C	BB	BB	AA	-	-	chr4B	615338254	chr4D	484087267
AX-95080050	GACCGGATGACCTGAAGTCTAGACCGAAGTCTCAGATATTATAGGGTAGA[Y]ACGATTATTTGCCGAGACACACGTTTGTACAGGATCATAGAGCGTGCCTC	T	C	BB	BB	AA	chr4A	6032784	chr4B	579391331	chr4D	463403069
AX-95080177	GGTTCCGCTTCGTAGATGCTTTCTCACTGATACCCGGAACTGAACCTCAT[R]TGTTGGCTACACGTACACTGTTGTATCCTACCTTGTGTATATATTCGTTA	A	G	BB	BB	AA	chr7A	198709506	chr7B	321186585	chr7D	186352562
AX-95080268	GTATTTCGGCGCTCTTCCTATTTTCGCTTGATGGCTTGCAAGCAGAGTCC[M]CCTTTTCCTGCTCCATGTGGACTGTGTCAATAGGATTTTCACCTGCCTGC	A	C	BB	BB	AA	chr2A	680367794	chr2B	640988161	chr2D	538066212
AX-95080367	ATCAAGGATCAGGTTGTTCCCAAAGGCCAGCCGATTTAAGCGATAGTAGT[S]AAGATCCAATTTAGGCTTCTATGTTAGCCACCTGTAGTGCTTGCGGTTCC	C	G	AA	AA	BB	chr6A	446729002	chr6B	477787386	chr6D	309953802
AX-95080921	TAATGGTTGCAAAGCACATGATCTTGAGAATGGATGCTCATCCTGTAACG[M]TAGCAGAAGATTGGACTCAATTGGTCGCCATAACTTTGGTCTCTCAAAAT	A	C	AA	AA	BB	chr4A	210165711	chr4B	273244598	chr4D	275759491
AX-95081502	GTCACAATGTCGCACCGTAAGCGATCTTTTATCTTCTACGTCGTTGGCTA[Y]GGCAGGGATGTTTTCGTGCGGAACTACCCTTCGAGGTTTTGCTGGGGCCT	T	C	BB	BB	AA	chr2A	82345476	chr2B	134044723	chr2D	82181170
AX-95081854	TCTAATTATATACTAGCCAGCAAAGCATTGCCCAAATGGAGTAACTACTA[M]TAGAGTCGATCTGGATACTAATTAACACTACACCAGCTACTAGATTCGCA	A	C	AA	AA	BB	-	-	chr3B	541509186	chr3D	416583487
AX-95082893	ATACTAGCAGTACCATACCATGCTCCCATAGGATGTGTCTGAGTCCGTCA[M]TGGAATACATGTCTGTGTGCTATTATAGTCTATAGATAGATTCGTCAGGA	A	C	BB	BB	AA	chr1A	354538757	chr1B	383836993	chr1D	282954437
AX-95082916	CAATGCAGACATGTTTAAAGATGCCACCGCATCGGATTTTCAATCCCTAG[M]TAGAGATACAATGTACATCCCTATACCAACAAATCCCTTAAAGTAATATT	A	C	AA	AA	BB	chr4A	610709014	-	-	-	-
AX-95083240	GAAATCCCTGCGTGTTGCCATTATTTCTTCCTTGCAAATTGTCTTGTGTT[R]GCTCTATAAAATGTCTAGCTCATGGACAAGAAAACACGGTTGTTTCTGCT	A	G	BB	BB	AA	chr2A	394021352	chr2B	393464538	chr2D	324594579
AX-95084337	CTTAGAGCATCTGAAGGAAATGGTGGCACGCGCTGAAAAGCTAGGTGTGC[R]CCGTTCTTCGGGGATGTTCAAGTCAGCCTTGGTCACCGTCTGCAACCTTA	A	G	AA	AA	BB	-	-	-	-	chr6D	390843526
AX-95085565	CTTGTTAACACGTAGACTATACTTCCCTGCTGGTGCTGGGCAATATCGTC[Y]TCAGTGTGTCCAGATGGCTATATGAGTTATGCGACAGATACACGGGCACG	T	C	BB	BB	AA	chr4A	102837350	chr4B	447765993	chr4D	362444087
AX-95086717	GTTGCACCGGATCTACGCGGGCAGCAATAAGGAACTCATTTCCCTCAAAA[Y]GACTGTGATTGCATTCCCTTCTGTTTCATATTTATCCTTGAACTGCCCCA	T	C	BB	BB	AA	chr4A	590897672	chr4B	21642879	chr4D	11578500
AX-95086997	ACTGGCAAGCCCGTACGTGGCAACGACCGAATCTTCGGACAGTTGAATAT[M]CGCATGAACTGGAGAGTGGACAAAGTGTACAAATCTTCAGGGAGTGCAAC	A	C	AA	AA	BB	chr2A	606676646	chr2B	543707047	chr2D	461546258
AX-95087344	ACAGGCACGTGAGAGGACGACAGGCGTGTAGTTTGGTTTCGGCCGTGCAT[Y]GCTCTGGTATGGATACGGGCGTCATGCGTTTTACTCGATTGTGCGCAGAA	T	C	BB	BB	AA	-	-	chr3B	92962088	-	-
AX-95087500	AACACACCAGCTCTATCCCTCCCACAGCACCCTGACTTCCAAGCTGTAGT[S]GACCGATCCATGGAGGCTTCACGCAGGCTCCTCTCGGCGGCGCTCCTCCT	C	G	BB	BB	AA	-	-	chr4B	615133759	chr4D	483965800
AX-95087669	GTGGCCATAGGTCTTGACTTAGCAAATCAACCGGTCTATTACATATGTAG[R]CAGTGACGACCATATTTCCCAAAGAGACTGGTGAAGCAATCACGAGTTCA	A	G	BB	BB	AA	chr3A	510837007	chr3B	506086538	chr3D	390424628
AX-95087674	GGTAGTAGTTCGGTTGTGTGTTCGGTAGGGGCTTTTGGCGCTGTAGCCAC[K]TGGAAGCGTCAAGCGTTAAATAAATAATGTAACGTGCATGCAATGCAAGT	T	G	AA	AA	BB	chr1A	67966842	chr1B	110751206	chr1D	69179346
AX-95088076	CGGTGAACTGTGCCCAGAACATCAGCAAGGCGCCAAGCCAAGAAGAAGGT[Y]TCTCCGAGCTGTCCCCCGACTTGCTTGAGGCTGCTGTGGCTCACGTCCAG	T	C	AA	AA	BB	chr7A	10228588	-	-	chr7D	2318598
AX-95088084	TCTGGAGTTGGGCGGACCAGGTTCAAGTTCACTCTGGCTGTGCGCATTCG[K]CACGTATTTTGATTGAGATGATGAGATGGAGGATCTGATACAGTTGCATT	T	G	AA	AA	BB	chr2A	607827157	chr2B	545267275	chr2D	463879593
AX-95090398	AACGAAATCGACATCGACGACTGTGGGGACGAGCTGCTGGACAACAGGGC[R]ATGCGCCAGGACATCAAGGCCTTGTACACAAGGTGAAGGCAGGCTGGCTG	A	G	AA	AA	BB	chr5A	547038656	chr5B	498540557	chr5D	431909573
AX-95091125	AGTAGAGCAGCAGCACGTCTTACGTTGTTCAAAAGTGCGTTGCGGTTTGA[M]ATGATCGTAGGTTATTGTTGTACTTACAACGCTGCATTTTGTGCAATGTG	A	C	AA	AA	BB	chr5A	450465193	-	-	-	-
AX-95091390	GTGCCATAAGCAAATGACATCAAGATCTGAGCACCGTTGCAGACGGCCTC[S]AGTTATTTTCCTCTTCATCTCCTACAAAATGTTGCTTGCATGGTCAATTT	C	G	BB	BB	AA	-	-	chr7B	223785977	-	-
AX-95092365	TTTAAACCCCTCCAGTTTCCCTCCCCAGACTCAAAGCCACATACACAGTC[Y]GTCAGTCACTCTATCCCCTGCCTGGACACTGCCATCATCTAAGAACAGGA	T	C	BB	BB	AA	chr1A	575192690	chr1B	666887477	chr1D	479231363
AX-95092790	ATTTTGATCGGGATTGTTGTTGATATCGCCCTAGTTGGGATGTTGGCTCC[R]TATGTTAGATTGGGAAAGGCGTCTTCGTCAACGGGGCTGTTGGGGAGGTT	A	G	AA	AA	BB	chr2A	619859520	chr2B	559429651	chr2D	477435370
AX-95093702	TATGTGCTTTTAAGGCCTGGGTGATTGAACTGCAGGATTAGTGTTACTGT[R]TATCCCCCTAGTTTCTGTGTTATGTACTGTAGAATTACTGCATTTTTTGC	A	G	AA	AA	BB	-	-	-	-	chr3D	380978449
AX-95096866	TTATGTTTTTGACACATGCTCAGGGGATGGTGCTGCCCAGTTGTAGGATA[S]GTTAACTTGTTTATATTGTGTTATTGAGGGGTAGGCTGTATTGTTACGTA	C	G	AA	AA	BB	chr5A	436631072	chr5B	392267562	chr5D	335233191
AX-95096956	GCAATATCATGTGTACAAGAGGACAGGAGCAGAAGACCAAGCATGAGCCA[Y]GTGGTCGAAACTTTGCTTTCACTTGTGGAGTAATATTCAGTATTGTATTA	T	C	BB	BB	AA	chr7A	81715993	chr7B	25888784	chr7D	78255165
AX-95097228	TCTTTAGTACCTCGAGGATTATGATAACTGGTGTGTTTCTTGGGCCATCC[Y]ATTCTCTTTTATCCGTGGGTCCCTTTATTCTTTGATGATCAGTTTGTTCA	T	C	BB	BB	AA	chr2A	470432799	chr2B	418778273	chr2D	352626737
AX-95097355	AAATGAGTTTGTATTATGAACATGATCTATGTGTAAATGGCAAATGATATGTTTGTGC[K]TTTATTTGGAATTTGGCTTATAACAATCACATTTTCAGTTGC	T	G	BB	BB	AA	-	-	-	-	chr6D	262421095
AX-95098994	GGAAAAATGCAGATACATGTTGCACTATGTCCTCACATATGAACCTTGTG[R]TGGTTTTATGATTGCCACGGGTCTTTCTCTGGCTTTCATGCTCGTTACGT	A	G	BB	BB	AA	chr5A	635778943	chr5B	639483692	chr5D	508118664
AX-95099064	CTGAGCTGCCTGAGATGGACAGGACAAGTGACAAGGGATATAAGCCAGCT[R]ATTGTTCACAGGATGATAGGAAGCCTAGTGAACTGCCATTGTCAGGTCCA	A	G	AA	AA	BB	chr1A	44004278	chr1B	63750027	chr1D	44646515
AX-95099593	TCCGTACCTGATATTAGCATTGCAGGGTGCAGTATCCGGCTTTGCACCAA[R]TGTTGTTATCCCGTTACTGATAATTACCGGTGGAGTGACATTCACAGAGT	A	G	BB	BB	AA	chr5A	211639329	chr5B	157046362	chr5D	180488684
AX-95099983	ATGGTGGCCAGCCTATGATTGGTGGAAAGAAATAAGTTGTCTCTAAATGG[Y]ACTAGTTTGTGGCTACTTGATTCAATGTACATTTGCTGTATATCTCTATT	T	C	AA	AA	BB	chr3A	595947039	chr3B	594935817	chr3D	454005344
AX-95101116	GGAGGGAAATAAATCACTCTTGCGCGCCAAAACATTGG[Y]GGTGAACTTTTCCCGTACACAGTTACTCCAAACAGACCACATCATACACCTCCATCAAATCT	T	C	AA	AA	BB	chr1A	592400150	-	-	-	-
AX-95102303	CCATTCTACGGTGAGCAAGATAAGTTTGTTGGCAGTTCTTTTGAGGGGTT[R]CCTTTGGACTATATCAGTATGAGCAGCCCGATCCCAGATATTGATGATTT	A	G	AA	AA	BB	chr5A	477435649	chr5B	449750783	chr5D	376662654
AX-95106164	GTGATAGTACCACAAGAGAGCAGAATCACGTTGTGTACATAGTTTACACT[Y]GTTTAGACCTCCAAAATATAGAAGTATGTAATGTGTCTCACCCCTTCTAT	T	C	AA	AA	BB	chr2A	719541264	chr2B	706418469	chr2D	585477136
AX-95106563	TGCGATCTTCTGGTTCCCCGACCGCTGTGGTTTATTCCGTATCATCCGTT[K]GTACGAGGTGTATTAATTCGAGGCCCTCGTGGAGGATTCTTGTTGTACCG	T	G	BB	BB	AA	-	-	chr1B	548406612	chr1D	408207284
AX-95107273	CTCTTAACTGTTAAAACCGCAACATGGTAGGAACCGCAAGCAACTTGAAC[M]ACCTGTTCACCCATAATCTCTTCGACTAAACATGGGAGCTTACCATCTGA	A	C	AA	AA	BB	chr3A	732470058	chr3B	808757046	chr3D	603610382
AX-95107419	ATTCTTGTGACTTCCCATGGTAGACGCATGGACTGTTCTGCACTCTGTCG[S]TGCATTGCAAAAGACCTCATTTTAGATGGTTGAGTGCCTTTCTTTTCCGG	C	G	AA	AA	BB	chr2A	278913584	chr2B	258656773	chr2D	204499657
AX-95107468	AGGAGGAGGACGCCCACTAGTGCTCCCTTGTTCGCTTATCAATCCTTTTG[Y]TGCAACCATATCGAATACTCTTGTCTACAATAATTAAACCAGCTTCACCA	T	C	BB	BB	AA	chr6A	548419574	chr6B	602960305	chr6D	402135231
AX-95110105	CTGTTGTTTGTCCGACCTTTCTCGAGCCATGCAGTAGTAAGTGATGGCTC[S]CATAAATATTGCTGGAACGTGATTAAGTTGGTGTGTAGGCTGCTGATGCC	C	G	AA	AA	BB	chr5A	194451351	chr5B	185222477	chr5D	173586850
AX-95114252	TTGAAGCATGTGATTCTGCGACACGATGCCGTACGAACATCGATATTCAT[Y]CAAAGCTGCGACATCATCGTGCAACTCGATGCCCAATGAAGTCAAGACCG	T	C	AA	AA	BB	-	-	chr2B	209752083	-	-
AX-95115848	GGCCATATAAAAGATGCTATAGGTCTATTAAAGATGAGATTTCCAGTTTT[R]AAGGTTGCGACATCATACCGGTTAGAGACTCAACTGAAAATTCCAGCAGC	A	G	AA	AA	BB	chr1A	41302796	chr1B	61422924	chr1D	41593849
AX-95116099	AAGTTTTATCCTTCGTTCGTGTTACCATGTAGGTACTGTGCGTCTGATGT[M]TGTGCCTTATAGTCCGATAATCTCTTAATCTCTTGTCAAGATTGTAGAAT	A	C	AA	AA	BB	chr4A	177616288	chr4B	377376474	chr4D	302400622
AX-95116678	CCTATTTGGATAACTGGTTCAGCACTTAACTAGTATGATGGACAAGAAAC[R]CCGGCAGATTACTCACATTCAGGGAACAACTGCTAGCTACTAAAAAATGA	A	G	BB	BB	AA	chr1A	73866929	chr1B	117631631	chr1D	74339096
AX-95117210	AGCGAGCATCCAGGTACAGGAGGTAGCGGGACAAGTTGACAGAACCACGT[R]TGAGCACTAACATAGCTAACTCTAACCTAACATAGCAACTACGGTAGGGT	A	G	BB	BB	AA	-	-	-	-	chr7D	274812348
AX-95117413	ACTTGAACAATGTTGTTTTTCTCTCGCTTACAACTTCCCGGGTATTGGCT[S]AGAGTGATATGATCTCCATTCTACACATCTTTCGTCGAGTTACTGGGTTC	C	G	AA	AA	BB	chr5A	558671935	chr5B	538710554	chr5D	442489653
AX-95117448	CAATGCCAAGGCGGACGATTCTTCAGACGAGGCGGTTCATGCCAGCACCG[Y]GTAACTGCATCACCCCTGGCTGTGACTGCTACAGGCAACCGAACAGCGAC	T	C	BB	BB	AA	chr3A	725966502	chr3B	796961805	chr3D	595027332
AX-95118160	GGAGTTCCAGAAGTATGGTCACTAAGACAGTTATGGCCAGGGGCGAAGTT[R]CTTCATGGTTGTCGTACTTTAGTGCTATTAGTGATAACTCCTGGTTAAGA	A	G	BB	BB	AA	chr6A	501183660	chr6B	541150927	chr6D	359525673
AX-95118619	ATCCTCAGCAAGCTTCCTAGCAGCCAGCCTTGATTACCATCCGAATTCAC[Y]GTGGAAAACGCAAGATGTTGGATATTTTGCTTGCCGTGCAGGATTCGCTA	T	C	AA	AA	BB	chr4A	75972846	chr4B	484774059	chr4D	394489648
AX-95118860	TCGATGCAAAAAATTGATGAAATGAAGGGATACCACTACTTTGGACTGAT[Y]GGTACTAAAGCAACAATCAAAGTTGACAGGTGGACTAATTCATCAATTGC	T	C	BB	BB	AA	-	-	chr7B	544099488	-	-
AX-95118977	CTGATTGTCCTTATGATGATCACTACATAGTAACTTACTGTATGTTTGTT[S]GGTGCTATCATCGAACTACCTCCCTTCTTATTTATTAGGCCTGCATGTAT	C	G	AA	AA	BB	-	-	chr6B	206831573	-	-
AX-95119271	GTCTGTTTATTAGAGGGGATTTGCCTAACATTTTTCCTAGGTTTTGTATC[R]TTGTGTCCCGTGTTATCCATGTACAGGCAAGGCATACTTTATAAGTTTTT	A	G	AA	AA	BB	-	-	chr1B	256109678	-	-
AX-95119323	TGTGATTGTTTAGTCGTCAGTTTGTACTGGTTGCCGTTCAAATGTGATTG[Y]TTAGTCGTCAGTTTGTACTGGTTGCCGTTCAAATGTGATTTCTTGGTGTG	T	C	AA	AA	BB	chr1A	108285762	chr1B	120609827	chr1D	77365143
AX-95120206	GTTGACCTCGGAGCCCTCATTCCGGGACAAGGCCGTTACTGCAAGTGGTG[R]TCTGGAAGGAACAGACGAGCTGCTCAAGGTTCTTTCTTCACATGATGACT	A	G	BB	BB	AA	chr7A	556430703	chr7B	518360179	chr7D	489675408
AX-95120226	TTTAGTGGGATGAGAAATAGAGTGAATGGCTCCGGCCGAGTTATCTAGTG[Y]CTCCTCTGCAGTTACGCGGCTCAGAACATACTCAACTGATGATGGTGGAT	T	C	AA	AA	BB	chr4A	467263873	chr4B	167374016	chr4D	109243170
AX-95121088	AGATGCAACAATGTGATGTACCTCCGAGGTGTTCCAGAGGAGGACACGGA[Y]ATTCCAGATGCGGCCTGAAGAGCACATGGACTGTTCCTGGTTGATGCTTG	T	C	BB	BB	AA	chr7A	686182524	chr7B	667591662	chr7D	593228206
AX-95122888	GGTCACCCCTATTCAGCTGCGTCAGTGGCACGAGCCTTGTCTATTTTAAG[K]GATCGTGATCCAATCTTTACTAGCGGGTTTTGGTCAGAATTGTTCCATCT	T	G	BB	BB	AA	chr1A	223542281	-	-	chr1D	163430537
AX-95124960	GTTGTCTCCAAATTTGAACAATACGTAAACTGACCTTGCCACTCCATGCT[R]CAAATGCATGTTTATTCGCTCATTGAAATCAAACCTGTCAACTAAACNGT	A	G	BB	BB	AA	chr6A	573493012	chr6B	645527524	chr6D	428910684
AX-95126119	CTAAGCCTGTCACAGTGGAGGGATACAGAGCTTTGCATATCGAAAATAAA[R]GCTATCAGTGCATATTCTCCCTTGGCTTATCATGCTACAGGAAAGCTACT	A	G	BB	BB	AA	-	-	-	-	chr4D	490130848
AX-95127321	GCTCCTTTGCTGCGGAAAATACACCTTCGAGCTTGGTTAGCGTACTGATA[R]GGCTCTTTTTATGCAACAGAATTTTAGGTTTTTAGTTAGAAGATGAGAAT	A	G	BB	BB	AA	-	-	chr7B	711324092	-	-
AX-95127426	NNNNNGCTAGTATTGATTAAGAGCACAATTTTCTATACATTTACTTCACC[Y]GGGCTACTTATGCAACACCCACATAGATATCCTAAATCGTCATTCGGGCT	T	C	AA	AA	BB	-	-	chr3B	2487973	-	-
AX-95127864	TGATACGGCCGGCCGTTGTACGGGAGCACGGCCAGAGATGGAGTTCGATA[M]GGTCTGCACCCAAATCAGAAGGTTTGGCCACCCTTAACAATATCCTCATC	A	C	BB	BB	AA	chrUn	427720551	-	-	-	-
AX-95128461	TGACCCATGAGATGGCCACAACTATTTTTCATAGACTTGGTCAAATTGAT[M]TGTTATTCTCGAAGGACACTCCCAGACACATATGGAGGAAATTTGTTGAA	A	C	AA	AA	BB	-	-	chr3B	231192091	-	-
AX-95128511	CAGCGTAGCGTGCGCCAGATCAAGATCATGCAGAGCCTGGGCCTGATCGC[K]CCGTTGGGATCTCCGTTCGACGTGAAGGGTTCTGCTGCAGTCGCCCGTTG	T	G	BB	BB	AA	chr6A	60431136	chr6B	115700110	chr6D	46846993
AX-95129087	CCACGCTGCAAGAAATGCGCTACCTAATGGCTGATGATGAGAAGAACAGC[R]GTGTTTCTAGACCGATGGTTTCAGCGAGGTGTCCGGACCTCCAATGGCAG	A	G	BB	BB	AA	chr3A	50891507	chr3B	61578521	chr3D	39389497
AX-95130149	TCTAGTTCAGTTTCACACTATTGTTTGTGTGCCAGGATTGGATGATGTGA[Y]TGGCACCCAGATCTGTATGTTTGCATAGATTGAGCCTTATACAGCTCACC	T	C	BB	BB	AA	-	-	chr4B	28489882	-	-
AX-95130439	CTCCTGAAGTAAAATGGTAGTACTAGTACATGTCGTGCTCCGAGATGTGC[Y]GCATACCAAAGAGTCTCTGTTATATCTCCAAATATCCCCCGTGACCTCGT	T	C	AA	AA	BB	chr5A	691828178	-	-	chr4D	507280072
AX-95130464	GTATTTGAACCGAATACGATCCAGAGATGCACATTGCAGTGAGGATTGGTTTGGCGTTGGCAA[S]CGTATAGTATTATTGTGAATTGGAGAAGTTTGTGACC	C	G	AA	AA	BB	chr1A	13563923	chr1B	17357779	chr1D	11623988
AX-95131240	GATCAGTTTGTAATCCTTGAAAGTTTTCAGTACTTCATGAACCCACTGCT[R]CTTATCATGTTAAAAATAAAATTACTTGAACTATTGTATCGAATCCTTCC	A	G	AA	AA	BB	chr5A	97563901	chr5B	111681433	chr5D	102276747
AX-95131359	AGGGTGACACAAGCAACATGGCGCTTCATCACACT[R]ATTGCCTGAGAAGACTAGGATTGCAACTACAATATCCACTGACTGCATTACTGGAACTACATGAC	A	G	AA	AA	BB	chr2A	329687354	chr2B	306885396	chr2D	286676926
AX-95131501	GCGTTATATGGGTATGAACCACCCATGATCAGTGAAGTGGCTGTCCCAGG[W]CCTCCCGATGCTGAAGCCCAACAATTACTTGAAGAGAAACAGAAGACAAT	A	T	AA	AA	BB	-	-	chr7B	263792589	-	-
AX-95131537	ACCGTTAGAGGGGATCTTGGCCTGGTTGTTTTGTACCTAAGCAAGGCTGA[R]GCAAGAGATAAGATCTGTAGGGCTATACAATATGGATCCAAGTTCTTGAG	A	G	BB	BB	AA	chr4A	709046168	-	-	-	-
AX-95131622	TGTCAACCATGTCGATGCATGTTTGGTGACGGTTGTCGAAACCCTGGTGA[Y]TGAGTTGCTCCCAGAGCTCTTTCAGCTCCACCTTGGTCAGCACTTCATTG	T	C	AA	AA	BB	-	-	chr7B	537547949	-	-
AX-95132197	AAAAAAGAGCAGGTCTTGCTGATATAAAAGAAGCCCAACCTTCATTATCT[R]CTTCATTAGTATAGAGGAAATGCAAGAACATGAGTTATTGCTTCAAGCGG	A	G	AA	AA	BB	-	-	-	-	chr7D	400169837
AX-95132956	TACGGGCCAAGAAAACATTGATATGATATATCTGAAAGACCGTATGCAGT[S]TTCATCAAGTGGCGAGCCTTCTACGAGCTTTGGCCAATATCGTTGAGGAC	C	G	AA	AA	BB	chr5A	622117825	chr5B	629930591	chr5D	497948281
AX-95133943	AGGACAAGCCAAAGGATCACTGAAATGGACAACAAAAATATGTTTCCATT[Y]TGAGAGAAGTATGTTCAGCCAAAGGGTCACTGAAATGGACCGCTGGATCG	T	C	BB	BB	AA	chr4A	564163816	chr4B	55319021	chr4D	37936252
AX-95134696	GGTTGGATGTCATCGTTAGAGGCACACTTGGGTACATCGACCTTGAGTAC[S]TCCATACAGGTCATCTGACTCCGGCTAGCGACGTGTATTGCCTTGGCGTG	C	G	BB	BB	AA	-	-	chr2B	17466028	-	-
AX-95134864	AATTTGAAGCTTTACGAGTGGTGGACTTTGCAGATTGTGAGGGCTTGGGG[M]AGTATATTATGAATGGCATGGAGAAATTGATCCAGTTAAGGTACCTCAGA	A	C	BB	BB	AA	-	-	chr1B	596931003	-	-
AX-95135390	AGATCAGGAAGATGTGCCGCTTCGTCAACCACCACTGATGCTTTCTCCAA[R]TTCCTACCGCTGACGTTCTTCATGTGTTAAATTTGCATCAATCGATCGGG	A	G	AA	AA	BB	chr1A	60133261	chr1B	99439061	chr1D	62567361
AX-95135419	TATTGCCTCGATGTTGCCGGCCGATGGCCATAGCCTTATAACTGTTGCCT[Y]AGATCTTGGACTATCTCTTCAGGAGCAAACNCATATAACAATAAATCAGA	T	C	BB	BB	AA	-	-	chr7B	263108729	-	-
AX-95135428	CAAACTATGTAAGGCTTGTGATGGAACGAGCTGTGCGGCCGTTGATAATC[M]AGCTGCAGGATGAATTCCCATGCAGGGACTGCAATGCCACCAACCTTGAC	A	C	AA	AA	BB	chr6A	605343310	chr6B	698113460	chr6D	459062490
AX-95135594	ATTTATTCTGTTCCAGCGTTCCAAAGTTAAAAGCCATCAGTCGATTTCAC[K]CAAACATTCCTACTAATCGTGCCTTGTACCAGCTGTCAAACCTCAATTAT	T	G	AA	AA	BB	chr3A	46729475	-	-	-	-
AX-95135791	GCATAACGGGTATTTTCTCACAATTTTCGTTTCTCCTGTCTCTTCAACAT[M]ATTCCACACTGCACTTAATGAAAACTTATCTTTGAGCAAGTTATATTCTC	A	C	BB	BB	AA	-	-	-	-	chr7D	563499085
AX-95136095	TCCTAAAACTCTCCCTTGGTTCTGGACTCTCGGCGGTGTCATATCGTGGC[R]TGGTGTTGATTGTTTCCCCTCAGTTTTACTTAGTCGGTAGCTCTCGCCTG	A	G	BB	BB	AA	chr5A	504873213	chr5B	479635160	chr5D	399227415
AX-95137169	AATTTGGATGATCAAAAGAAGGGGGTAGAATAAGGTCAGGTGATTAATTC[R]CGTGTCTTATACCACAGTAGCTATTTCCCTTTTGCGTTCTTATAATTTTT	A	G	AA	AA	BB	chr4A	590660317	chr4B	22822160	chr4D	11862725
AX-95137444	ATGCACTGAAGTAATTGTAACTGCTGCTGCCTGTTATCCTGTTCATGATG[M]TGGTCTTCACAACGCACTAGAAGTAATTGTAACCGCTGCTAAAGCCTGTT	A	C	BB	BB	AA	-	-	chr6B	716342255	-	-
AX-95137667	GGCATGGATCTGCTTCTGCATCGACTTCTCCTGTAAGATCGTAGAGAGTG[Y]TCCCTGCATTGTCCAACCGATCTTCAGAAACATGTGCTAAGAGTCATTTA	T	C	BB	BB	AA	chr3A	654570015	chr3B	682751943	-	-
AX-95138633	CCGGAGTTAGTGATATCTGTGTGCTTCCACTACTCGAGCC[R]TTCACATTTTCTGTTAGCAAAGGCTTTCTTAGTATATCACAAAATTCATCGCTTTCACCA	A	G	BB	BB	AA	-	-	chr7B	405038364	-	-
AX-95139372	GGATTTTCTCGTGAACAAAGAAGTTATGGTTTGTGATAAAATGGGAGTTA[R]GAATTCTGTTGCAATCAAGTATTGTCACCTAGATGATGAAACTGGCATAC	A	G	BB	BB	AA	chr3A	541197049	chr3B	543365488	chr3D	418401062
AX-95140354	TACGTGGGCGACTTCAAGGAGTGGGTGATTCAGGGGCCCAATATCCAGGA[S]ATACAGATCAGTTCGTCCAAAGATTTGGGCTGGATCCTTGGGGAGCTTCC	C	G	BB	BB	AA	chr5A	422020448	chr5B	375734219	chr5D	324350726
AX-95140386	CATCATCAATGTGTGGGCTTGACTGCAAAAGATATTGTTCTTGACCACAA[M]TCTGTCAGCTACCAGCTCTGCGTTGCAGGCCATGAAAAGGAAAGTTGCCA	A	C	AA	AA	BB	-	-	chr2B	37676635	-	-
AX-95140705	GTGTCATCATGAATGGTTCCAGCAAAAGTCATTGGCGGTTGTAGCTTTT[Y]GTCTTGCTGGTCCCCGCACGCCGTCACCGATGCAAGCACGTCGCTCCTCCG	T	C	AA	AA	BB	chr5A	374630290	-	-	-	-
AX-95141006	CTGACCCAGATCCTTGTCCCAGCTCCGGTGGTCGGCGGTTCGGCTCAGGC[Y]TCAGACTTCGTCTCCACATACATCACCAAGAAGAGCCACTTCGCCTACTC	T	C	BB	BB	AA	chr5A	485827331	chr5B	462143596	chr5D	384852214
AX-95141179	TGCAGGAAGCATGAATCTTGACAATGAATTGAAAGAAGCGCCAAGAACAG[K]CCTGGACATGAATGTATTAGGCAATGCGGCTTCTGGAGACCATAAATTTG	T	G	AA	AA	BB	chr5A	37624459	chr5B	47586284	chr5D	46314117
AX-95141458	TCCTTCATGGACGAAACCGGCAAGAGACGCAGGCGCAGGTAGTTTTCTTC[R]GTATAGCGATCGGCAGGCAAGGACTAGGCCCTACTACTTTTTGTCAAGTG	A	G	BB	BB	AA	chr3A	635329595	chr3B	653539584	chr3D	496104703
AX-95141622	GTAGCGTGATATCACCGCACTCCCAGTGGCGCACTCAGGAATGTTACCGG[Y]GGTGGTGTAATCATAACAGAGGAGGTCCGTGGTGATGTGCCAGAGCAGGA	T	C	BB	BB	AA	chrUn	30116801	-	-	-	-
AX-95142186	TTCTTTGGTAAGAATGTCTACTAGATTTAAGCATGTAAGGTTGCACACTT[Y]CGCAACATCTATGTAAGGTTTACTACTTCAGAAAGGACATCTACGTAATG	T	C	BB	BB	AA	chr6A	18704840	-	-	chr6D	18016064
AX-95142221	GTAGATGGTGGAGGTAGGCGTACTGGTAGTTGCAGCGGTTGACTTCCCTG[Y]CAATTTTTCTGCTAGCCTGTGCTGTCTGTTCCCTTGCGTTAGATGATAGT	T	C	BB	BB	AA	-	-	-	-	chr5D	73494869
AX-95142930	TCAAGAGGCTTTGCACGAAGGACACCATCCAACTCAACACCTTTCTCTGG[R]CCAGAAGTGAGTTCTTTAACATAATGTGGACTAACTGTAAGGACCACATC	A	G	AA	AA	BB	chr2A	616981616	chr2B	555322943	chr2D	474503721
AX-95143089	GATGGCTGCAGCCATGGGACGTTAGGATGATCTCGGTGGGAGATTGACGC[Y]AGCGCGGATGCCGATCTTCTCTTGAGCCCCATGAGGTTTGCCTTAAACTG	T	C	AA	AA	BB	chr5A	40504224	chr5B	54455690	chr5D	51344733
AX-95143715	TTTTAACCACTTCATACCAATATACCATACAGAATTATCACAAAATTTCT[R]TAGCCAATGCGCAATTTTCACGCTATGGGAAGGTTAGCAGGTGCATCCGA	A	G	AA	AA	BB	-	-	chr7B	542957040	-	-
AX-95143826	GACAGTACAAAAGTTGTGAACAAAGGGAGGAAGGGGAAAGAGCCAGAACC[R]TCAGCGTCGTAATTTGCGCCGCTCGATTTATGTATACCCCAAACTTAGAT	A	G	BB	BB	AA	chrUn	291503518	-	-	-	-
AX-95143986	TCGTGTGGATGTGCCCGCTTATTATCAGGCCGGCAGCTTTGTGTGTCGCGCGGGCGCCACCTACT[S]AAATAAATGGATTGCGATGATGAAATAAATTAAAT	C	G	AA	AA	BB	chr5A	54654092	chr5B	65964257	chr5D	64291455
AX-95144686	GGGCAAGTCCAGGTTCCGGCAGTGACCACACTCGTTGCTGCTTAGAATGC[R]GCACTGATGTTGTAATATGGAGATGTATACATCACCATCACTACTGCTAT	A	G	BB	BB	AA	chr1A	468964535	chr1B	493304081	chr1D	370345487
AX-95144713	CAGGACGACGCAGCATCCTCGCCATAGCGGCGATATGCACAAACCAAACC[R]GGTTCCAAGTTTACAACCTTTGCACTTTTGCAGTGTAGCGAGATGTCTAG	A	G	BB	BB	AA	chr4A	62557748	chr4B	502996515	chr4D	405058867
AX-95145668	CGGGGGCGAACAGGATCAAATCGATGAAACGACCCAGCATCAGGTGCGGC[K]GATTCCGTCCCAGATATTCCGTCCCAGATCCTCCCGGATCGACGCGACAG	T	G	BB	BB	AA	-	-	chr7B	486704927	-	-
AX-95146111	GAACTCCACCTCCGACAGCGATCACCCAGCAGGAGACTCCAGCTTCTCCG[K]CTGCGGCTCCAGAAGATGATCTGCCTCTGCCTCCTCCCCCTCCACTGACC	T	G	BB	BB	AA	chr6A	97809076	chr6B	155759930	chr6D	81230937
AX-95146226	ACTAAATATTGTTATCTCTAATCCCAAGCTTTCCTCCGTGCTTCTTCTTC[Y]TCTCCAAGCTATTCCACTCTGTCTCTACCTACCACATCCTGGCGTGACGC	T	C	AA	AA	BB	chr3A	290419358	-	-	chr4D	336688157
AX-95147247	TGTGGCACCAGTACCTGCTTTCTTGACCTTCTTCCATCTTGTGACTCTCC[R]AATGCTTTCTTCTTCCTTACCCTTACTGCAGTATCTCCCAGTCCTGATCC	A	G	AA	AA	BB	chr5A	645467543	chr5B	652632748	chr5D	518920513
AX-95148715	NNNNNNNNNNNNNNNNNNAGAATCTATCCTGAGCCTTTAGAGGATAACGG[Y]ATTGATGAAAGTTTCCTGTCGGAACTGGATGCGGTGGGAGACTTCCGGAT	T	C	AA	AA	BB	-	-	chr7B	32047038	-	-
AX-95149020	GACCATGGCTCCACGATCTGTAGTGAGGGGTGGCTAGGACTCCTCCCGCT[Y]TTCCTTCTCGCCCTGATGATCATCGACCTTGGGCGAAAACAAGCTGCGTC	T	C	AA	AA	BB	-	-	chr1B	139002081	-	-
AX-95149085	ATTCAGTTCTGTGCTGGTTCTGAAAAACATTTGTAACTGAATCTGACTGG[Y]CAGAATAGTGTAACTGGTGGCCATAGAAAATGTCGTCCAACAAGGCCTTG	T	C	AA	AA	BB	-	-	-	-	chr7D	608404795
AX-95150307	GTAGAAGCAACTGTTCAAGGAACGCTCAACGCCATGAGGTCGTGCGCGAG[R]GCAGGGACGGTGAAGCGCGTGATCCTGACGTCGTCGACCGCCGGGGTGTC	A	G	BB	BB	AA	chr2A	718729722	chr2B	704296136	chr2D	584543332
AX-95151494	TATGATTGATCAAGTGTCCAAACTGTTTAGAAATCATGTTATGTCTGGTG[K]CCAGACTATTTAAAGGTCATGTCATGTCCAGCTAATTAGCAAGTTATGTG	T	G	BB	BB	AA	chr4A	659427827	-	-	chr7D	46390512
AX-95153526	AGCGGAGGTTCTGGTTTACACAGAGGCGGTGATGGCCTTGTAAGGGAGAT[Y]GAATTCCGCCGGCCTGTTGTTGTGAGCATTCTTTCTGAGAGGCGGGTGCA	T	C	AA	AA	BB	chr6A	543941041	chr6B	594656709	chr6D	397644887
AX-95154661	AATATTAAGACAGTACTCAATAAACAATTGTCACTTGTTTATCAGACTTG[R]GCATCAGAATTTGCCACTATAATAATAACTGGTAACAAGGATTTTCGCAC	A	G	BB	BB	AA	-	-	-	-	chr5D	313100428
AX-95156945	CGCCTTTTTCATAGCAATCTGGTTAGATACAATCACTGAAATGCTGGATTGCTGACTTTTG[R]CCATATTTTCATTTCGGCCCTCTTGTGAGACANNNNNNN	A	G	AA	AA	BB	chr4A	381220012	-	-	-	-
AX-95157835	GAGGGCAACGGGGCGAAGCTAGTCGCCCGTGGACAAGGAAGCACCATAGG[Y]GCCGGTAGCTGGATATCTACTTACGTCATAGTGTTTGTGGATGGCAGGTT	T	C	BB	BB	AA	-	-	-	-	chr1D	30822407
AX-95158673	CCCGATATGCATCACTTATTATAAAGCCTCACGTGTCATTGACATTCTCA[S]TAGGAACTCTTCATGGTAAAATTTTCAAGCTTAGTTTCTATCCTAACAAA	C	G	BB	BB	AA	chr3A	616101413	chr3B	627795018	chr3D	473625503
AX-95159721	CACCTCAAGTAAACAGCATACAAATGTACAAATAGTAACAAAAATATACA[M]ACACTAAGGTGAATGCAGTCTCAAGCTTTTGGTAATTCAGATTTTGTGTG	A	C	BB	BB	AA	chr6A	61024040	chr6B	117502260	chr6D	47793199
AX-95162155	TTGTTGCTTCAAATCTACACTCTGGCTCTTGTCAAAGTAACTTGTCGTCC[S]AAACATTGGCGGGTGTTCACTTTTCTCAACGCATTCCGTAGCTGAAGAGT	C	G	BB	BB	AA	chr6A	34270736	-	-	-	-
AX-95162294	ACCTGGGAAAAGGAAGTTGCATCCTCAGAATGCCGTCAAAAGAAGTTGCA[Y]CCTCAGAATTATGTAAAACTCAAGGAATTCAGGAACTGCTTCGTGCCACC	T	C	BB	BB	AA	chr5A	60118185	chr5B	75217722	chr5D	69353496
AX-95162374	GCTACAGCAACTGGTCTGGACTGAACTAGATGGAAGTTTGCCTGATGAGC[R]ATGATGGTGAGATAATGACAGTGGTTTCACTTGCCCATTCTTTCCTATTA	A	G	BB	BB	AA	-	-	chr3B	132409955	-	-
AX-95162927	CTCCAACATCTCTTCCATAATTTCTTGCGCCTCATTTAATTTACCTGATA[S]ACGGAACCCATTTATCAAGATATTATGTGCTACCACATCAGGAAGATAAG	C	G	BB	BB	AA	chr7A	118114809	chr7B	72312416	chr7D	112787781
AX-95163202	TGTACAGTTAGCTCCAGCGAACCACCCATACAAACTGTGAACAACTTCAA[Y]CGTTGGTACAAGCATGGACTGGTGCTGATAAGCAGTGCTGCACTAAACAG	T	C	AA	AA	BB	chr7A	353143173	chr7B	287918632	chr7D	342360575
AX-95164047	CTTAATGTGAAGCGCACAGCCTCCTCCAGCTCAACTTGCTACAAACTTGTACAGGATTCTTCTCT[M]TTCTTTAATATACTCAATAGGGAACTATCCTATCT	A	C	AA	AA	BB	chr1A	41307036	chr1B	61455253	chr1D	41598733
AX-95164856	AGCATTGCAGAGTTCATCCGCTGCGGCGACTCCGACGACCAAAACGGCTT[W]CTGGACGGTGCCACAGACCATACCTCTGAGAGGCTGTCTTCCATCACTAA	A	T	AA	AA	BB	chr7A	172394704	chr7B	135552788	chr7D	169862526
AX-95165310	CAAATTTGATGTTCGTGCTTCAGTGATTCAGATTAGGAAAATGTTTATTC[Y]GATTTGCGAATATGTCACCCATGATATATTAGGTCTTCCTGTTGACGGTG	T	C	BB	BB	AA	-	-	chr6B	558919022	-	-
AX-95165533	GAATGCAGCTGAATTTAGTTCTGGAAGCAAACCACAAAGTGAAACAGTCA[Y]TTCTAAACCTGCTCACAAATTGGAGGTAACTAGTGATGGAGCATACTCGG	T	C	BB	BB	AA	chr5A	649432547	chr5B	656905157	chr5D	520894616
AX-95165903	TCAATGCTGTCTTGCTCGTGTGAAGCTTTGATACAATTCTGGTTAAGGTG[M]TGAGTGCGCTGTTTGTATCCGGTCTAACAAGGGCAGTTTTGTCGGTATTG	A	C	BB	BB	AA	chr2A	63826631	chr2B	98363635	chr2D	62958704
AX-95166376	AGCAAATGGTGGTGCCAACGCAATCTCAAGGCCAAGGGGTGCTCCTCAAA[R]GGCAGTGGAGCCATCTACTACAAGCAGGAAGGAGAAAGATGACGAGCCGT	A	G	AA	AA	BB	chr2A	437976070	chr2B	399353804	chr2D	330751601
AX-95167824	GCACTTGTGGGTCAGGTAATTCAGGAGTCCCACTTCAGTCTGTCAAAGGA[R]GATGTTGAAACAGTATGCACATCACATGATTTTGAACAGTTGAAGAAACT	A	G	BB	BB	AA	chr1A	576489840	chr1B	668324976	chr1D	480576086
AX-95168160	AGATGCTGCTTCCAGCAATTCTTCTGCCGGTTGCAACTTTTGTGTTCTCG[R]TTCCAGCAAAAATGACAGCAATGGCGCAGTCCGCTCTCCACCCTAGTAAC	A	G	AA	AA	BB	-	-	chr4B	193481604	-	-
AX-95168728	GAGCTCCTGGTGCTGTTGCCTATTCTAGTGTAGTCCTGTGTGATGAAGCT[S]CTACTGACACTGCCACTGGTGTTCCTAATGCCAACTTCTGTATAGTTGTT	C	G	AA	AA	BB	chr6A	537314916	chr6B	583626210	chr6D	390835311
AX-95168844	TACTATACGTCCAACTGGAATTGGAACCTAGTGTGCTGTCTTGGCAACAT[Y]GCATTGTTCCAACTTCCAAGGGAACCCATCAGCCTCCCATACGTTGTCAC	T	C	BB	BB	AA	-	-	chr6B	560785577	-	-
AX-95169080	CCATAGTTGCTGTTTGATGAGAGTTGGCCTTGCTGATTTGGGTGGTACTG[S]CTGGAGAGTAGCATAGTGTTCTTTGAGACATGCTTGTAAAATTAGTGTTT	C	G	AA	AA	BB	chr4A	125792934	-	-	-	-
AX-95169440	CAACGCCATGATGATGGCTCCCTTTGTTTCCCACATTGGCATGAATCTGG[Y]ACTCGGTATGGCTGCATAACCCAAGTAGAAGAACAGCCCAGAGAGGATGA	T	C	AA	AA	BB	chr2A	631538067	chr2B	570895776	chr2D	485990768
AX-95171909	TTTCATTCTCATGATGTACCATCTAAAACGATTTTGGATCTCCCAAAGCT[Y]AGTTTCTCAGTTACTTAACCCTCGTCAGATAGTTGCGCACTATAAAGCAA	T	C	AA	AA	BB	-	-	chr5B	106809010	-	-
AX-95172158	GACGGATGTTCAGGAGTAGCAACAGGGAAACTCATTCCTTCATCACCGAA[K]CAGATATTATTGGAAGAGCTGAAGCCAAAAACAAGATAATTGAAAAGATA	T	G	AA	AA	BB	-	-	chr6B	690976857	chr6D	454587204
AX-95172208	TTAGATGAGACAGCTTAAATAAGCCACTTTTCTGTGGCAGAAGTTAATTA[S]CTGCTTCCTTTCGTTGCATTGGATTGCCAACACTGATCAACCTTATGGTA	C	G	BB	BB	AA	chr3A	65432818	chr3B	83773464	chr3D	54808512
AX-95173035	TCCAGCATAAGACCAATGGCATCAGACATTAGAGCTGTGTTGTTTTCACG[Y]GATCGGAGGACTTCATAAGGCGATATCTTGTATGCATACACCGGAAAACT	T	C	AA	AA	BB	chr3A	127970162	chr3B	171741648	chr3D	121533327
AX-95174740	TACTCATACGCAGGATACCTCCCCAACCGTCCGACGGTGAGCCGGCGACA[R]ATGCCGGAGCCGGGCACCAAGGAGTACAAGGAGGTGGAGACTGACCCGGA	A	G	BB	BB	AA	chr6A	104358785	chr6B	164359864	chr6D	86660612
AX-95175189	TTCCCCAAGTAGATTTCTCTATTGTGGGGGCATGGCAATATTCCACTGGA[R]CTGCATGTGTACCGAAAACTATTTCTTCTTTCATCTTGGCCTCGATTCGC	A	G	BB	BB	AA	-	-	chr4B	670442120	-	-
AX-95176115	GACACGGACTGCACGATCTGCGAACGATACACAGTGTGCATGCATCAGCG[R]ACAGAAAAACCAACTCCCTCCTGCATGTACGTGCGCTGCTGTGCTGCCAC	A	G	BB	BB	AA	-	-	chr7B	73312971	-	-
AX-95176184	TTGCTAGGGGGACACTAGCTATCGACACGGTGAAGATCTGAACCTGGTTG[S]GAAGTGTAGAAGATTAATCGCACTGTGGTGATATTTCTTCCAGCGATATG	C	G	BB	BB	AA	chr7A	91874544	chr7B	41778917	chr7D	90547474
AX-95176662	CTCTTGCCAAACCTTGAGCTCCCCATGTGCTTTTTCTGGAAAATAAAGGC[Y]AAGGTACATTGATAAACTACTTAGTACAATACAATGTCTAAGGCGGTAAT	T	C	AA	AA	BB	chr2A	16551805	chr2B	25753726	chr2D	14254713
AX-95177295	GCCTCGCGATCTCCTCAGCCTGGACAGAAGGTCGATGTACTTGAGAATAA[Y]TATCGGCGCATACAGCGCGGACAGCGAGAGCAGCAGGGAGAAATTCTTCA	T	C	AA	AA	BB	-	-	chr5B	689950365	chr5D	546696345
AX-95177571	CGGGCCATCGCGACGGCAAAGATGGAGTCGCTCCGCAAAGAGGATTTGAA[S]ATTGATCCTGATGAGGTACTCATTGTTAACTCCTTGTTTCAATTCAAGAA	C	G	BB	BB	AA	chr5A	100619125	chr5B	108795852	chr5D	100034181
AX-95177729	GCTACCATCAAAGTTTCGCATTCAGACAGTTAACATTACGG[W]TTCGTCTCGCGCATATTCGGCCAACATACAAGCTCATGAGCAAGTTTACATGTCCTGTC	A	T	BB	BB	AA	-	-	chr5B	539285878	chr5D	443004799
AX-95179007	TGAGAGTGAGACCATCTTCTCCTTCTGCCACTGGCTGGTGCTCCCACCAT[Y]TTTCCTCCAAAGGGTATGATTGCCGCAAGTCATGTCATAGGTACCAGCAA	T	C	AA	AA	BB	chr6A	69360747	chr6B	33736780	chr6D	20120526
AX-95179328	GTCTCCATGTTGGAAAAGAAAGTGAAGTCCGCATATCACATTGCTCCTAC[R]CAATGATTCATCTCCAAGGATCCCATCATCTTCTGTTCTCTTCACATTGA	A	G	AA	AA	BB	chr6A	181513889	chr6B	238161907	chr6D	138900215
AX-95179857	AAAGAAGGAAAAGAAGTGCAGAGGAACTCCTGCATGAGATCGCCAACACG[Y]TGAAGGTTGATGTTCACTAACCTTAGGTTGCCAAGTCTGTATACCTCCTC	T	C	AA	AA	BB	chr1A	115565101	chr1B	168131560	chr1D	110605924
AX-95180371	CAATGTGACGAACACCTAGGCGAACTCACTTGCGTACGTGGTAAAATGCTTTCGCC[R]CCGTCATACAATTAATCCTAGTTGGACTCAGAATCACCTGCGTC	A	G	AA	AA	BB	chr3A	696243346	chr3B	742710546	chr3D	560116906
AX-95180614	TGCATGTACATCAAGCCATCCCTTACATACGGCTGAAAATATAGGAAATT[W]ATTCATTTTATGTGATAGTACCACAAGAGAGCAGAATCACGTTGTGTACA	A	T	AA	AA	BB	chr2A	719541202	chr2B	706418407	chr2D	585477074
AX-95180897	CAATTCAGGCAGGCAGGCAGCTGCTCGACGCCAGAGCCAGCAGCGCAGAG[R]GGAGTACACTTCAGATCGTCAAGCTAGTGGGCATGCTCTGAATGCGATGT	A	G	BB	BB	AA	-	-	chr3B	620789922	-	-
AX-95181311	AGCTTAAGCTTCAGCTTACAAAGGTCAACTCTTTCTACATCCTTGTTGTA[R]TCACCTTCACATTCTTAAACTCCACAACTAGATATTTATTCGCACTTGAC	A	G	BB	BB	AA	-	-	-	-	chr7D	111316811
AX-95181646	TGATTTGTTGGTCCATGCTAATTCAGGTTCAGCCAAGTCCCGTGCTTCAG[Y]CTCCAGGCCAGGGCTCATGTTTTCTTCATGCCCCGCGAGATCCCGTCGAT	T	C	AA	AA	BB	chr6A	115015853	chr6B	179357748	chr6D	93676190
AX-95181699	GTGAGAAACCACCTCCACCTGTGGTGAATGGTTTTGCTTTACTAGGACTT[Y]TACCTAGGCTTCTTACAATGGACCTTCGAACTAAGATAAATTGCCTGCAC	T	C	BB	BB	AA	chr5A	3196820	-	-	chr5D	6455720
AX-95182379	GACGACGCACAGGAAGGCAGCAGGTGGATCAACCGACTCCACCATGGGGG[S]CTGGTTCTCTTTCCCGGGTAACGACGGGCGTGCAATCCCAAGAGAGTGGG	C	G	BB	BB	AA	-	-	chr3B	559386981	chr3D	428901695
AX-95182708	TTGGCCTTGTGTATCGCCGAGACCCTCTCCCTGCCATTGGCCTTGGCGTA[R]TGGAAGGCGTACTCCGCGACCCTCAGGCTCGCCTGGCGGGTGATGATCTT	A	G	BB	BB	AA	chr2A	779216689	chr2B	777330403	chr2D	633394560
AX-95182723	TGTGAGACGGCTTCGAGCAGTGTCAATACCATGTCTATGTGCCATGCTACCCAGAAGTTCCAGCTCAAGA[R]TCTTCGGTGTAGTTAGTGTCATATTCTGTT	A	G	BB	BB	AA	-	-	chr1B	57964080	chr1D	39652554
AX-95182970	GGTCTCTCTACTCGTATGATGTCGGAGCCTGTAAACGCAAGAAACCTCCC[Y]GAAAAACGCATGTGTTGTGGTATTAATACTGGTTTGCTAGGCTTGGATTC	T	C	AA	AA	BB	chr5A	605100421	chr5B	594745130	chr5D	483645542
AX-95183306	ATGTTGCAACCAGGAGAATCTGGATTTTGGTTCAGTGGGGTGTTTGTGCC[Y]CTCAAAAAGGATTAATGAGGTTGAACTTGACGAAGCATGTCCATGGAGAG	T	C	BB	BB	AA	chr6A	110348154	chr6B	175726797	chr6D	91567750
AX-95183421	CCGATGAACCGATTCCATCAAAAGTGTCAACATCTGACAGGGCCACGGTT[R]CATGCATAGTCCAAGGACAGTTACGTTTATCACCCGCCAATACAATTTGG	A	G	BB	BB	AA	chr4A	45141072	chr4B	517440042	chr4D	419340177
AX-95183704	AGGATGTAAATGGTTTGAGATTAGCAATAGATGCACCGGAAGAATCTGCA[R]GTCGGTCCCTTTTCTTCAACTAACCACAACAATTGTATGGTACTAGGGCA	A	G	AA	AA	BB	chr7A	504944335	chr7B	445395273	chr7D	427586096
AX-95184135	ATGCCGGAGAGGTTCTTGGACAGGGAGGTGGACTTCCGGGGGAGGGCGTT[S]GAGTTCATACCGTTCGGATCGGGGCGGAGGGCGTGCCCCGGGATGCCGCT	C	G	BB	BB	AA	chr5A	448540016	chr5B	408368255	chr5D	348262046
AX-95184745	CATATCTGGAATGTCATTGGGACCTTGTGCATCGGGGTTTACCTATGTTT[Y]GGTGAGCCTATGCTAGCAATTTGCTTTTATCTTTTGCCTTCTCATTTGCT	T	C	BB	BB	AA	chr4A	608607849	-	-	chr5D	563855195
AX-95184761	AAAATTATTGGTCGTGCCAAAGGAACCCATGTCCAGGCTGACCAGGTCAA[Y]GCTGGAGATTTCTCCCATTTCAGTATGATATTCCAGCAGGGACGGTTTAC	T	C	AA	AA	BB	-	-	chr1B	22818316	-	-
AX-95185166	TCCTCAGGCCCGTTCCGGATGTGTTTTGATGGCTAGAAAGCGTTCGACAG[M]CAAACACCTCTGGCTCTGATCGTTAGGTTGGGCTGACAGCCCATTTAGTG	A	C	AA	AA	BB	chr7A	288806945	chr7B	245036682	chr7D	264691100
AX-95185283	CTTGGTTGCTTCGTTCGCAAATTATGTACCTGATGGTTGTGCTGTCTTCC[R]TCTGGAAGGGAAGATCGTGGATGCAGCCTAGTTAATTCTAAGTATCAGTC	A	G	BB	BB	AA	-	-	chr1B	112937993	chr1D	72433806
AX-95185447	CTTGCGTAGCTCTGGCTGTTGAATTGATCGAGAGCACGCCGAGACATCCA[Y]GGCAAAACCATTATTACTGCCGGATAATCAGTTCGATCATGGCACCGTCT	T	C	AA	AA	BB	chr2A	584512705	chr2B	518741691	chr2D	440768973
AX-95185656	AGCTTGTATCAATTCCTTTTCGTTCCTTCAGTAGTCCTGGTGTCTTTTCT[W]GTTGTATGCATGTTCTGTTTCGTAATCTGTTAGGTGTCCGTTCCGATTTG	A	T	BB	BB	AA	-	-	-	-	chr3D	278975279
AX-95186328	GATATGATAAGGGGAAAGGGCACTGGTTACACCATAAAGGGGCATATTGA[Y]GTGAACACTCCCTTTGGACACATGAAGATACCTATTAGCAGAGAAGGTGG	T	C	BB	BB	AA	chr3A	57862258	chr3B	71036375	chr3D	46252195
AX-95186368	AAGTGGCACTTGCTGGGCTGGTCCAACTGCCTGATGGGTCGTCTTCTCTC[R]TCTTTTAGTTCTTCAAAATATATTTCATCTTTGATTGTCAAATTGAACCG	A	G	BB	BB	AA	chr2A	476398647	chr2B	423905941	chr2D	356028769
AX-95187172	TTACTATGACATCAGTATTTTTTCATCCAAGAAGGACAAGTGGGTCACTA[K]GACATTGCAGTTGGAGGCATCTACTACTGAACTCAGGGTAGAGGACATGT	T	G	BB	BB	AA	-	-	chr4B	516506893	-	-
AX-95190111	AATATCTCCCAGATCGCCGCCAAGTATGGGCTGCGGGAGTCAACGCTGCT[M]AGGATCAATAATATCACTAGCAGCCAGCTGCTGATCGCCAAGGCCACATC	A	C	BB	BB	AA	chr5A	705376080	-	-	-	-
AX-95190381	CGATTAGAAGCAACCACGCCGGCGCAACACATGCCGCCGAGCAGTAAGAA[S]GACAAGTTCAGTGAAGCAAGATATGATTAAGTGGTCGACCTAAATTGCGC	C	G	BB	BB	AA	-	-	chr2B	716810228	chr2D	591027850
AX-95191553	TGAAGATTTGGGACGAGGCGTTCGATGAGGCAGCAGATGAGGCACTGCCA[M]ACCCGGAGAATGATAAGCTTCTCGACGATATTCATACCGATAACATGATT	A	C	AA	AA	BB	chr7A	675162282	chr7B	652975884	chr7D	584806942
AX-95195034	ATAGTAGCTCGCTGGAGTTCAGCCCACACATCGAGCTCTGAAGACACTGGGACTGGAATGCAACCAA[M]GCTCATCACAGGCAACGATAGGTGACGAACCTG	A	C	BB	BB	AA	chr4A	464695378	chr4B	173175481	chr4D	112725466
AX-95195729	ACTTCCTTGTGTCCCTCCTGAAGAAGAATTGGCAGAATGTGAGTCATCAT[M]TGGATTCTCCTTTCAATTATTTGTCTTATGTTTCTGGTTGTTTAACTTGC	A	C	AA	AA	BB	chr7A	294488143	chr7B	249650539	chr7D	268515758
AX-95197082	CATAACATTTCCGTGTCTACAGGATGCGGTCGACGTCAATTTGAACAACG[Y]GTCTTTTTAACAGAGAAAACATATCATACACCTACTTTCTGGTATGCTGC	T	C	BB	BB	AA	chrUn	344724925	-	-	chr7D	400831127
AX-95197177	GTCGGCACCCTGAACATCGTGAGTGGTTCCTGGCAAACTGACACTGTCAT[Y]CCCTTTGATGATCACTATTTGTGCTGGGTTGATCTCTATCTGGGCTTGCT	T	C	BB	BB	AA	-	-	chr4B	329165466	-	-
AX-95197895	GACCACTAGGTGTGAACACGCCACACATACACCCCCGTGCCACTGAGCTC[Y]TGACCGTGCTTGAGGGAACACTATACCTTGGATTTGTCACATCCAACCCA	T	C	AA	AA	BB	-	-	chr3B	45196505	-	-
AX-95198167	ATTTCATTAGCCAGTGTGTAAAACCGAATCCAGAAGACAGACCATCCGCA[K]CCAAACTTTTGGACCATCCTTTTGTGAATAGATCTATGCGGTCTATACGG	T	G	BB	BB	AA	chr4A	92217392	chr4B	456597902	chr4D	371793327
AX-95198819	CAATGCTGTGGGACAACCCTCTGGCGGACGGATGAAGGTATCATATTTCC[R]AAGTCCAACTCCTTACATAACGACACTGATGCAATCAATATGAGCTATCA	A	G	AA	AA	BB	-	-	chr6B	61792906	-	-
AX-95199064	CATATGTTTTACAAACGCCACTATCATTAGTAACTGGATTAATGTCTTGT[Y]CAATCAATGGATGAAGTTCCCCCTCACTTTCATTGTCGGCCTCACTAAGA	T	C	BB	BB	AA	chr1A	539561033	chr1B	603710539	chr1D	444336901
AX-95199123	GAAGGCTTCTTCTCTTGGATAGTGTTCTCCATCTCGTTCAGCTCCTGCAT[R]ATCTCATCCATCGTAGGCCTCTTATGTTGGTCATACTCCACACATTTTCG	A	G	BB	BB	AA	-	-	-	-	chr5D	543688000
AX-95200402	AAATTATCACCCCAAAGCCTCTTTGCAAATTTGGT[W]TCATCGACTCCACATTTTAAGGCATACTTCTTAGCAAAGCTAGCGATGGTAAATGCCCAACCATG	A	T	BB	BB	AA	chrUn	2766895	-	-	-	-
AX-95200784	TTATCGTTGGGTTATAATTTTTGCCGGAGTTGGACAGGATATATAAGTTT[S]ATTATATGGAACTGCAAATGCTCAGCTGATTGCTATAATGAACTTAATTT	C	G	BB	BB	AA	chr5A	38732200	chr5B	51839019	chr5D	49113524
AX-95202041	GGGCTCATCCACCCATTTCCAGGATGACCGAAAACCAATCTGCGATTTTG[S]GGTGCCTGTTACCATATGCGAAACGTATGATAGTGGGTGATCAAAGGCAT	C	G	AA	AA	BB	-	-	chr5B	70798342	-	-
AX-95202819	CGTTGCTCTATTCAGCTCGCTGCCGAGAATCGCGCAAATCTGATACCAGT[Y]GTAATGCCTGACTGACTTGACACAGATAGCAATTGTTTGTGGGATACAAT	T	C	BB	BB	AA	chr6A	200946613	chr6B	258755743	chr6D	144606166
AX-95203773	CGCTCCAACTCTCTGGCCTAAACTTGGGTGGCCAAATCAGCTCCTCCATT[S]GGAACTTGACGTTCCTCACAACTCCCAACCTCTCCATAAATGGTTTCTCT	C	G	AA	AA	BB	-	-	-	-	chr7D	7282191
AX-95204517	TTATGGCTCCGCAGAAGGTTACATAGGAAACTTCCCTAAGTTGGCTCCTC[R]TGCATTTCTCAATGTTTCTGATGATGCTCACAGATCTGTGCAACATATGT	A	G	BB	BB	AA	chr2A	2640305	chr2B	7430066	chr2D	3787781
AX-95204693	TGACGGTAAGTAGCACATTTATTTTGGCACCGATCACCCGTGCGAGCTCG[W]AGTCTTTCTCATAGAACATCACATGGGACCAAAGATAGTTCTCCACCACA	A	T	BB	BB	AA	-	-	chr7B	642442438	chr7D	578677743
AX-95204902	TGATTCCTGCGTATTCATTCGTGTAATGCCGACAAACGTAAACTCGACGAAACTGCAATCCGTCC[M]TGTGAAATGAAAATGATGTTGATTTGTCAATTGTA	A	C	AA	AA	BB	chr4A	532074092	chr4B	94950968	chr4D	64403414
AX-95205672	GAGATCAGTCCCCCGCATGTGGAGGACTTCTGCTACATCACGGACAATAC[Y]TACACCAGGCAGGAGCTTCTCACCATGGAGAGCGACATACTCAAGCTCCT	T	C	BB	BB	AA	chr5A	82315060	chr5B	94099872	chr5D	88524176
AX-95205778	GAAGTCTCTCCCTGAACCAAAGGAAAAGGAGACTTAGAGTTCCAGGTGTA[Y]TTTCTGTTGGCCGTGTTCCTTCTCCATGTTGCTCACCATGTCGTTCGTTC	T	C	BB	BB	AA	chr2A	15962712	chr2B	24725244	chr2D	13773134
AX-95205794	GTGAAGGGGCATAGGCTTGGTACTACACCATCGTACAAACAAGGAAGTGG[K]TAGTGTGCTATCTTTGATGTAAAAGAGGAAGATTTCTTTCCTGACTCATC	T	G	AA	AA	BB	chr1A	291325595	-	-	-	-
AX-95206041	AGTGGGGAAGGGTAGGCTCAGGAGATTTTTGTTGTAAGCATCATTAATTG[M]ACACTATAAAAAATCTACAGCGGTCACGAAAAGCAGTGGTGACAACGGAT	A	C	AA	AA	BB	chr4A	137385767	chr1B	186226198	-	-
AX-95208763	GGCGGTGGGAGTGTCTCTTCTATTTCGTCGACCCTTCCTCCTCTGTCGCT[R]CCACGTCCTCGGCCTTTCCGTCAAAACCGACGTATTTTCGTTAATGGCGA	A	G	AA	AA	BB	chr2A	393512311	-	-	-	-
AX-95208971	CGCCCTATGGGCAAGATCATAGCAATTATTGCTGCCGTTATTGGAGGAGT[W]TCACTTATTCTTATTGCCATACTTTTGCACCATATGAGGAAACCATTAGA	A	T	AA	AA	BB	chr2A	604751753	chr2B	542760630	chr2D	460985723
AX-95209453	CAGTTTCTGCTGCATCTTCCTGACACTGGTCCTCAACTAGCTT[R]TTTTGCTCTTCTTTCTGAAGATTCATGGCCTGCTTTTCCAATTGTTGAGTGGGTACA	A	G	AA	AA	BB	-	-	chr1B	438899398	-	-
AX-95209837	TGAAGAGGGCCAAGACAAGGGGGTAAAAGGCCATGAGTACCATGGGAGAA[S]CAATCATCTGTCCTGAGACGGAAACTGAGTATGCCTATGGGTTTGCCTTC	C	G	BB	BB	AA	chr6A	517666120	chr6B	562560223	chr6D	375812658
AX-95209841	CATGTTTATGGGGATATCCTCCGATTTGTATTGAACTTTCATCTATATCT[W]TACTTTTAAACGCCCCACTATATACCAATATAAAAAGAGCGAGTTGAGAA	A	T	BB	BB	AA	chr1A	126445786	chr1B	176709235	chr1D	115570836
AX-95209854	TTGTCCGACTCATTTGACATAATTTATTGACTACGAAATTTGTCTGGCTC[R]CTTGACATAATTTATTGACTCCAACATAAGGTTCCATGTGACCATAACTA	A	G	BB	BB	AA	-	-	chr4B	332575876	chr4D	118550211
AX-95210275	GTAGGCCCCCCTTAGAAGGTTTGTAAAAGAACCTAGCGTGTAAGACTCAT[Y]GATGTTACCGCATTCTTCTTTCTCGGTTTGTGCCGCTGTGTTGTTGTAAT	T	C	AA	AA	BB	chr6A	574489413	chr6B	646705976	chr6D	429354696
AX-95210621	CTATGCCCTTTACTTGATTTTGCCCCAGAGAAGCGCCCGACAGCTGCACA[S]TGTCTAAAGAATAAATGGCTTCAGCGTGATGATGGTAAGAATGTTACCAA	C	G	AA	AA	BB	chr2A	353637243	chr2B	316049469	chr2D	288613236
AX-95210708	TGTCCTTGACCCAAGCGGTTGTGAGAAAACCTGTTTTGACACAGGAAACT[M]TTCAAACGCGAGAGAAGGCCGTTGGGCTAAATCAGGACTCCAAGCTCGCG	A	C	AA	AA	BB	chr7A	689841326	chr7B	675151459	chr7D	596658355
AX-95210709	ATAGAATTTACACCTGATAACCAAACAAACAACAATATTTTAGAGACCTT[R]ATCCCATTGGGTGGTGGATTATCCCCAACCATATTAAACTCTACATCGTA	A	G	AA	AA	BB	-	-	chr7B	62655123	-	-
AX-95210787	AACCCAGACCAATTCCAAAACAGGTTCGTCACCACAAAAAATGTAACAGC[R]GTAACATAGAGTTTAAACATGGTACAGGAGGGTCTATTGCCGGTTGCAAT	A	G	AA	AA	BB	chr5A	596664347	chr5B	585047451	chr5D	477832421
AX-95211666	TTGCACTAACAACTGTTTAACTACTGTCAGGTTTAAGCCAACAAGGCCAC[Y]ATGCCAAGATCAGTTGTAGCCACTTAAGCTCAGCAGTAATGTCCTTTTCT	T	C	AA	AA	BB	-	-	chr7B	74367625	-	-
AX-95213399	AGCCCAAAATCATTGAAAGCAACCGCCATGATCGTGAGGTTCTTAGCCAG[W]TCAGGTGTCCTCCCGCAATGGAACCCAAGGTAGGTTTTCCTCCCGCAGAT	A	T	BB	BB	AA	-	-	-	-	chr6D	291959415
AX-95213503	ATCATACAGCAACACGATACCGGATGGGTTCTACTTGATCCAAGGGATGG[R]CCCCTTTGTGTGGTCGATGTGCACCGACGTGCACGAGGAGAACCGCATAC	A	G	BB	BB	AA	chr4A	598264919	chr4B	7821261	chr4D	4773072
AX-95214091	CAGTGGGCTGTCCAGTGGATTGACACAGCAGATCGATCTGAAGAAGACTC[R]TTCTGTTGCTACTGTGATGAATCTTGCAGTGGAGCTTTTCTCGCAGGGTC	A	G	AA	AA	BB	chr5A	92174101	chr5B	103317935	chr5D	97037155
AX-95214793	AGTTTGGGCAATTGTTGGCGGCACCAATGAACTAGCGATGGCACAAGGTA[Y]CATCCAGTTTGCAATAGTCAAAGGGACTCCAAACGTGGAGAGCTATAGAG	T	C	AA	AA	BB	-	-	chr1B	22957589	-	-
AX-95214808	TGCTCGAGAAGCTGGAGGTAGGATTCGGTTATCAGGAAACGAGCCTTTCC[R]GCATCGAGCATTTGCCAAGTCTAAAGGTGGTGGTGCTCGTTTGTTTCAGA	A	G	AA	AA	BB	-	-	-	-	chr5D	41982
AX-95215277	GATGTGAGAGGCCCTAAATGCATTTAGCATGTGAAAAGATGTGTTTAGTA[Y]TGTTCCAAGTTGTTACCTTTCGAAAAGAGAACGCAACAGGGATAATTTTT	T	C	AA	AA	BB	chr6A	591196144	chr6B	566800638	-	-
AX-95215339	GAGCGTGGACTGCCCGCGATGATTGGAGCGCTCAGCGCTCACAGGCTGCC[K]TATCCTTCGAGGTCCTTCGACATGGTGCACTGCGCCGACTGCCATGTTTC	T	G	AA	AA	BB	chr3A	642956406	chr3B	665014394	chr3D	504981930
AX-95215437	CTCTCCCTCCATCTGTTGCAATAAATAATGATACACCAGTTGGCTGTGGA[Y]CTATGATTCTGTTTGCTGGCGATGACAGCAGCCAAAGTTGTGATAGTGCA	T	C	BB	BB	AA	chr1A	408083406	chr1B	441526870	chr1D	327930443
AX-95215789	AGTTGAGAGCGGGTATTACAACTCGTACATAAATCCTTGTGGCTTGTGAG[Y]TGAGAGTGCATTGCAACATAAAGATTTGTCAAGAGGAAACTCAGCTTCAT	T	C	BB	BB	AA	-	-	chr4B	660847982	chr4D	505960685
AX-95216093	GGCAGCGGCGGGACAAGCTCCACGACAATGGAAAGGACCAGCGAACACTT[S]TACTCCAAGGTGAGCCAAACGGTGGTGGTGGACACGAGCAGCGACATTCC	C	G	BB	BB	AA	chr7A	25265878	-	-	-	-
AX-95216110	TTGTTCTTACCCGGCGTCTCCAGTTAAATCTTACACTTGAGCTCTGCTAG[W]GTCTCGAGGACATGAAATCCCTGCGTGTTGCCATTGTTTCTTCCTTGCAA	A	T	BB	BB	AA	chr2A	394021416	chr2B	393464493	chr2D	324594534
AX-95216289	TTATATCTACCGTATGTCGGTCTTGCTAGATCTAGCTTTTCTGAACACCA[S]AACTCACTGCTAAATATGTTGCATATTGATTGGTCATGTTCTTCATCATG	C	G	BB	BB	AA	chr4A	472958005	chr4B	146474254	chr4D	102150196
AX-95216724	TTTTCACACTGGATAGGAACTGAAACGATAACAGACACCACAGATGCACC[S]GATATTCGTAACCGACAACAACAGAGTTTAACTGTCACTCAGCAGCTGCT	C	G	BB	BB	AA	chr5A	697759804	chr4B	658173871	-	-
AX-95216821	TACTCGTGGAAGCCGCGGCTGGTCCGCAGCAACTACCTCCTGGTGCTTCT[Y]CTTGCACTTGTTCACCTCTGTGTGTCATCCTCATAGGTGNNNNNNNNNNN	T	C	BB	BB	AA	chr6A	79263855	chr6B	135846889	chr6D	62109342
AX-95217447	CTCGCCATGTCCATGCCACTCACTCTGATCTTCACAATCATCATATCTTC[R]TTCGTTTTAGGAGAGGCAGTTAGCCTAGGAAGTATAATTGCTGGGATACT	A	G	BB	BB	AA	chr2A	207055145	chr2B	249264526	chr2D	193119543
AX-95217682	GAATATAATCCTGAAGAAACTCGTAAGATCATTGCTAAGATGGTAATTGC[R]CATGATTATCCTTTTAGAATGGTAGAACACAAATGGTTTAGTATCTTGAT	A	G	AA	AA	BB	-	-	chr6B	120368911	-	-
AX-95218417	GTGCTGCACTCACGACGGTCCTTTGAGCCCCCACGGCGCGTACTTGCTTC[K]CTCTGTAAATAGCATGTAAATGTTCGATCCCCGCAAAAACAAAGCATGTA	T	G	AA	AA	BB	chr3A	74365062	chr3B	105051215	chr3D	64193909
AX-95218508	AGTGGGGACAGGAGAGTTGATATGAACATGGCGTCACCACACCTGATACA[Y]GGAGACAGAAGAGTTGATATGAACATGACGTCCCCTCACATGATACATGG	T	C	AA	AA	BB	chr4A	87973197	chr4B	463717182	chr4D	377852189
AX-95219068	AAACACTGCTCGAGTCATGGGAAGCGAGGGTCGACAAGAGTGGCGGCACT[S]TAGACATCAAGATTGACGACGACATAAGAGCCTACTCTGCAGATGTCATC	C	G	AA	AA	BB	chr4A	178375419	chr4B	376423849	chr4D	301952000
AX-95219822	ATACAATGGTTGACTGTAGCCCATCAAAAAGGATATCCAGAAGGAAAGGA[R]GGGACTCTATTGAAAAATCTGGAGCCAGAAAGAAGAGATGCTCCGCCAAT	A	G	AA	AA	BB	chr5A	199216044	chr5B	161084971	chr5D	187960066
AX-95220507	CGATCCGCATAAAAGTCACTGGTGGGTCTTGGCCAGATGGTTTTCGAGGT[R]TGTTTACTGCCTACAACACTGGAGCTGATGACCTGAAAGTCAAGTTACTT	A	G	AA	AA	BB	chr7A	867067	-	-	-	-
AX-95221158	CCTCTCCTCTCTCTTCCTTCGCCAAACCCGAAAGCTAGCACGCCGTAGTA[S]TTGGCCATGGCCGTGCAGGCGCAACACCTCTCCCACGCCTTCCCCCACGA	C	G	AA	AA	BB	chr2A	499578716	chr2B	438458611	chr2D	368935058
AX-95221316	ATGTAAAATGTCCTCTACTCACACCCAGTCAATTTAACCAATTTTCCTGT[S]ATCTATGTTAAAGTTTGCGGTGAGGTCCGACGAGTGGAGATCCGGCCGGC	C	G	AA	AA	BB	chr3A	649024758	chr3B	675122530	chr3D	514274194
AX-95222411	TGGAATAGGCCATGTGAATGCTGGGCTGTAGAGATATTGGATTTGACATT[R]CTTTCAAATGTTTGCTTCACAATGAGTGCTCTTAGACCGTTCTAGGCTAC	A	G	BB	BB	AA	-	-	chr5B	387887117	-	-
AX-95223624	GGGAGGAGGCCATGATAGCGACGACGAAGAAGAAAAAGGGCAAGTGCATA[S]AGCAGATATTGTCATCTCCTTCAACATCTATTGCTGCTGAAACTCCAATT	C	G	AA	AA	BB	-	-	-	-	chr5D	20959973
AX-95223810	TTGAGCCATATCCTCAGGAACCAGACAACACACTCCACAGTCTACATTAC[W]CCATCCTAATTCTGGATCTCGCTGCCATAAGATATGAGTGTACACAGGAG	A	T	AA	AA	BB	-	-	chr7B	57713222	chr7D	100989282
AX-95223980	CCTGTGTTACCAGAACAACGAATGGGTTAGTAATCGTATGCTCTGTGCTATG[S]TGTCATATGTTTGGTCGTTCACCTTATAATGTTATGGTGTTTTTCATC	C	G	AA	AA	BB	chr5A	334744489	chr5B	283999996	chr5D	251954579
AX-95224180	AGCATGTGGACGCATGGATCTAGACGCCATGCAACACGTTTTCGAACGAG[Y]ACATTAGTACCACTATATTGATCGCATCAGCCATTGCTTCCATCAATCAA	T	C	BB	BB	AA	chr7A	401536612	-	-	-	-
AX-95225580	CTTATCTTGTAACCCTGCTGGTGCAGCAATTCTTTGTACTGATGCCCGTG[K]GCGCCCATGTCGCAAGAGGCTAGTACGAGCAAGTATTGTTTGTTCAGTAA	T	G	BB	BB	AA	chr5A	118254041	-	-	chr5D	109534937
AX-95226211	TGGCTTGAGAGATCGTTCACTGTCATCATCCATCGAGTCCTTGACTAGAG[Y]ATGGTGCAGTCCTCCGCTTCTATTAGATGAGTTTTGTCAGGTGAAGGAGT	T	C	AA	AA	BB	-	-	chr5B	704849990	chr5D	562117023
AX-95226247	ACCATTGGCTTCTATGCTTGCTTCTGGTTTGTGAGGAAGATCTATGCTTC[Y]GTGAAGATCGACTGATGTAGCAACTTTCGAGATAAGTTTCCTGTCTGCTC	T	C	AA	AA	BB	chr7A	536436399	chr7B	487777356	chr7D	463848314
AX-95227208	ATGACAGGTACGATGATGGACCGAGGCGCAGGTACGGTGGCAGCCCACCG[M]GGCGCGGAAGGAGCCCTCCAGCAAGGGAGAACAGCGAGGAGCGCAGGGCC	A	C	BB	BB	AA	chr1A	562756742	chr1B	650951190	chr1D	469834471
AX-95227392	AAGTTGCCAATGTGAACGCTTCTTCTTCGGTGCAAGCATCTTCTAGGTTT[Y]AGCCGGACATATATACTAGCTGAACGCCTGAGTGTCGCTAGCTAATTGTG	T	C	AA	AA	BB	-	-	chr2B	37676543	-	-
AX-95227987	GGTCTGAGACTGAGAGCCAAGTAGTCATGTGTTGTCATTCTTTTTCGTTGTGCTCTGCTCGTGTGTG[Y]GTGTTTTATCGTCTGGTCAGTGAACTTAGTTTA	T	C	BB	BB	AA	chr2A	526100350	chr2B	461129802	chr2D	389291254
AX-95228165	ATGCACTGAAGTAATTGTAACTGCTGCTGCCTGTTATCCTGTTCATGATG[M]TGGTCTTCACAACGCACTGAAGTAATTGTAACCGCTGCTAAAGCCTGTTA	A	C	BB	BB	AA	-	-	chr6B	716342255	-	-
AX-95228205	AAAGCAAGTCAGCAGTGCAAGTGACATGAAACCAATTAGGGGGATCAACA[M]CGTAATCAAACGATAGTGTCTTCCTGTTCCCGGAGAGGCTTCTGGGCATG	A	C	AA	AA	BB	chr2A	715946407	chr2B	695374882	chr2D	577454912
AX-95228642	ATGTTAATTACCACCCCTGAGAGCTTAATTTCGATGTGCAATCTCCGTCC[R]TCCCATGAATTTGTGGCATGTCCTTGTTGCATGTATGTGATCTGTACGCG	A	G	AA	AA	BB	chr2A	504071342	chr2B	442307198	chr2D	372695497
AX-95228789	GCCAAGGTGAGAGGGCGTGCCTATTCTTTCAGAGATATTTTTGGTAGCTG[Y]CATGACTTGAAGGTCTCTTCTCACTGCTGCGTTGCATCCCAGCATTGTTG	T	C	BB	BB	AA	-	-	chr3B	5811125	chr3D	6403224
AX-95229846	TCAGTGGATCATACCTTCTTAATTGTTCGATTGCTCGTTATACTTGGAGG[S]ACTCTATGATTGCTGTGTGCTTTTAGTTTTGATATAGTTCCTGTTAGCAT	C	G	AA	AA	BB	chr1A	22204701	-	-	chr1D	11498434
AX-95231016	GATGAGACTTCGGATGGGCCGCCGGAGCTGCCGCCCTCGAG[R]GAATCGAACATGGTGGAGTAGTAGTGCAGAGACTCGGTGAAGCGGTCCAGGAATGTGCC	A	G	BB	BB	AA	chr4A	582478047	chr4B	30862816	chr4D	18782499
AX-95231080	GATGGGATAATGAATACTGTGAGATTCCTGCATATGTGGAGATAATTGCT[K]TATTACTTCATTCTACCATAACCTGTATTCCTGAAGCTGCATGATTCATT	T	G	BB	BB	AA	chr6A	594441550	chr6B	678681505	chr6D	447848333
AX-95231942	TGTGTGCAAGGGCGTGTTGATAGTGCTCTTGAGTTGTTTAACAATCTTCC[R]TGTGAGCCCAACACCATTACATACACTACGTTGTTGACAGGCTTGTGCCA	A	G	AA	AA	BB	chr3A	556669822	chr3B	559607901	chr3D	429103500
AX-95232166	AGGTACACGCCTTGCACGGTCGACAATGGCGCGATCCCTTATCCAATCGG[R]GGTGCCCAATTCAATCGGCGAAATCAGAATGGGATGCCCGGGAAAGGAAG	A	G	BB	BB	AA	chr4A	452344515	chr4B	183604792	chr4D	120866905
AX-95233393	GTTGACCCTCGTTGGATTGGAATTTGGATCAGTCGTGCAGGAGCAGGGTT[S]GTGGATCCTCTATGGACAGCAAACGCCTACAAGATCCGCAGCCACACCGA	C	G	AA	AA	BB	-	-	chr3B	183182933	-	-
AX-95236309	GATTTTTGTGCATAGAGTTGATGACGATGGTTGTGTCAGTTGTAAAATTT[R]ACGGTCTGGAATTTGAGTATCGTTTACAGCAGAAGTAAGTACCAACATAC	A	G	BB	BB	AA	chr4A	300466252	chr4B	253683171	chr4D	209744780
AX-95236552	TATGAGATGGAAGCCTCGAAGTTCCTATCGTCAGCTATTTATATGGACCC[Y]GTCTTATATATCAAAAGTAAAATGATCATGAGAATTTTCCTCATTGTACA	T	C	AA	AA	BB	chr2A	603082852	chr2B	541200981	chr2D	460205099
AX-95236794	AAGGCTACCGAGAGCCCGGAAGATGAGAAACCTGCCAAACGGGGAAGGCC[M]TCAAGCTCTAAGAAAGGCAAAAAGGGGAAACAGGAGGATGCAGAGGACGC	A	C	BB	BB	AA	chr5A	570716919	chr5B	551662136	chr5D	451883550
AX-95238231	CACACAAATTATCGGTCATATGCAGCAGTTTCTGACGATCGTACCACCCC[R]GAGCACTCAGAGCAGGAGTTCAGTAGAGATGATCATCGATATGGAGTAAT	A	G	BB	BB	AA	chr5A	444265482	chr5B	403544995	chr5D	343288244
AX-95238869	GTTGTAGGACCCTAGGATCATAGCTCTTCAGGGATTGGAAATGACGGTGA[R]GGATAAGGATTAGGATCATACAGTGTACAGAAGTACAGATAACCGATTGG	A	G	BB	BB	AA	chr1A	62920934	chr1B	104833601	chr1D	64138601
AX-95239618	GAGAAGGAGAATGTGAGGCACTTCCACAGCTTCATCGACAGCCTGCCCCT[S]ATCGTCCCGGACAACCTCCTGCTTGTCTACTATGACTACCTAGTCTAGCG	C	G	AA	AA	BB	chr3A	639246562	chr3B	659210910	chr3D	499855850
AX-95239662	AAGTGGTTCGGCGACGCCCAGAAGCTCGTGTCTGCCGTATTTAGTCTCGC[S]AACAAGCTCCAGCCGGCCATTATCTTCATCGACGAGGTTGATAGTTTCTT	C	G	AA	AA	BB	chr7A	561506122	chr7B	524006489	chr7D	495649688
AX-95239692	CCACAGCCTCATTATGTAGGCCCAGAACACACAGCTGCAGCGCACAATAG[Y]TACGTCGCTCCTTGGGCTCAGCATCAACCTCAAACTGCACCCATCAAGCA	T	C	BB	BB	AA	chr7A	78382507	chr7B	17656522	chr7D	74362238
AX-95240478	TTTGCTGCAAAGTGCGATGTTATTCTTCTATTGTTTGATCCTCACAAGCT[Y]GATATCAGTGATGAATTCAAGCGTGTCATTTCTTCTTTACGGGGGAATGA	T	C	BB	BB	AA	chr6A	103761129	chr6B	163232355	chr6D	86145142
AX-95240725	TTCTATGTAATTTTGAAGCCAATGGCCAATCAATGTGAACTTGTTACTCG[Y]CTAATGCGGCTTAAGTTTATGCATTTTTGTGGTTTCGACAGTTACTGTAG	T	C	AA	AA	BB	chr1A	315429644	chr1B	366955012	chr1D	232349312
AX-95241194	CGCATTGGCATTGTGTTGACACTCCTGGTTGTATTGTGGTGAACAATGGG[R]TTGCATTTGTCATCCGTTTGTGTCGGTAGATGCAGCAGTAGAATGGTTAC	A	G	BB	BB	AA	chr4A	624983821	chr5B	685991309	-	-
AX-95241345	TTGGCGTCTTTGGTTTGCTGTTTTCTCCAAGCCCTGGTAGACTGACTGAT[R]GTAACTTCTATTCAGTTTCACCTTCTGTGCTTTCTGATGTACATCCTTGT	A	G	AA	AA	BB	chr4A	151299296	chr4B	399275403	chr4D	321806435
AX-95241638	GAGCCTTATACAGCTCACCACCACTAGATTTTTCCTGGTATGTAAGTCGT[Y]CGCGTTAACTCAAGCACATGCCTATCCTCCTTAGAGCAAGGTTCAAAATG	T	C	AA	AA	BB	-	-	chr4B	28489800	-	-
AX-95241997	ATTCGATCCCCTCATACATGATTGGTGGGATAACAGTGTCCTACTAGCAG[R]AAACATTCCAGATTTCGGTGCCACTACCACATCCTCTGCGACAGAACAGG	A	G	AA	AA	BB	chr6A	473364181	chr6B	486512079	chr6D	333802639
AX-95242925	CCCTCCCTTCAGCAAGCAGCACACTATACATGAGGAGATTGACCCCAAAG[W]CCTAAGTTGGCTATGGTTATCCCATCCTCAAATCCCCAAAAGTATGCAGT	A	T	BB	BB	AA	chrUn	318564057	-	-	-	-
AX-95243342	GCATTGCCGGATGAAGGAAAAGTAGGTCCTGTATCGCTTAATACAGAAGA[Y]GCCGCTTGTTCTTAGTGATATACTACTATGTTGGTTGATATTTAGCCGGT	T	C	BB	BB	AA	chr4A	629860533	chr5B	680358909	-	-
AX-95243490	TCCAGAATTTGGGCTAGAGGAACCGGCAGATACTATTGAACTACACAGAA[Y]CCTATGCCTGATCGATCCAAATTAGCCGCCGACTAGAAAAAGCAAGATCC	T	C	AA	AA	BB	chr1A	402400951	chr1B	432893011	chr1D	320397162
AX-95243982	ATCTTGCAAGGCACAAGATCTGAAGTCAGGGTATACAAGCATAAGTTATCCCCATAATTTGTTGT[W]GAAGCTACCCCGTGGTCCTGTGAAAAAACAGTGTT	A	T	AA	AA	BB	chr1A	452046879	chr1B	473690231	chr1D	351914591
AX-95244077	GATCCCCATGCTTTTATCCAACAAACACGCACTATAGATGTGGCAGCCCA[R]CAGAGCTTCAAACGAACATTCATCTCCAAATAGCAAAAACTCCATGGAAA	A	G	AA	AA	BB	-	-	-	-	chr6D	294095165
AX-95244163	AGCAATAACCTCTGATAGGAGGTAGGACAACACTTAACCATGCATTGCAG[M]GAAACCTCTATCAGGCCATTGTCCACTCATTACTGTAAACGATAGCTTGA	A	C	BB	BB	AA	chr5A	554344809	-	-	-	-
AX-95245247	ATGTTAATGAAGGACCGGTTGAAGAAGATGGCTGAACAAGAGAAGAT[S]GTGCCGAAGGATATGATAGTGTTCATGGAGCAGAATTGCCCTCAGCTGATGAT	C	G	AA	AA	BB	-	-	chr4B	661444424	-	-
AX-95245623	ACTGGCACCAATGCGTTGATGATAAAAAGGAAGTACACTGTTGATGTCCT[S]CGATGTGAGAGCCTTGCTTCACTTGCTCCAGCAACACTAGAACGGCTATT	C	G	AA	AA	BB	chr3A	323437355	chr3B	352612186	chr3D	236623052
AX-95245745	CTTCGTGCCTCCCATTACCCAGCTGCGCGTTCATATTTTCTCCAGACATG[Y]CAGTCGCCATCAGCAGAATAGTTGCCGTGCCTTCGCCGTACATTCTCGCC	T	C	AA	AA	BB	chr2A	628744174	chr2B	569522889	chr2D	484858591
AX-95246972	TAGCTAACATTTTTGAATCAGCTGCTGACATATTGATGCATTATCCACCA[R]ACACTTGTGTTACCTGATTGCGACTATGTGCACACTTTATGCGTTTCAGA	A	G	BB	BB	AA	-	-	-	-	chr4D	29390546
AX-95247252	CATATAACTCCAGCGCTGTACATTGGTGCTTGATGACCGAAAGTGCCAGA[Y]GGTGACATTTATCCAAGAAATGTAAAGCCTATCTGGTCTGCAGCCCACTG	T	C	AA	AA	BB	chr1A	325809094	chr1B	357534033	chr1D	254610784
AX-95247919	ATGCCATGGCCATCCTTGACTCCCCTATCCCACGTACCAATGTAACATGC[K]CCTGATGCGTATTTGCAGTAACCTTTCCCATGAGCCAGCCCACTGAGCCA	T	G	BB	BB	AA	chr4A	584124486	chr4B	28144213	chr4D	16246644
AX-95248020	ACTCCGCGCTCGCTATCACGAAACAGGTTAATGTATTACTAAAGCTGTCG[Y]GTGAAATGTCGTGAAACATCGATCTATATGTGTTACCAAGACCAGAAGTA	T	C	BB	BB	AA	chr6A	531278278	chr6B	576849599	chr6D	386220850
AX-95250181	ACCAACTTCTCTTTTATAGCATTTCCAAGTTTAGAATCAGCAATAGTTAA[Y]GTTTCACCATCTCAATGCTTCAGCTCAAGCAACTACAATTAAAGTTATAC	T	C	AA	AA	BB	chrUn	385600247	-	-	-	-
AX-95251172	CTCTGTATGGCTGATAGTGTCTATGCGAGACGTTTGACAGAAAATGGTTA[S]GACAGCTGCTAACGTTCGTCTCTGTAGATGACGGACTGATGTTCCGTTTG	C	G	AA	AA	BB	-	-	chr6B	140849826	-	-
AX-95251989	AGTGTTCCTCGTCGTTGTGGATCAGTATTTGGAGTTTGAGTCAGTTGAGT[S]TGTTGCGTCTGATGTATTTCAAAGCACAGTGGATCAGTATTTGGAGTTTG	C	G	BB	BB	AA	chr6A	90034128	-	-	chr6D	73589430
AX-95252012	CCCCAGTCATCAGTAGCCATAGTATTGATGCTAGTTTTGGCAGTCTCAAA[S]TGTAGTTGGGCCACCTCCTGGCGCACCTGAACTGACATTGGTAGATGTAA	C	G	BB	BB	AA	-	-	-	-	chr1D	477907595
AX-95252073	GTCTCGGAGCAGTTTGACGAATTTCCGCTGGCCTATAACAAGGACGACTC[R]GACACCTGATGGCGGCGAACGCCTCGGATGGATTGTGAACCGCTTGGTCA	A	G	BB	BB	AA	chr2A	584512592	chr2B	518741578	chr2D	440768855
AX-95252218	GGGTCCTCAAAATGGCAGCTCACTTCTTCCAGGTACAATGTCAAGAAAAT[R]GAATGCGGTATACAACAAAAGAATAGTGTGTCTTTCAACTTTTGCGGCAG	A	G	BB	BB	AA	chr3A	420336190	chr3B	407894901	chr3D	311444770
AX-95252325	TTCCTCACTAATCTCTTCCACTCCTCTCCTATCCTCTCCTCCACTGGCTG[Y]CCGACCATTATGTGTGGAAAGCAAGTCCCTTCCACTCCTCTCCTCCACTG	T	C	BB	BB	AA	chr7A	242552178	-	-	-	-
AX-95252343	GCATGGTATCAAAATTAACTTGTGAAGTCACTTGGTTGTCAGCCAAGTCA[R]CCATTTTACCTGTTGATGTAACTGAGGAGAATGCAGAGGATGCAGATATG	A	G	AA	AA	BB	chr6A	421771087	chr6B	461263076	chr6D	296199685
AX-95252812	TTGGGATGCCAAAACAAATCAATGGCGCTATACTCAAAAGCAATCATCCT[R]CTCACATTTATATTGCAGGAAGCAACCGCGTTGCCACTGAATCCACTCTT	A	G	AA	AA	BB	-	-	chr4B	641173858	chr4D	498761433
AX-95253919	TAATATGCAAATTAGTACCAACAACGAGGATTCCACCATTCAGATTACAG[R]AGCATAGACAAAGCTTCCAACTTGAAACCCCAATTTTCGCTTCATCTTCC	A	G	AA	AA	BB	chr4A	634742386	chr5B	677149962	-	-
AX-95253948	TTGAGCTTGATGTAACATGTAGGAGTAGACTTTAGAAGTGATGCTGCCAT[M]GATGCCTAGTAAAGAGATATCGTATGTTTGTTGCAGATTTGGTGTTGAGC	A	C	AA	AA	BB	chr6A	406364172	chr6B	446716797	chr6D	285742470
AX-95253950	ATGTACGTGCGCTGCTGTGCTGCCACATGGGATCGTGCACACGTCGGCTGGA[R]TTTCATCGTGTGTATAGCATCGCTCATCCAACTATCCAAGACAAGAGA	A	G	BB	BB	AA	chr5A	678206393	-	-	-	-
AX-95254306	GTAAGTCAAGCTCACTTCACCTCACCATTCTGAAGTCGTCAAGCTCTGTT[M]TCCACACCATTCTGAAGCCGCAAATGCTAGATTACCCATGTAATAATCGC	A	C	AA	AA	BB	chr4A	41919038	chr4B	519405017	chr4D	422549648
AX-95255108	AGGACGTCATCCCCGCCAACTGGAAGGCCGACACCGTCTACACGTCAAAT[R]TCCAGTTCTAGAGCCTGCAACTCAATGCCTCAGATCCATTTAGCCCAGTT	A	G	BB	BB	AA	chr1A	369592295	chr1B	399293089	chr1D	297378232
AX-95256401	AGCATTATGGTTCGGCAAAGAAAGGCGAATGGTGGCAAACACCGCATCCT[S]ACTGGCCAGGTTGAAAATGCATGCGGCACCAAGCAACCGAGAAACCTGTA	C	G	BB	BB	AA	chr7A	149228516	chr7B	111284913	chr7D	148097304
AX-95256881	CCTACTTTGATTGGTTACAGTGGTCAAGGCGCTTGCAAATTTGGTTTCTA[Y]GAGTTCTTCAAGAAGTATTACTCGGATATTGCTGGACCTGAGAATGCAGC	T	C	BB	BB	AA	chr2A	542643361	chr2B	478912362	chr2D	404380673
AX-95256954	ATGTTATCAACTATTTGTAGTATGTGACTGGGTGGCATCTTAGTAGAGAT[K]TCAACTTGTACAATTTTAGTAAACATCTGATGGTTCAACCTGTCTGGACG	T	G	AA	AA	BB	chr5A	468463328	chr5B	433816148	chr5D	366048788
AX-95259382	CTAATATTTGTAATGTGAGATTTAGCACTTGCTGTATAGTTTGGAGTTTG[K]ACTGTCTTTAGAGATGCTTGCCTGGCTCACTCAAACTTACATTGTTGGGA	T	G	AA	AA	BB	chr2A	127205331	chr2B	175637055	-	-
AX-95259784	TTTGTGATTGGCATTATTTTATTTTTCAATTTCTCCTTTTCTTATTGCGC[R]GATGCTAGCTTTCATAGCCTCTTGTAGCTAAATCTGATTATGTGTGCGCC	A	G	AA	AA	BB	chr6A	160098502	-	-	-	-
AX-95259902	TGTATTATCCCGTTTCTAGTTCCTGTTTGCTATTTGACGAGTAATCCGTC[R]GTTACGAATTGAGAACTTGAGATACCTTCTGTGTTTATCCAATTGGGTGG	A	G	BB	BB	AA	chr3A	144543416	chr3B	186876286	chr3D	131800167
AX-95259991	TATGTTATGTGAAGCTCCTGAAGGCTGCAGGGAGTAGTCGGACACCATGA[S]TCCAGTGACAGTGGAAAGTAAGTTTTGACAGCTAGGAAGTTCGAGCTTAG	C	G	BB	BB	AA	chrUn	976256	chr1B	120370026	-	-
AX-95630395	CATTATCATCATGCAGTTTATTCAGTAGGTTTAACTGCTTGAACACCTCC[R]GCAGTTTATTCACATTATCATCAATGCTTTTAAAAATGTTATTGACTGTC	#N/A	#N/A	AA	AA	BB	chr3A	581389506	chr3B	577121812	chr3D	441199830
AX-95630531	GGCGGTGAGCAGTTATCTCTGCTCTGGTACTGGAGTCGTCTTCGGCACAT[R]GTTGTTGGAATTAATTCAATGGAGCTGTAATTCACAAGGCCATCTTGTGT	#N/A	#N/A	BB	BB	AA	chr2A	15876327	chr2B	24574407	chr2D	13680006
AX-95633166	TGAAGCTTGCACGCGTGGAAGATCTGACCAGTGCTATCGCATCTGTAACA[R]TGACTGCAACAACAACTGCAAGAAGAAAGGGTGACATGCATAGGAATGAC	#N/A	#N/A	BB	BB	AA	chr3A	8205657	chr3B	4203826	chr3D	2239111
AX-89495743	GGCAGTAGCGTAATTACTGATCATTTCCAATCTAGTCTTATACTACTTCA[S]AGGTGTAACTCCCCATTCTCGGAGCAAGAGTTTTTATGGTTCCTTGCTCG	#N/A	#N/A	BB	BB	AA	chr4A	169903553	chr4B	383654465	chr4D	307272579
AX-94381327	ATGAGTGGCACGTCTTCACCAATGAGCCATGTTGTTGGCACCAATATTCAAGCTTGTATG[Y]GGAAATGAGAGGAGAGAGCAAGGNTGTATGTGGATGAATC	T	C	BB	BB	AA	chr7A	645017394	chr7B	608864563	chr7D	560959110
AX-94381793	TTTGCGATTAGATGATGGAGTTTTGAAGGGCAATGGTATTCCTAATTCAC[Y]CATAATTAATAGAGTTGATAGATCATAGATGGCAAAGCTGCTGTGTTTTC	T	C	BB	BB	AA	chr1A	144964111	chr1B	192984756	chr1D	143959973
AX-94382116	AGGTTCCTGTATGATGGTTCCGCTTCTATGGTGAAAATATCTGTATATCC[R]CATATGACAAGCAAGCATACTTAGACATCAGAATGGCCATTCTGCTATGC	A	G	BB	BB	AA	chr2A	530753394	chr2B	464681119	chr2D	392695220
AX-94382458	CTCGTCAAGCATATTCAACCACCTCGACAACCATAAGGCCGGTGTGCTCC[Y]AGAAGTCAAGGTAAGCATGTTCTGCTCGGCCCATATATTATTTAGTCCGG	T	C	AA	AA	BB	chr6A	548418294	chr6B	602958992	chr6D	402134241
AX-94382788	GTAAGTAGGGACGAGAGTGCAGAGCGGCTTACTGATCACTAAAGCTCTAG[K]AGTAGGTGCGGCGGGTGAACGAGAACTCACTGGTGACGCCACGAAAAGAG	T	G	BB	BB	AA	chr5A	440264225	chr5B	398348544	chr5D	339354705
AX-94384124	CCAATACTTACTCCTCCTGCAATACACAATTCTCAAAACTATGGTTCACC[Y]GGATATGCTGCAGGAAGTTTGAATGAGAGGATGTCCTCCGATGTTGATAC	T	C	AA	AA	BB	chr3A	595948917	chr3B	594937753	chr3D	454007212
AX-94385294	TCTGCCTCCTTCTCCTGCGTGTAATTCGCAGTATTCCTTATGTAAATGTA[S]ATTATAGCGTCTACAGCAAAATACAGTACTCCCTCCATGCGAAAAGTGTA	C	G	BB	BB	AA	chr1A	575660004	chr1B	667310644	chr1D	479688358
AX-94385740	AACCGAGCTCATGTTTGCAGTTTCTATGTGCGGGGTGAATGTACAAGAGG[Y]GCTGAGTGCCCATATCGCCACGAGATGCCTGAGACAGGGGAGTTATCCCA	T	C	AA	AA	BB	chr7A	85024498	chr7B	32469018	chr7D	83042035
AX-94386070	GGTGGCGCTCGCGTCTTCAGCCAACGCTGAACTGCAGGTTTCTGAATCTT[S]AGAACCAACCCCAACGTTTCGTTTTGCTGATGCTGATGCTGGTTGGTTGG	C	G	BB	BB	AA	chr7A	288854269	chr7B	245043676	chr7D	264699216
AX-94386259	TCGCTGTTGGTTCTGTTTGGTGGATGTGGAGGCCAGGGCCTGCTCAATGA[Y]GTGTTTATTCTGGATTTGGATGCAAAACATCCTACATGGCGTGAGATTTT	T	C	BB	BB	AA	chr6A	93814133	chr6B	151130632	chr6D	78268155
AX-94386883	ACGTCTGTGTGGGCGCATGTCTTGCCATTCAATTAGGATTTAAAGTTAGG[R]TCTCCTCTGATTTATTTACATACGTATCTTCCACTACCTAATCTTTCCCC	A	G	AA	AA	BB	-	-	-	-	chr4D	49871307
AX-94388467	CTGACACTTCATGAGGCAGACGAGCTGACTGATATGCGACTCAAAGTGAG[R]CACTGGAAGGAGAAGGAGATCAACAGCGAGGAGAAGCGGCTCCAGGGCGG	A	G	AA	AA	BB	chr1A	476613096	chr1B	502951747	chr1D	376782139
AX-94389395	TTGTAGTTGTTGGTTTGTTGTTTGTGATAGTCTGATAGGGAGTATATAGG[Y]CACGAATGGATAATTTTGCAACTTTAGTGTAAGGTTTCATATGTATTATG	T	C	BB	BB	AA	chr6A	573137629	-	-	-	-
AX-94392526	TCATTGGTTTTCCGCTTGTGTTCCTTCCACTCCCAATGATGTCTGGTTATTATGTGGCAAGGTTCTTTAC[Y]AAGAAAAGCCTGTCATCATACTTCACCTTT	T	C	BB	BB	AA	chr5A	21409301	chr5B	24098393	chr5D	32693437
AX-94392664	TAGAACATGGAGTGATGGTCTTCTCCTTGTTATTGTTCATGGATCATTGTATTTTG[K]GATTCTTAGGTGCTAACTTGTGGTTTATATGCTATTTGGTTGTG	T	G	BB	BB	AA	chr5A	450737651	chr5B	411022440	chr5D	350323907
AX-94396148	TAGTCCGAGTTTAAATGCTTGTGGTCTTTTTCCTGAAATAGAAGTTCTAC[R]CCAACAGGCTGACAAAGAATACAAGGTCTTTGAACTACCCCCAGAGATAT	A	G	BB	BB	AA	chr2A	2639504	chr2B	7429279	chr2D	3788582
AX-94398986	AGGATTGTTGCTCAGCAAAGAGATTGATTACACCATACATGCAAGTGAAG[S]AAGACATTGAGCAAACGGCTACTAATATTCAGAAAGGGTGAGAGCTGCTA	C	G	AA	AA	BB	chr7A	733254033	chr7B	742935552	chr7D	633564905
AX-94399569	TCGATCAAGAGCCACCCGATCCTGCTACCCATCGACCAGAAGATCTACGC[Y]CTTTCCCGAAGCCCCTCAGTGAAGGGACCGCTCGATTACTTGCCCTGGTT	T	C	BB	BB	AA	-	-	chr6B	429256425	-	-
AX-94399887	CTAATACAGTATGCTATCACAGTGTGTTTGTAGCATTGTTTTTAAAGCGT[Y]GCTTAGGAGTCGCCTAAGCGCTGAGGCGCCCCAGGATGGTAAGGCATCCG	T	C	AA	AA	BB	chr7A	187035059	chr7B	152766298	-	-
AX-94400417	ATTTTGCGGGTAACTAAACCAATCATGCTCTTCAGCTCCTAAGTTTGAAC[Y]TAGATGTATCCCCATAAGATGTTTCCCCTTTAAATATCAGCTACTTGAGT	T	C	BB	BB	AA	chr7A	110183478	chr7B	64287537	chr7D	105381853
AX-94401516	TAGGCTTTCGGTAGCCCGAGTCAAATGAGGAACAAGAGCGACCTCTATAT[Y]CGACCTCCATATCCGTATGAGAGAACAGGATGGGGTCGGCGACGTACAAT	T	C	AA	AA	BB	chr6A	121618678	-	-	chr6D	100873186
AX-94403162	AGCTTGATGCTAAACTGGAGCAACGGAGGAACCTTTGCTATATACGCGGC[R]GTGTCCATGGGCACCCTCCTCTTCGTGTGCCTGTGCGTGCCGGAGACCAA	A	G	AA	AA	BB	chr1A	575306095	chr1B	667070972	chr1D	479495324
AX-94403958	CCGTGTTGTGCTGCAGATCTTCTCTCCATGTTCAATAATCAGTCTGATAC[R]TAGCGATCCGTTTGGGAAATATTTATTTTGATGTTAATTTTTATCAGCTC	A	G	BB	BB	AA	-	-	chr2B	726703777	-	-
AX-94406795	CGCAACCACGCCACCGTCGTCTGCAAGCCACTCAAGGCTTAGAAGAATTT[W]CGATCCGACGAACTAGACGGCGGATCCGCTGGAATGCGTGCACATGTTTG	A	T	AA	AA	BB	-	-	chr4B	653212882	-	-
AX-94409237	TAGAAGAAAAGGAAGTGGTATTAGCAGGCCACAGGTTTCCACTTTTCTTG[Y]CATCTGGTCAATCGGGGGTATCTTGCTTGGCATGCTTTGGATGAGTAAAC	T	C	AA	AA	BB	chr5A	91118319	chr5B	102495643	chr5D	96000882
AX-94410036	CCCACATTGCTGGATATGCAGGACCCTGCTGGATGCACCAAGTATAGCCT[S]ACGAGGGTGAACTGGACAGATCAAGTCGAGGGCCACCCACACACGTATCA	C	G	AA	AA	BB	chr5A	571327357	chr5B	552750095	chr5D	452485558
AX-94413032	TCAATCGCCTTAAAAGGAAGAAGATTATAGCCTATATGTTTTGAACAAAC[R]CAATGCACATAATAATTCAGGGGAAGAAATTCAATGGTACGTAATATGCA	A	G	BB	BB	AA	-	-	chr5B	595638077	-	-
AX-94414393	TTGCTTACATATCATCAGATGGAGTTGAAGTAGGCAGTTCAGATATCAAT[R]TGTTTTTATCTCTATGCTCATATATCATGCCATCGAAAGGCTATTTAAGA	A	G	BB	BB	AA	chr5A	309955711	chr5B	256046787	chr5D	242575522
AX-94414628	ATCAGGGGAATGGAGAAGATATTTATTGCCCAAGAGCAAAGATGCTTGAC[Y]AGGATTTGGATTGCTGACCGGCCTGTCTGGACTGTTTCTTATTTGTCTGA	T	C	AA	AA	BB	chr2A	744792414	chr2B	748430554	chr2D	613105287
AX-94415990	GATGCTACCACAACAGCAGGTGTAGACCTGGGTCAAGGAATGCGTGAAGT[Y]GATATCAAGAAATATATCAAAGTAGAGAAGATTCCTGGCGGCCAGTTGGA	T	C	BB	BB	AA	chr7A	509146982	chr7B	441478822	chr7D	424050461
AX-94416133	GAATGACACACTGCCCTCGCCAACATAACCTGAGATAGGGCCTCGCTCCA[Y]GATCACATCATTACTGCCACTACGTTCACCTGATGGCGCATTGCCCACAC	T	C	AA	AA	BB	chr6A	83437447	chr5B	261674944	-	-
AX-94416966	TACTCTTTGACTTGTCACAAGCATGGTAGTAATAGTTCCTTTTCAGCATA[R]ACCACAGCTAAGAATAAAGAGAAATATGTTTCTTTCAACGAAAGAGAATA	A	G	BB	BB	AA	chr6A	488608560	chr6B	524963111	chr6D	347737960
AX-94417633	CGGAGGTACTATGGTTGGCAGACACATGCCTAGTGCAGATTCAACATCAA[R]TTGAGAATAATCAAGTGATACTGTATTGGCAACACAATATGCAAGAACCC	A	G	AA	AA	BB	-	-	chr1B	229637112	-	-
AX-94419260	GCGTGCATCTAGATCTTATGGTTTAAAATGGTGAGGTATTGAAATATGAA[R]TGCCTTTCTTGCTCTTTTCTGATTAGCTACTAGCCTTCTTGCTTCGGTGC	A	G	BB	BB	AA	chr2A	485792794	chr2B	429145727	chr2D	360489953
AX-94420513	TTCAATTCTTTCCACCTGCTATGTTTACTTTTTATATCATCTATCAATTA[Y]TAGAATTGTCATCTCCTCTAGCTAACTTTTGTGGGTATAGTTTATACAAG	T	C	BB	BB	AA	-	-	chr7B	74367241	-	-
AX-94421465	GGGTAGACGTCTCCACAATGGTTCAGCACCCAACTCACGATCCCAAGCCT[Y]CTCCAGCAGGTCACCAGGGCAATACTGGTAGCAAGTCAACGGCAACAGCA	T	C	AA	AA	BB	chr3A	610525448	chr3B	620790036	chr3D	468663310
AX-94421515	GCAGGCCTTGCCATGCGAAACAGTAGATTTTCCTCTTTAATTCAAGTTCC[R]TGGGAGGGTGCCACCACAATGGCAGCTCTGTTTGAGATGGCTAGCAAAAA	A	G	AA	AA	BB	chr5A	362188638	chr5B	308565476	chr5D	272370311
AX-94422385	TTTCTGAAAGACGTCAAAACTGTACATACTGTAATGACCTACGGGATTAA[W]TAAACACATAATATTGCCTTTGTCGACATTTATGTCCTCACCGCGGAGCC	A	T	BB	BB	AA	chr7A	154316682	chr7B	115213878	chr7D	153250383
AX-94422746	AGACCGGGCAGATCGGGAGGCAGGAGAAGGAGTACGAGATGACGCTCAAG[M]GGACGCTGCAGAGTATCTGCCTGCTCACCGTCCACCCCAACACCACCACC	A	C	BB	BB	AA	chr4A	610497628	-	-	chr5D	562131662
AX-94423435	TCCGACATCTACAGCTTTGGTGTTCTTCTGTTGGAGCTGATCACCGGGAG[R]AGGATCTATGATGCTTCGAGGCCTAAGCCAGAGCAGAGTTTGCTAACATG	A	G	BB	BB	AA	chr5A	664799847	-	-	-	-
AX-94425442	TATTTGGCATGTCACCTCGCCAGAACAATCCTGAGAGCAATGCATATTTT[Y]AGCGGAATTTAGTAAGATAACTACGATGAGGTACTAGCATGTATTTTGGA	T	C	AA	AA	BB	chr2A	747147007	-	-	-	-
AX-94425668	TCGCCGTGTGGGAGGCAGACATTGTCAAGCGGGAGACGGGCATGTGAGAT[R]ACATGTGACTTAAGTTATGCCGTTTAGAACTGTAAGGTGATATGTGGTCT	A	G	AA	AA	BB	-	-	chr7B	547919800	-	-
AX-94425756	TCTGAGAAGATCCATTTCCACATTCATCTGTAAGAACCTTGGACATAGTG[Y]GACTCACAGGTGGATCAATCTCTTTTAGAGAATCAATCTTCAAAAAATGA	T	C	BB	BB	AA	chr1A	283745160	chr1B	315094071	chr1D	220412902
AX-94426572	CAAGATCCTTCATTTGGTTAAACAATTTGTATCCTTCATCTAACCTATCT[R]CATTGCACAACTCATAGATCAAATCATTAAACATCAATAGCTTTCCCTTG	A	G	BB	BB	AA	chr7A	118115225	chr7B	72312832	chr7D	112788197
AX-94426612	TTCCGTCCCAATTTCACCAGAGAGTAATGAAGACAATTTATGTACACTGT[Y]TCGCCAAGCAATTGATGGATCCTCCGACCCCAATGTGATGCAGATTCAGG	T	C	AA	AA	BB	chr5A	259078393	-	-	-	-
AX-94427732	ATCCAGGAATATGATTGTTGGAGTGATTCCAGCTGCAGATATGTATGACG[R]TGAAGATGAAGGTACATCAGAAGCTGAACAGAAACGGACACAGGGGGAGC	A	G	AA	AA	BB	chr4A	140791664	-	-	-	-
AX-94427951	GTGGTGGAGCATCACCATCAGTTCCATACAGACTATTTTTACAGTCTATA[R]ACCATGTTTGGTAAGATTATGTGCTGGATGATTCACATGCGGCAGAGGTC	A	G	BB	BB	AA	chr7A	613559514	chr7B	574443733	chr7D	533862005
AX-94427980	AAACATTCTTTTGTGAACAGAGACTGGATAAGTGCATCCCTGAACAAGTG[Y]GATGTAGCAGTGGCATCATAAAGAATCGGTGGTGAAGGGACCTGCAGACA	T	C	AA	AA	BB	chr1A	376472639	chr1B	409125263	chr1D	302820336
AX-94428457	GCTGTCGTGGATTTGGTATCATTCAGCAATATCCTTTATGGAATCTATCC[R]CCATTATTCGTTGTTCTTATTGTTTTATTCTCTTGGAGGGACCGCTATTA	A	G	BB	BB	AA	chr3A	124184367	chr3B	157341577	chr3D	107666398
AX-94428885	TGTAACTTATTAGACGCACCTCGGTGTATGGTTCGACTTTTGGTTCAGGA[R]TACAGTTCCTGTAGGACTAAGTGCCAAATACCTTCATGATTCATGATGGC	A	G	AA	AA	BB	chr1A	72380070	chr1B	115009542	chr1D	73144751
AX-94429431	ACGGCACGAGACAAAGTTTGTCATAGATTCCGTCGCATAGCTTCATACTC[M]GTATACTGCACCACGCTGTCGATCGAAGCACGTCCGCAACCGGCAAAGAC	A	C	AA	AA	BB	chr7A	128335391	chr7B	89516909	chr7D	127634137
AX-94431172	TTTGACATTTCTATACAAAAATGATGTTACTTTACGGATACATATTTCCT[Y]GAGATATATGCCAAACAATCAGTAGCATCTCACAAATAGATACCAAAATC	T	C	AA	AA	BB	-	-	chr6B	46843311	-	-
AX-94432469	TCTTGCTGCCCTTCATCCTTATGCTCAAGGAGGGCTTCCCCTTGGATATG[M]AAACATGATCGGATACCCATCTTTGCCGCAAAGCTATGCGTATCTCCCGC	A	C	AA	AA	BB	-	-	chr5B	522366593	-	-
AX-94433574	CTTGCCCGGCTTATGCGGTACTATGCAGGCTGGACTGACAAGATCCATGG[Y]CTCATCGTACCGGCTGATGGCCCGCACCATGTACAGGTGCTTCACGAGCC	T	C	AA	AA	BB	chr7A	172989388	chr7B	136286353	chr7D	170178294
AX-94433663	TTCCATTTACCTGCAACATCTGCCTCTGTGGTCAGCCTCACAGGCGCGGG[Y]GATTGTTTGGTTGGTGGGTTCCTTTCATCTCTATGTGGGGGATTGGATAT	T	C	AA	AA	BB	chr1A	290521626	chr1B	323907819	chr1D	224406849
AX-94434002	AGGTGCCAGGTTCCACTGATGCTAACTACTTCAAGCATCTTGTCATGGAT[Y]GACTGTGGGTCAAAGTTGTCGAGATTCTCCTCCTCGTTTTGCCACAGGTC	T	C	BB	BB	AA	chr1A	415179424	chr1B	438892121	chr1D	326057573
AX-94434430	GTTCATCTGGAGCATCGCATCTATTAGAGAGAATGGCCTTCAGGAGCACA[R]CAAATCGGAGTCACTTGCGGCTAGTTCGTGAGGTGGAAGCCATCGGAGGA	A	G	BB	BB	AA	chr1A	531839248	chr1B	585695834	chr1D	433901480
AX-94434740	TCTCTTGAGCTTTGGTGATACGAAAAGGGATATTGTATATTGGATTGCTA[R]CCATATATAATGCTAGCCGTCAAGTTCTAAAATTTTCAACTTAAGTACTG	A	G	AA	AA	BB	-	-	chr4B	201800949	-	-
AX-94435777	TCTAGTGGCTACATAATCTACAGAATAATATAACCCTGGCAAGGACAGTG[R]GAGATATATTATGGTTGATCCCTTTTGGGATATTGAATCATCAAATCACT	A	G	AA	AA	BB	chr5A	239398700	chr5B	208427397	chr5D	204277806
AX-94435799	GTTTTCTTTGGATTATGGATTTCTGTAATCTGTATATGCACATCCATGAA[R]AGATGGGACATGAAGTGTGTACATGTCTGATTTCAGTCACTCTTCGAGCT	A	G	AA	AA	BB	chr4A	109848186	chr4B	438377101	chr4D	354882553
AX-94435855	TTCCTATTTGTATCTTTGAGTACTCAAGGGGATATTGCTTTCCCGCTGTT[Y]GTACTATTTTCACTTGGGAATACTGGATACTGTTGGAAAGGGGTTACTCT	T	C	AA	AA	BB	chr5A	651450152	chr5B	659418634	chr5D	523863274
AX-94437464	ACCACGGACGCGGCAAGATGCAACACAGTGGAGGAGATATTATGGTGCAG[Y]AAGTGGTGCACAATCCCAGCGACGGCACCAACCTCTCCTTCCCGATGATC	T	C	AA	AA	BB	chr7A	332370297	chr7B	255046271	chr7D	299139779
AX-94437497	AGGAGGATGCCGATTCGAAGCTGGCAACGGTTTTAGTCAGGTTAGATACA[Y]TAGAGGGTGTCGTTAAGGAAATTGCAGAGGACAAAATGAGAAGTCCTGCC	T	C	AA	AA	BB	chr1A	548160551	chr1B	624130567	chr1D	454230256
AX-94439385	ATAAGTGAGACCAGTTTATTTTTCACCAGTGACCTGTAAT[R]ATGGCCTGTGATGAGGGCATTGCTGTCTGCTGGCACATGAACAATAAGCTCTTAGTGATG	A	G	BB	BB	AA	chr6A	91427083	chr6B	149057865	chr6D	75375143
AX-94440414	TGTTATGGGATATGATAGCGTGAAAGCTAATGGAGGTGACAATGACAGTC[R]TCACTCTTCCAAGGAAGTGATAGATGTTAGACTTCGGATGGATGGGCTAT	A	G	BB	BB	AA	chr7A	481618816	chr7B	432909194	chr7D	416993506
AX-94444069	GCTTCCACACATGATACTTCCCACCAGCGTATATCTACTATTTGTGTGAC[R]TTGTTCTCATGTTTTCTATCGTTTCCCGATCAATAAAGTTGGGGTGGTGA	A	G	BB	BB	AA	chr6A	574275007	chr6B	646260306	chr6D	429026251
AX-94445724	TTTTGCTTCACGTTGTCCAGCAACTTGTCTTGATAAAGATCTTTTCCGCT[Y]GATGAACGCGCTGAATATATGTTTGTCATCGGGAAAGTCTTTCGTCCGGT	T	C	AA	AA	BB	chr4A	35624001	chr4B	533495643	chr4D	434271971
AX-94446733	AGCTACTGTGAGGAGCCATGCAATGGGTCTTTTCTTGGAGGTCCAATATA[Y]TGCTGCATGTGGTGCCAACGGCTGGTGCACGTTGATTGCCACTCAAGCAT	T	C	BB	BB	AA	chr1A	415177581	chr1B	438890262	chr1D	326063876
AX-94447166	ACATAATTTTCATTTTAAGTCATATCCTCTCAGTCTTAGGCAGCTACTAT[Y]TATGAACTTGGAAGCCGGCGCAGCAGGTATGGGAGGTAAGATACTTGATA	T	C	AA	AA	BB	chr6A	524310889	chr6B	571734227	chr6D	382351032
AX-94449353	AGAATAAGCCACACTCGTACAAACCCGAAGGTTGTGCCACTATCAAATGC[Y]TAGACACTGCAAATACGAGGGAGAAAGTGACCAGTGTGAAGAAGTTAACC	T	C	BB	BB	AA	chr6A	105012826	chr6B	165059630	chr6D	87113856
AX-94455601	GAACAGGAGCTTGAAGATTACCAGAAGCATGTTGCTTTATTTAAGAAGCG[Y]GAAGGGGCTATTTCTGAGCAAATCAGTAATGAAGACTCTGCTGTGGATGA	T	C	AA	AA	BB	chr7A	186461803	chr7B	153411059	chr7D	184133729
AX-94457065	GATGGTGCTGCGATGCCTGGACAGAGCTGTATGGCCATTCCTGAGCTACT[S]ATGGAAGACAGTAGCGCATGGCTGTCGAGGATCAAGGGGCTCCATTTCCC	C	G	BB	BB	AA	chr3A	500970175	chr3B	489176543	chr3D	376165732
AX-94457186	AGTACTACTCCAAGCTCGGCCTAAAGATTGTATCAGGGCTTAGCAGTGAA[Y]TGGTTAATGCCAAGAACATAGCTGCACTAGATGCGGATGCTTTGTCTGCC	T	C	BB	BB	AA	chr6A	107119055	chr6B	169323486	chr6D	89009157
AX-94457773	GTGAACTCGTAAAGCGTCAGGGACACGTTTCTTTTCCTTTACTTCTCAAT[Y]TATCCCCATTTGCAGGAGGCACATTCACCACTGGACAGGGACCTGGACCT	T	C	AA	AA	BB	chr2A	517814510	chr2B	453812808	chr2D	383296305
AX-94458575	AAAACACCCCCTTTCCCCTGCTCACTAAAGGTGATTATCTGTTTAAGACC[Y]AACCTCCAATGCAACCCCTCTACCACATCTTTTCTGTGTCTTGTTTCTAA	T	C	AA	AA	BB	chr3A	444460309	chr3B	425579910	chr3D	329494703
AX-94459017	AAGGACCAAGCAGGTGCCCACTGGAAATCCTCAAGAATGACTCTTCCAAT[R]GAATATTCAGTTCTGTGCTGGTTCTGAAAAACATTTGTAACTGAATCTGA	A	G	AA	AA	BB	-	-	-	-	chr7D	608404851
AX-94459609	ATTATTCTAGGCTCACTTTGCTGTCAGGATTACCATTTGAGGAGCAACTT[S]TGGAGCTGTATACAGTACCCATGTTTCAGGCATTCCAAGACGAGATCAAG	C	G	AA	AA	BB	chr4A	87972203	chr4B	463718171	chr4D	377853178
AX-94459977	TAGCCTGGCGAAGCCACAAGCCTAGGATTATGATATATGGCTAATAAGCC[R]CATCAATGCGTTCCACTGCTGTAAACATCAATCTGGTTGATTCCCACACT	A	G	AA	AA	BB	chr4A	518826567	chr4B	100847606	chr4D	68424915
AX-94460808	GAAATATTTGGAGCTGCTACGGACACTACTGCTTCCACGCTAGAATGGGC[Y]ATGGCAGAACTCATCCGCAACCCACACGTAATGGCAAGGGCCAAACTCGA	T	C	AA	AA	BB	chr2A	21274349	-	-	chr2D	9883382
AX-94462983	ACAGCCAAAATTTTTTACTCCAGTTACTAGAAATACATAGAACCTCGATG[K]TCGAACATACAAGCCAGTACAATTGTTAAATGAAGTTAGGCACAGTTTCA	T	G	BB	BB	AA	chr5A	2312249	-	-	-	-
AX-94464183	CTGCTCATTAGTTCCCACTAATGTGGCACAGTTGTTAAAGCGCGACGACG[Y]AGACGGATGCCCAAGCGCAGAACAGTAGCACCAATACGAGCCAGACTGAG	T	C	BB	BB	AA	chr2A	18024272	chr2B	28372611	-	-
AX-94464551	CTCGTCGCGTTGCAGGAGAAGCTCACCATCATCCTCTATGTCAGTCAGGC[K]CTCGCAGCCCTCAAGCTGCTAGTGCTAGCGGCAGATTGTGCTGGTGCGCT	T	G	AA	AA	BB	chr2A	32155596	chr2B	49083057	chr2D	30262815
AX-94464859	GATGGTGGTGCATGACCCCAGCTGTTGTGAATCATATATCTGGTATAACT[Y]GGGTATCTTCGAAAGGTTTCGTAGTCTCCCTGCTTCATTTCCGGGGTTCG	T	C	AA	AA	BB	chr7A	429399373	chr7B	375886337	chr7D	381301135
AX-94464890	CACAGGCAATGATGATGATGGGATAGCATTCCTAAAGAAGATGTTGGCCA[R]GTCATTTGAAGTTAAGGATCTGGGTTTTCTTCATTATTTCCTGGGAATTG	A	G	AA	AA	BB	chr4A	140792786	-	-	-	-
AX-94466619	CTTCTCACACTGGAAAAGGATGGAAGTGTCATTTCAGAAGTGGAGATCAG[Y]ACCCAGTTACTTCAAAGAAACGATTTCATTAAGATTGTCCCTGGTGAAAA	T	C	AA	AA	BB	chr6A	150967290	chr6B	226402549	chr6D	127385612
AX-94467792	GCACCGAATTGAGGTTGGCGGAGGGATGAATTCATTGCATTGGAGGTGCC[R]GGAGATCTTGTTTATACATTGTCATTGGTTAATCAACTCTGAAATGTCTG	A	G	AA	AA	BB	chr5A	649708429	chr5B	657594922	chr5D	521372592
AX-94467962	GACGCACTAGAAGCCTACGATGAAGCCTATGAAGAATTCATGAGAATTGC[Y]GACTCCCCTTGCACCACAAGTACAAACGGGAGGCCTCAGGTAAATGAAGA	T	C	AA	AA	BB	chr5A	106728890	chr5B	103578604	chr5D	97462391
AX-94470620	TCAGGTGTCCTCCCGCAATGGAACCCAAGGTAGGTTTTCCTCCCGCAGAT[R]TCATGGCCAGACCAGGTCGTGGTGATGTTTTTCGGGTCACTAGAAATGCT	A	G	AA	AA	BB	-	-	-	-	chr6D	291959364
AX-94471438	ACTGGGTTAGCTCGCTTGACCTATGAGTTCTCAGATCTTATTGGAGTAGC[K]TACAAGCTCCTCCCCTCGACTTTTCTCCTTATGCAGAGGAACAACCGAGA	T	G	AA	AA	BB	chr6A	574478001	chr6B	646628068	chr6D	429309797
AX-94472377	TCAACAATGAAGACGAGGAAGGCTGGACAGAGGAGGAATTTGACAGTCAT[R]TAGTGAAGGAGCGTGAGGGAAAACGACCTATTATAACTGGCGATATACAA	A	G	AA	AA	BB	chr6A	135245265	chr6B	199763658	chr6D	110882221
AX-94474145	AATCCAATGGAGAACACGCCAGACGTAGTGATTCCTGAATATCAAAGCTA[R]TGTTTGGGTACTAACCGGAGCACTATGGTTAACTTTTTCGGAGATGTCTT	A	G	AA	AA	BB	chr2A	722519545	chr2B	710281669	chr2D	587697605
AX-94476469	AGGTCCGCACCAGTAAAATATTCTCAGGCTA[Y]CAGTACCTAGAAATTAAAATTACTACTGGGTGCGCCACATACACAATCATCACTCCAGCAGCAGCGAGT	T	C	BB	BB	AA	-	-	chr5B	698260989	-	-
AX-94477803	ATATCCTGAGTTGATATGGTGACAGTGAGAGAAGAGACACGCAAAGGGCC[R]TGGACAGAGCAGGAGGACATGCAACTGGTATGCACTGTCCGTTTGTTCGG	A	G	AA	AA	BB	chr5A	109279377	chr5B	115074793	chr5D	105103667
AX-94477950	AGCTAAGAACAACCACCCTGCACGTAGCACTCCATGGCGCTCACCGGCGA[Y]TACAAGCTCATCAGCACCGACGACATGCTCCAAGGCCACGCCGAGCTCTG	T	C	AA	AA	BB	chr1A	522096866	chr1B	576461639	chr1D	427238136
AX-94478158	TCAGAGGTGCCACCCATCGAATTTCCTCAAGATTTGCAGATGGAAGTCCA[Y]TGGGAACCAGCCCGGGTAGCACCCAATGTGCTCACAACTGCACAGAGACG	T	C	BB	BB	AA	chr2A	550624594	chr2B	482733694	chr2D	406952934
AX-94478317	TCGGGCGAAGAGATAGCGACTCTCAAAGGGCACCTGGACTACTCGTTCTC[R]TCGGCCTGGCACCCCGGCGGGCACGTCCTGGCGACGGGGAACCAGGACAA	A	G	AA	AA	BB	chr2A	113817246	chr2B	162864388	chr2D	112541918
AX-94478828	AAGCGTTGAATCAGTTTCTGAAGAATGCCTTTCAATATTGATTCTTTATC[Y]GTTGCAACCTTAGAAAGTTCTGATATTAGTTGTTTTACTTCTGGTGTCCA	T	C	BB	BB	AA	chr5A	413793742	chr5B	372651647	chr5D	321726873
AX-94478936	TAGCACCCGCGCTGTCGACCGATCCATGTCCTCTACTAGTTCGAT[R]GGTTTGCTGGATAACCTACGTACGTCTACTTTATTACCACAGTACTGTATTGCGG	A	G	AA	AA	BB	chr1A	457811595	chr1B	479869191	chr1D	356928674
AX-94479005	AGCCCCAAGAGAATGGTGTCCAACGTCTCCATGCATGGGAAAAATAATTC[Y]ATGCATATATCGTCCTAGCCAGCAGGGTACATCTCCAACACCTCTCCAAC	T	C	AA	AA	BB	-	-	-	-	chr4D	238300402
AX-94479277	AGTTATCCATCATTAGAATAGAACAGTAAGCCTCTTTCCAAAATGGCAGA[Y]CAGTTTCCCCAGTTAAGTCTAGTTGTACTCCTCCAGAAGCGGTGCAAGAA	T	C	AA	AA	BB	chr3A	374441619	chr3B	376479420	chr3D	285790445
AX-94480883	CTCGTTTCCTCCTGGGACAAGACGGTTCGGCTATACGACGCCGAGGCGAA[Y]CTGCTCAAAGGGGAGTTCGCGCACCCCGGGCCTGTGCTCGACTGCTGCTT	T	C	AA	AA	BB	chr4A	49252958	chr4B	510316241	chr4D	414157801
AX-94481426	AAGATGTTATCGATATTGGGGCTAGAGAACCTGAGTTGAAGGAGTTTGTG[Y]TGTCTGCCATGAAAGAAGCGAAGGGCAAACTAGTAAGGCCTGGTCAGACC	T	C	BB	BB	AA	chr4A	87972656	chr4B	463717718	chr4D	377852725
AX-94481513	TCACCGCACCCATCAGCTTCAGACAGCTGGCCTACCAGAAATGATAGATT[R]ATTCCCGATAACGATTTGGAATCTACTGTCGTGAGTTTGATTGATTCTAA	A	G	AA	AA	BB	-	-	chr7B	723950328	chr7D	625102381
AX-94482740	CTCAAACTGCAAGCCGAAGCGTTCGGGCGGGACACGGTTGGGGGCATCCA[S]TGTAGGTACGAAGTAGAGGCTGCGAGGACCCATGTCGAAGAAGCCGATGA	C	G	AA	AA	BB	chr6A	28328524	chr6B	49280434	-	-
AX-94484908	CAGGGGTCAGCGCGAATGTTGAAGGCAAGCTGGTTTTGGTTGGGAACAAA[M]GGCTCATGCAAGAATTTGAAGCTCCAATGAGCTCTGAAGTGGAGGAATAC	A	C	BB	BB	AA	chr6A	150969061	chr6B	226400921	chr6D	127383857
AX-94485698	AATGTAATCACATGTAGTTTTCCAATGGCAAGATTAGGTTATATACTTCA[R]AAATTCCCACGATATTCTTTTTTGTTGGTTCGGGTAGAGCAAGAAAGCCT	A	G	AA	AA	BB	chr1A	497762747	chr1B	540440147	chr1D	403053080
AX-94487706	GCACCAACCGAGTTGCAGATACCTCGATACTTTGATCTGTATCATATGGG[Y]ACACGATTCTTTTCATCTGTATCATATTGGTTGGTCATTCTTTTGGATAG	T	C	BB	BB	AA	chr4A	46123789	chr4B	515165524	chr4D	418617267
AX-94492993	TTGCAGGAATAAATTCTGCTGGAAAACTGCCGCGGTGCATAGACATAAAG[Y]GAATAAAGTTGAGTTGAACTACTATGTGAGGATGTTGTACAATGGCGCTT	T	C	BB	BB	AA	-	-	chr3B	596619322	chr3D	455020173
AX-94494133	TGCTGTAGTACACACAATATCACTTAACGTAACATCAGGTTTAGCCTTCC[R]CTGTTTTTGTTGGTATCAATACGTAATAATTATATTTATCAATCTTCTTA	A	G	AA	AA	BB	chr6A	141861185	chr6B	203689813	chr6D	114171705
AX-94494290	CGTCACCACAAAAAATGTAACAGCAGTAACATAGAGTTTAAACATGGTAC[R]GGAGGGTCTATTGCCGGTTGCAATGTACACAAGGTCCAAAGTAAGCGCAG	A	G	AA	AA	BB	chr5A	596664321	chr5B	585047431	chr5D	477832395
AX-94494359	TGTTCAAGGCCTCTCTGTTCACAGCAGTACATCATTTTACATCCTTGGAA[R]TTGTGGAGCGAGCCTACTTGAGAATGCAATGTAGCAGGAGTCATTAGTTT	A	G	AA	AA	BB	chr2A	57832133	chr2B	88932690	chr2D	56202844
AX-94497450	GGCGTCTTCTCCTACTGCCTCCCGAGCTACAAGTCGTACTACTTCTCCGG[S]TCGCTCCGGCTGGGCGCCGCCGGGCAGCCCCGGGCGGCGCGGTACACGCC	C	G	BB	BB	AA	chr4A	1913145	chr4B	590139478	chr4D	469563345
AX-94497882	TGTTGGTCTTAGACTACACAGTTAAGACTAGATCTCCAACTTCCAGGCTA[Y]CAGAAGCTAGATCATGCTGCTACTGTCACCAAAAAGTCTCTTCAGTGTCG	T	C	BB	BB	AA	chr1A	499380953	chr1B	542935105	chr1D	404139297
AX-94498066	NNNGGAGACTTGGGCTCTTCCATGATATTTTTAGTAGTCATAGATGTTCT[R]GTGATTGAACAATTGGTCTCATAGGAACTTGGCCACTACATTTTGTAGCA	A	G	AA	AA	BB	chrUn	66508824	-	-	-	-
AX-94498254	AAAAACAAACTAGGCTGGCCTTATTTGCGAGTCACTTTCTAGTCTCTGCC[Y]ATTTGTTATTTGTACACAAATCCCGAGGAGTCGATCTGCTATTGGAGGAT	T	C	BB	BB	AA	chr5A	402456161	chr5B	358891427	chr5D	312450126
AX-94499743	TACGGCGGATTTTCCATCAGCATCTGCAACTTGTCTCAGTAGTTCTTCAA[Y]TCTCTGGTGTGCTTCACCAAGTTCCCCTCTGGTTGCCTCGTTGTGTTGCT	T	C	BB	BB	AA	chr1A	539924258	chr1B	605323546	chr1D	445065840
AX-94501078	TTCATATATAGCTGGAATCCCTTTTCCGAATGTAAATTACATCTTTTTAC[Y]CCGTTGCCTCCCCCTCTCTCATCAACTGCCGGCAGCATATATACACCAAT	T	C	BB	BB	AA	chr6A	51409722	chr6B	90218736	chr6D	38888117
AX-94501130	GACACGGTGAAGATCTGAACCTGGTTGGGAAGTGTAGAAGATTAATCGCA[S]TGTGGTGATATTTCTTCCAGCGATATGTACTATTCTCCTGGAGTTGGTTT	C	G	AA	AA	BB	chr7A	91874595	chr7B	41778894	chr7D	90547497
AX-94501596	TAAAAGGGGCAAAATATTATGGGGATACGAAGTTTTTAGTTATCATTAAG[R]AGTGGTATCCCCTGTTCTATTCAAACTGAATGAAACCCTAGACAGGTTGT	A	G	AA	AA	BB	-	-	chr6B	526479163	-	-
AX-94501682	ACAAGGAAGATGAGCAACTATTGTCTATGTTAGATCCTTTTGTCAACCTT[Y]TGGGAAAATGCCTGAGTTCCAAGTATGAAAGTGTCCTTTCTGTCACTTTT	T	C	BB	BB	AA	chr3A	374440424	chr3B	376480612	chr3D	285789250
AX-94501980	AAAGTTAAAATAACTACATGTGAAAAGTTGATGAAAAAGTTAGCCAAGGG[Y]GTTGAGGAGGCCAAAAAAGAAATGGAAAATCTGCTTGCTCAAAAGGAGAA	T	C	AA	AA	BB	chr1A	505271215	chr1B	551300681	chr1D	409794054
AX-94502743	CCACGCGTCCGGGCATCCAGATGATCATCTGTGAAGTCCTTATCGG[Y]GCTATCATGGTTGCAAAGCTTGGCGATGAGGGTGGGATCAGCAAGACGTATGCT	T	C	AA	AA	BB	-	-	chr1B	669568274	-	-
AX-94503628	GACACTCAATCAGTTGCAATGGCCCAGGTAATTAGCTTAGGCAGCACTCT[R]TTATTATGTCAGGTGCTCACCAAAAGGATAGACACCTATATGGTTGCCAC	A	G	AA	AA	BB	chr2A	375038042	-	-	-	-
AX-94507131	CTCTCCGGCATCAGCTATCAGGTCTAAACTTGTAGCATTTGAAAGGCTGC[R]GATAACATTTTGGCCACCTAAAACTTTAGCACCATCCAATATGTCAGAAG	A	G	BB	BB	AA	chr2A	166240838	-	-	chr2D	156550087
AX-94507636	AGGTTTTCCCTACTGTTCCTAAAACAAGTAGGAGTCTGTTTCTATTTCTA[S]TAGGAGTCGTCATGTAACTTGACTATTTATATTGCCTCCCTGTGGAGGAA	C	G	AA	AA	BB	chr5A	482913734	-	-	-	-
AX-94507727	GTTGATGAAGGTTCGGAATTTCCACGGCGAATTTGTGTATAGTATTGTAC[R]GTGTACATCAAATCATCAATTTACCATTATATGTGCCTGTCTTATTCGTG	A	G	BB	BB	AA	chr7A	275474486	chr7B	233986529	chr7D	255730934
AX-94507828	TAACCAGAAGGTATATGATGAATATTGCCCTATCTGCTGACGCAATGTAA[S]TCAAGGGAATATGATAAATTTGAGACATTTGATGATGCACTAGATGAGTT	C	G	AA	AA	BB	chr5A	116579159	chr5B	122428799	chr5D	110373868
AX-94508897	AGCACTAGTGATAGGCACAAGGACTCTACACGCTCGAAATATAGCACGTC[Y]GATGCTCATAAAGACAGGTCAAGATCTGGGGAGAAAGGCAGAGATGTAGA	T	C	AA	AA	BB	chr5A	2315408	chr5B	1745391	chr5D	1451765
AX-94509096	ATCCCATGTGGGTGACAGTAAAAGCATCCATGAAGATGAAGTGGAGAAGC[Y]AGAGGAAACGTGTGGTGCAGATTTAAGGAACACAAGCATCACTGGCGATG	T	C	AA	AA	BB	chr6A	445506517	chr6B	476173031	chr6D	308922428
AX-94509578	ACCATGCCTACAAGAAGCCCGAGGATGGCAGCAAGAACAAGGCTTAGTCA[R]CCCGCTCCCCCACCCCTCCATTAGAGCATGACCGACCGCTTAGCATGCTA	A	G	BB	BB	AA	chr1A	32968527	chr1B	53111777	chr1D	34947104
AX-94510816	ACAAATTGAATATTTCCACGGAGACGCAAATATTATCCTTTCAGTGAGTG[K]TTCATGGCTCCATAAACTTTTCTCGCCTACATGACTCTTGGTGGTGGTGG	T	G	AA	AA	BB	chr3A	689518814	chr3B	732990716	chr3D	553344464
AX-94512034	TAAAATTGTTTGTGTTGTTGACCAGAATTTGAATCAGAGAAACTAATTGG[S]TTTCCCCATGTGCATCTATGTGCTTCTTTTGGTTCTTTTCCTCTTTGATG	C	G	AA	AA	BB	chr7A	673055731	chr7B	648395248	chr7D	581248122
AX-94514653	TTTAACCTAATTTTCCGCTGCGAGTTGACAGGGTATCTTGGATCATGATT[M]GAGACGTTTGAGCTCACTAAGTGCTTAATGCGATGCAAATTTCGTCGGTT	A	C	AA	AA	BB	chr4A	389251058	-	-	-	-
AX-94514789	AAATCTGGTCAAATCTGTTTATACGATGATTCAGAAATTGAGCGCTACCT[Y]CTTCAATCTCAGTCTAGATCACCACCAACACTTCCAAGCCACTCATTTGT	T	C	AA	AA	BB	chr2A	659644468	chr2B	607240660	chr2D	515821966
AX-94514839	TTCAATACCTCAATCAACAGCCTGTCTAGGTAAGCTTTCACCACTTCATA[M]AGGTTCATGTCACCACCATAAGACAAATAGCTCACAGAATCCTCAACGAA	A	C	BB	BB	AA	chr4A	17260228	chr4B	562357312	chr4D	449733186
AX-94518482	GTAATAATAAGCCTACGAACTAAGCCAGAACAAGTTACAAGCTTCCTGTG[Y]GTAGCTGCACAATGGATAGTAGATGCAAAAGCAGGGTCATCGAGTCATAA	T	C	AA	AA	BB	-	-	chr2B	249198177	-	-
AX-94521698	CATATTGTTGGATGGCATCTTTTTCTCTGGGGGCAGAACTGCACATTTTT[K]CAACCATTTGTCGCATTTTGTCATCTTGCATTCTTAGTTGAACTGAACCT	T	G	AA	AA	BB	-	-	chr7B	501553269	-	-
AX-94522462	TGTTGACCCCTGAAGAAGGAAGATCACGCAAAACTTCTAAAAGAACAGTA[Y]CCCTCCAGCTGGCATGTGACTCGGTACGTGAAGAGAATATTGCTAGATTT	T	C	BB	BB	AA	chr4A	111292324	chr4B	437074391	chr4D	353522972
AX-94522969	CATTGGCTACAAATCAAGCAATCCCTGCTCGATTTTGAAGTTCTTTTAGC[S]AAAGTTGAATTGAACATGAAAAAATCAAACAATATACAGAGAGGAGCTGG	C	G	BB	BB	AA	chr1A	53493464	-	-	chr1D	473674882
AX-94523055	ACAGATTACACATAGCAGATCGGATTTATATTTGAACAAACCACACTCTG[Y]AGGGTTCCATCTATCTGAAAAGCATATGACCGAGTGGAGTGGAGCGGCAC	T	C	BB	BB	AA	-	-	chr4B	2149206	chr4D	1414556
AX-94523161	TAATTCACTGACTCATACTAGACTAAAGGTTATTTCAATTTCAATTTCAA[Y]TAAGCCACAAGAAAGTTACCTACCACAGAGGAAGCAAGTTAGTGGCAAGT	T	C	BB	BB	AA	chr4A	24766622	chr4B	552015509	chr4D	442896359
AX-94523656	ATATAGGCCCTTCCTTGTGTGCTAGTATTTCGTCCTGCGATTAACTATCT[S]GCCTGGCCGGCTACCCCTTTCTTCCCGGCCGGTTGGTTGTTGGTGGGGTG	C	G	AA	AA	BB	chr3A	524756588	chr3B	527984230	chr3D	403117925
AX-94524469	TTCAACTAGTTGCTTTGTCATATTTTTACTTTCCAAGTGATAAGCCTTGG[Y]TGATGTATGCTTGACACCTCAATAAACCAAGTTGTTATAACTTTATTGAA	T	C	BB	BB	AA	chr3A	657423836	chr3B	686880339	chr3D	522780093
AX-94524879	CCTCAAAACCATGATAATCTATAATTAAGCTCCTGAAAATCTAGTATGAT[R]CATTACATCTCAAGTACAAGGGTAGATAATTTGATATCCGATATAGCAGA	A	G	BB	BB	AA	-	-	chr2B	635075781	-	-
AX-94526165	CTGGCAGAGAAGCTCATGGCGCAGTACTCGAGGGAGTATGACTCGGTGCG[R]CGGGGAACTGGTGATCTGAAGCTCCTGGAGATGTCGGCCAAGTCTGGTAC	A	G	AA	AA	BB	chr6A	383482358	chr6B	417241276	chr6D	269128424
AX-94527249	GTTGATGAGAAGAAAAAGGTTGTTGAGGACGTTGACAAGGACCGGAGGTA[Y]GCAATTGATGCATCAATTGTGCGTATCATGAAGAGTCGCAAAGTTATGGC	T	C	AA	AA	BB	chr1A	79282719	chr1B	137352622	chr1D	85187370
AX-94528143	GTCCCGGTGCCGCAGTTGATCCGCTCAGACTCATAGCAGTTTCAAACTGT[Y]AAGGAAAGAAGCATTTCCTTAGTGCTGTCATGATAGTATCGGCAGGGCAG	T	C	BB	BB	AA	chr4A	598270035	chr4B	7816362	chr4D	4768089
AX-94529071	CTTGCCGGTGGCCGTGGATTGGGAACTTTCAAAAGTGGACTGAAGGGTGG[Y]GTTCATATTGTTAAGGCTGAGGAGGCTGAAAGCCTTGCAGCAAAAATGCT	T	C	AA	AA	BB	chr6A	425281977	chr6B	459802187	chr6D	295602096
AX-94529528	GACTCCATACGCCATCAAATATTGACCCATGGTCTATAATCGGAGACGAC[K]CTTCCATATTTGTGGCGACTGATCGTACATCATGTTTCAGTCGAAACATC	T	G	BB	BB	AA	chr4A	467250493	chr4B	167354345	chr4D	109270810
AX-94529621	TCTGCATGCCGCACACATGGAACAAGTCACAAAAATCCCCATGTCTGATG[M]TCAGGGGAAACGTAGAACCTGCCATTGTCGGTGCAGACAAGTGCCCACCC	A	C	AA	AA	BB	chr4A	9909144	-	-	chr4D	459059069
AX-94530066	TTCAGCTGCCCCTAGAAACTGTCTCCTGGATAGCAATTTTTTCCGTCCAG[M]GGCATCTGCTCAGTTCTACCTGGATCAGGCTCAACAGTCATTTCCGTATA	A	C	AA	AA	BB	chr4A	103388840	chr4B	446855452	chr4D	361597495
AX-94530909	ATTCTTCAGGTATTTTATCAAGTGTACACATCGACTTTAGGTTGTAGTGA[K]TGTCCTTTAAATATTGTTGTGGGCGTATTACATGATGTTCTTGCAATGCA	T	G	AA	AA	BB	chr1A	436027227	chr1B	452206858	chr1D	337896849
AX-94531703	AACTTTGTGTTCATTTTGTCCATAACAGGGGGCAAGCAGAAACTAAAGTC[Y]GGCCTATAATTATCAGTACTGTACTCGTATTAATGCCCTGTTCTGTAATT	T	C	AA	AA	BB	chr2A	666562967	chr2B	614916073	chr2D	520646664
AX-94531808	TGTACGTATGCTCATTTATGGCATGATGACCAGACGAATAAATTAGAGTG[Y]AATAAATCTTACAGGGCGGTCATGTTTATACCTCTGTGGCTGTTGAATGT	T	C	AA	AA	BB	chr6A	76627975	chr6B	133844542	chr6D	60134479
AX-94532299	GATGGTGCCGATAGTGGGGAGGACTCGGGAGTTGAATCACTCTACATCGA[M]TGAGGAACAGAATCATACAACGGCACTGAATGTCATATAGTGTAGCCTGA	A	C	BB	BB	AA	chr5A	524721253	chr5B	496993567	chr5D	412609884
AX-94533717	CCTATTTATTTTTTAAGAGAGCGCCACTCAATACTATGTGGTCGTTCTCT[R]ATTCAGTTGCAATACAAGTGACATAACTTCTTTAAAGCCGAGGGTTGCTA	A	G	AA	AA	BB	chr1A	439442706	-	-	-	-
AX-94534452	GAGATCGCCGGCATGTGGAAGGCGAAGAACTTCACTATACATGGTGTTAT[K]AAGTGGCTAGATGCCCAGCTTCCTAGATATCCCCACCTGAAGGTATTCTA	T	G	AA	AA	BB	chr5A	126272346	chr5B	129720885	chr5D	117265178
AX-94534667	TAATCCCTCACTACTACAATGAGAATGTCACTATGGAGAACCTCTGCAAG[Y]TACATGGGTGGAAAGTCAGGGAGACCCCACGCCGTGTTTTCGATGCTGTC	T	C	BB	BB	AA	chr2A	574997362	chr2B	507829116	chr2D	430005118
AX-94535740	GAGAATTTCACGGAACATGGCATTGGTGAGCTCCCTCAAAACCTTTACGA[Y]GAAGAACAGCTGAACTCTTTCGACAATACGGTGCAGTATAACGAAGAGCC	T	C	AA	AA	BB	chr4A	556250799	chr4B	63757840	chr4D	43652349
AX-94535922	GATGGTAGACACCTAACAGCCTCTCCATCCATGTCTTCAACTATATCTGC[R]ATGGACCTCGATTCATCTCCTGATCTAAAGACAAGCATTCAGGGATCGCC	A	G	AA	AA	BB	chr5A	581106091	chr5B	566969224	chr5D	461079622
AX-94536524	TGCGGTTGATGATGGCGTTCTTTTGGTCGTAGCTTAGGTAGTAGAAGGAA[K]GAAGGGATTGCATGTACAAATGTGTTATGTAGGAGCAGCAGCAGATGTGT	T	G	AA	AA	BB	chr3A	377799263	chr3B	379508272	chr3D	288116972
AX-94537183	GACAGCTATCAAGAATCACATGAAGTTCAGAGGCCTTCTGATAAGCATCA[R]CAGCTTGAACCTGACAAGCAAGCCGATTATGCTGCCGGGAATAGTTTGGC	A	G	AA	AA	BB	chr5A	110663363	chr5B	117898032	chr5D	107778802
AX-94539430	GGTTGTAGGATGTTGGTTGAAGTTCATGCGATCATTCACGGAGCGTTTGC[Y]CAGTTATGAGTTGCCGTTTTTCTCTAACCATTTGCCGACTCGGTTATGCT	T	C	BB	BB	AA	chr5A	400782265	chr5B	352139588	chr5D	306786487
AX-94541174	TCGCCTTCTCATATCTTTTCTCCCTACGCTGTACCGATTTGTTTCCTGAAAAGTCAGGAATCTTGGTAGATTTCGAA[K]ATGTTGTAAAGAAATGGTATTTT	T	G	AA	AA	BB	chr6A	546547746	chr6B	599441246	chr6D	400546108
AX-94541727	GTGACACGCGCACAGAGTGGCTTCTTCATTAGTTTGACAAAGCCGCCGGC[Y]TGCTCAGTCATGTCGACACCGCCGCTGCAGTCTTCCGCCGCCGACGGTGT	T	C	BB	BB	AA	chrUn	230083675	-	-	-	-
AX-94542090	TTTTCTTGCGTGCCAACAGAGTTAGAGAGGAAATCAATCATGTACATTCT[Y]ACACATGGGGATGAATCTTGTAACTGCCCACTGCGATCAATCTGTACACA	T	C	AA	AA	BB	chr4A	24763913	chr4B	552018131	chr4D	442899120
AX-94543630	GAGCGGGATTGGCGTATTTTCCGGGAGGACTTCAATATCTCCTACAAGGG[R]TCTCGCATACCCCGGCCGATGCGCAACTGGCCCGAGAGCAAGCTTGGGAC	A	G	BB	BB	AA	chr4A	581482406	chr4B	31876698	chr4D	19408999
AX-94545227	AGTTTGGAAACTCGCACTATATACTGATAGCAACATCCTTAGATACTCTC[Y]TGCCAAAAGTATCTAATGACAATATGTTACCATAGGGAGATGAGCAGTCC	T	C	BB	BB	AA	-	-	chr5B	460759868	-	-
AX-94545399	CCACACTTCTTAAGTTTGCAACAAATTTTGCATCAAGATAAATCTACAGC[Y]CAATTCATGGTGGAATCTTGCAATCTGCACTCACAAAACTAAAATCTACA	T	C	BB	BB	AA	chr5A	512829863	chr5B	488610101	chr5D	407525768
AX-94545448	TGAGGTCCCGATTGCAAACATGCAATCACACAAATAGGGCACTTATCAAA[K]GAGGTCACTGAGATAACCTTGTATCTTTACTGTATCAAATATCACTACTC	T	G	BB	BB	AA	chr1A	423504479	chr1B	435752412	chr1D	323938404
AX-94545775	GTAGGTTGATGAAATAAAGTAGCACGTCTCGCCTCAAATTCAGAGTTCAA[K]CCTTTGAGAAACTGCATCACTCGTCTGCGTTCAATCCATTTTCTAGCAGC	T	G	AA	AA	BB	-	-	chr7B	203978119	-	-
AX-94546050	ACTGGATGAAGTGGCACCGTAGAATTCCCATCTGACTTGAGCATGTAATT[K]TCATCATGACCCTTCCCTTTTGTTGAGACAAGATATGCCTCTCTTTCTTC	T	G	BB	BB	AA	-	-	chr7B	32048353	-	-
AX-94546501	CATGGTGCTCTTGTCCCTTACAAAGGAGAATTTGGTGCAATTATTCCATA[Y]GAGGGGAAAGGGAAAAGAAAATATGCTCGGGCCAAAGTGAACCTTGATCC	T	C	BB	BB	AA	chr5A	360081518	chr5B	307408001	chr5D	270272438
AX-94546970	AGCAGAAGGTCTGACGACCCCAAGAGAGCTCACCGGAAGCTAATGTTCGA[Y]GCCGTGAACATGCTCCTCCTCGAGAAGTTTGAGAAAGAAACCTCGGTCCA	T	C	AA	AA	BB	chr2A	411087307	chr2B	388121965	chr2D	320181314
AX-94549512	AATTGGAATTGTACTAGTCTTCTCCAACGGAAAAGTAGAAACAAGGTGAG[R]TAACAGCTGAGTTGAAAACTTTGCACGAGGGGTCGAGGGCATTCAAATGA	A	G	AA	AA	BB	chr2A	659647114	chr2B	607243383	chr2D	515824606
AX-94550063	TTCACTAGAGATAGTTCCTTTGACGAGGATCCAAAGCTCCTTAGTTTTCT[M]TCCCAGACATCACTGAGCTATGAGCCAGCTGATCAGAACTCTTACATTCC	A	C	AA	AA	BB	chr4A	72920101	chr4B	480920637	chr4D	391034582
AX-94553117	CATGTGAAGTTTTGGGAAACCACTTTTGGCACCATTGCTGGGTGCACGAT[Y]CTGTACGTAATAGCCATGGGTTGGGGGAAGAGAAGTGGGCTATTGCAATG	T	C	BB	BB	AA	chr3A	657616615	chr3B	687918880	chr3D	522959528
AX-94553193	CAGAGAGACGGCGCGGCCCTGGTGCTGACGCGTAGTAGGTAGACACCATG[R]TTGGGTGGGCGGCGAGAAGAGGCCGCGGGGACGGCCAGCGGAGACGAGCG	A	G	AA	AA	BB	chr3A	678498108	chr3B	716782117	chr3D	542387006
AX-94555180	CTTGACCTATCATCAGCACCCGTGTAAACAGTGGGGTCATTCCTCTCTCC[R]ATTGCATCCTTGCGCCCATCACTGTTTGCCAAATAACTTCCCTGATAAGT	A	G	AA	AA	BB	chr5A	368552816	chr5B	316267596	chr5D	279304665
AX-94556425	GAGCTGGCAATGACCAAGTACCGACCATACTGGACAAGGTATATAAAGTA[Y]GACCACCCTTACATCCGCGGATGCAACCTGAGTGAGTAGATGTGATATGA	T	C	BB	BB	AA	chr5A	533020795	chr5B	505481997	chr5D	418071032
AX-94558116	ATGTATGCTATAAAGGAACGAATCCGATCTATCTAAATATCATGAATAGA[S]AATCACAAACTGCACACCCACAAATATAGTATTTACAACAATAATTCCAA	C	G	AA	AA	BB	-	-	chr7B	538093881	-	-
AX-94558346	AAAAAGGTTGAAAAAACTGAGAAGGAAATGCACAGAGACTCCAGACGAGA[R]GACCTTGAATCTGCCATTTTCAATCTACGGGAAATCGACAACTACGACGA	A	G	BB	BB	AA	chr3A	518899215	chr3B	524190160	chr3D	399665051
AX-94559336	CTAGTTTGGCAGGTTTTTCGAAATTTGGCCGATCCACTTATTAGCCTTGA[R]ACATTAGGGAAGCATCCCGTAAGCGAGCTATTAGAGTTTGGCCAAAAGAC	A	G	AA	AA	BB	chr7A	492194486	chr7B	458424198	chr7D	440550840
AX-94560235	TTCTTCGGTGCAAGCATCTTCTAGGTTTTAGCCGGACATATATACTAGCT[K]AACGCCTGAGTGTCGCTAGCTAATTGTGCATTTAACGTAATTTACGCAGC	T	G	BB	BB	AA	-	-	chr2B	37676521	-	-
AX-94560929	CAGCCCCCACGACGAGGGCCGACAGTTCCGGTGGGGGTTCTATGAAGGAA[K]GCTGCCAACCCGCAAAGCGATGAGGGAGGATGTCATCAGGTACCTGCGGA	T	G	AA	AA	BB	chr2A	8201828	-	-	chr2D	8716183
AX-94561404	CGCGGGTAGAACAATCATCGCACAAATCCCAACTCGTTGCTAATAATACT[R]CTAGTAGTGCAACACAGAATAGCCTGTCGAAATGAGGAGAATTTAGTACG	A	G	BB	BB	AA	chr1A	572924926	chr1B	664195221	chr1D	477215563
AX-94561738	AAGCCACTTGTGGATTCAGTCATCATAAATTTCAGGGGTTCCTATTGGCT[S]CTTGGGTCAGATTTAAGTTCTTATGGTGCGAAGCAGAATGGAGAGCTCAG	C	G	BB	BB	AA	chr4A	591875895	chr4B	20744888	chr4D	10989121
AX-94562688	TGTGATGTCTCTCAAATCGACAGTCTGTTGGGATGAAGGAATTTTGTTAT[K]GGCCAAAATGCTTGTTTCAGTGAAGTTTGGAGCTGCTGACACTACTATCA	T	G	AA	AA	BB	chr6A	483899934	chr6B	518387876	chr6D	343557323
AX-94562738	TGTGCGTGTATATTTCGTTGAGTGTTGTACCGTAATAAACATCCTGAAGT[Y]ATGTGTGCCTTTTCTTGCTCTACATTAACTTCTTGGCCTTTCCTGGTTTG	T	C	BB	BB	AA	chr5A	381301657	chr5B	327598519	chr5D	288174552
AX-94565824	GGCGTCTCCGACGCCGTCAACAACGGGTACGGGTCATGGGGCCCGCTCTT[Y]GGGAAGCTCTTCTTCTCCTTCTGGGTCATCGTCCACCTCTACCCGTTCCT	T	C	AA	AA	BB	chr1A	256422633	chr1B	296073676	chr1D	202569951
AX-94567307	TGTTAGAATGCGGTATGCCCTAGTCGAGCGGACACCTGATATTTATTTCT[R]AGTTGTATCTTACATCGCTGATTGTTCAAACTCCTTAATGTAATGCTTGT	A	G	AA	AA	BB	chr4A	126418197	chr4B	422526422	chr4D	341034441
AX-94567411	CCTTTCTTTCTTGTATGCTTAAGCCTGTTCCTACGTATACGCTGACTTGT[Y]GTAGATTAGCTCGTACATAGTAGAATTCGTCAGTAGGCAGCTAGAGAACA	T	C	AA	AA	BB	chr5A	533291357	chr5B	505805645	chr5D	418464798
AX-94568283	GTTGACGTGTGGTCAGTGGGCTGTATCTTTGCAGAAATGGTGAACCAGAA[R]CCACTGTTCCCTGGCGATTCTGAGATTGATGAACTATTTAAGATATTCAG	A	G	AA	AA	BB	-	-	chr4B	645300868	chr4D	501686420
AX-94570370	TGCACAATTTCTCTTCACCAGATTTGATGAGCTTATGCAAGATAGGTATT[Y]AAGCAAGCATTCTGAAAGGGGCACCAGTTTTATGGATGAAGTGATATTAG	T	C	AA	AA	BB	chr3A	64022546	chr3B	80763918	chr3D	51096682
AX-94570609	ATTTATTTTGATATTTTGTAGTGCTAGCGTGAATTTATCTATCAAGAGTC[R]ATGCGATTTGCGCGCTGTCCCCTCTATGCTAGTGATTGATAACCAACAAT	A	G	AA	AA	BB	-	-	chr6B	35821278	-	-
AX-94571741	GAAGGTTTGTCTGGTTGAGACACTTCAGAAAGCTCCCTCTGCTTCGTGTC[R]GCGTTTGTCCTTGTCGTCTTTGGTTCTCGGTTTGCCGCAGCAGCGTTGGG	A	G	AA	AA	BB	chr5A	290114260	chr5B	233447531	chr5D	217422413
AX-94573157	TACCGGAAGGCCGGGTTCCAGGTGGACGCCACCATCGAGGGCTACTACTC[Y]GCGCAGAGGAATGCTTACCGGATGTACATGGATCTCTAGAAATCATCAGG	T	C	BB	BB	AA	chr1A	301489846	chr1B	335516318	chr1D	238328960
AX-94573547	GTATTAGCACATGGCCACGTATTATAGTCTTCTTAGCCTGAACCTCCGCA[Y]GAACAACTTCCATCCCTAAAATGGTGGAATTCCTTGGTGTCCCTGACAAT	T	C	AA	AA	BB	chr1A	572916619	chr1B	664181517	chr1D	477206949
AX-94574243	ATCAAGATTGTTTGGATGGTATAAAACTATCACTGCCTGTGGGGAGCCTG[M]GGAGCCTGAAACTGCATGGGCTTGGAGACCGGTTGCCGAAGTGGAGAGAG	A	C	AA	AA	BB	-	-	chr2B	9984035	chr2D	1609242
AX-94574413	TCTATGTTTCACATTTGGTTTGGTGTTGCCGATCTAAAACCACCAGTCAG[Y]TTGGTTTCATGGACTGGTCCTGAATAATGTACTCTATCTGATACTGAATA	T	C	AA	AA	BB	chr1A	354931221	chr1B	384714511	chr1D	283574897
AX-94575382	CTATTGATGTCTTGGCTGTTTTTGTGGCACGTGCCATTGTTGATGAAATA[Y]TGCCTCCTGTTTTTCTCACTCGAGCCAGAGCATTGCTTCCAGAATCTTCA	T	C	BB	BB	AA	chr2A	580326821	chr2B	513498297	chr2D	435075781
AX-94576098	AACTTCACTATACATGGTGTTATGAAGTGGCTAGATGCCCAGCTTCCTAG[M]TATCCCCACCTGAAGGTATTCTACAGGTCACTGTCACCAAGGCATTTTTT	A	C	AA	AA	BB	chr5A	126272373	chr5B	129720858	chr5D	117265205
AX-94578891	GTAGAGATGAGGAAGGGAGAGGGGGACTTGGTGCACCCAGAGGGTGATTG[Y]CATGGTTCAGAGTTCAATGTGGTTGAGCAGGGAGTTGAGGTCACCCTCGA	T	C	AA	AA	BB	chr6A	581579576	-	-	-	-
AX-94580404	ATAGCAAGAAGGTCCTCCCCTAAGTGTGGTCTGCGAGATAATGCATCCGC[R]GCACGATTGTCAATGCCTTTTTTGTACCTGATCTTGAACTGGAGTCCAAG	A	G	BB	BB	AA	chr4A	448254535	-	-	-	-
AX-94581315	TTGCAACTAAACATAAGTACCAAATCCTTGACAGTTTCACTCTCATAACA[S]AAGATTCCAAATAAGATGTAGCCCATCCATCAAAAGGCTGGACCCAAGAT	C	G	BB	BB	AA	chr5A	9385819	chr5B	528574876	chr5D	435263396
AX-94581385	TTGATGCTTGCTCGTGCGCTGTTGTAACCGGTTGTGTGAACCACGCCTTC[R]TACCTTCATGATAAGCTGGCAAATGGCCACAAATTCTTTTGTACATACCT	A	G	BB	BB	AA	chr4A	81817049	-	-	chr4D	381883879
AX-94581477	CTTATGCACAACCCTCACACTATGGCTAAAGCACAGCATGAAGTACGCGA[K]GTGTTGGGTGAAGGTCGATCTGTCATCACTAATAGTGACCTTGGTGAACT	T	G	AA	AA	BB	chr7A	705143814	chr7B	704075792	-	-
AX-94581621	CAGTTTTTCTCCGTTCTCTTCCTGTATAGGTAGGTAGGTAGGATCCATCG[Y]CATCTCTTCTCTAATACAACATCGCAGTACAATGACCAATACTATGATCA	T	C	BB	BB	AA	chr6A	610906167	chr6B	708026625	chr6D	464267644
AX-94582567	GTGGCAGCTACGGCAGCGGCAGGTTAGGTCTTGGCACTAGCTGTGGACAT[S]GGGATACGCCGAGGTTGCTCGGGAGGGCGGTGCGGCAGGAGGTGTGGGAG	C	G	BB	BB	AA	chr7A	202300362	chr7B	155880775	chr7D	192632260
AX-94582570	GTATCCGAGGATGTGATCCCAAAAAGGTCCGCCGTTACTTGTGCCTTCACAGACAGTCTCGAACATCTC[Y]TGGAGTGATATGTCAGGTTGAGCACGATTGA	T	C	AA	AA	BB	chr1A	441526496	chr1B	457840596	chr1D	342224868
AX-94583042	GTCAACCGATTCATCAAACGCCCATTCAGGAATATGTGCCTGTATTTCAG[M]ATCTATCATTTCTGCAATCGCAGTAACATCTTGGTCTGTGAGATCCAGCT	A	C	AA	AA	BB	chr1A	12085806	chr1B	15745837	chr1D	10720363
AX-94583727	CTCGTCCAAGACGCTCCCATCTGCCTTTGCCGCATACTGGAGGGCACCGA[Y]CTCGACAAGCTCATGTCGGCGACCGTGGATAGAGAGAAATTCATTCGTAC	T	C	AA	AA	BB	chr2A	25450218	chr2B	36915534	chr2D	23317952
AX-94584132	TGAAAAGGACGGTACACAAGTCTTCAAGAAGCCAGATCATGGGATAGCAG[Y]GAGGGAAAATGTTCCTGAAAGCAAAACAGGTGTGCAAAGTTGCAAGGTGA	T	C	BB	BB	AA	chr5A	381761581	chr5B	327790363	chr5D	288380080
AX-94587566	AAGTGAACGTGGACATCCTGGGATTTTAATGTCACTAGTGATGCTTTATG[Y]TTGTGTCGTGTCAGTAAATTGGGTTCTATACTCAGCATATTGTGCATCCA	T	C	AA	AA	BB	chr6A	495252394	chr6B	531004372	-	-
AX-94587845	TTGGCTTCAAACGTGGTGTGAGCTGGTACGTGGAAAGGGCCTTCTATGGC[Y]ATACATAGCATAGGTTTGAGTTGTTGAAAAGGTTTGTCTACTCATAGATG	T	C	AA	AA	BB	chr1A	274380808	chr1B	308152133	chr1D	215631448
AX-94590076	GGAGCCAGCGAGAGTTGCTGCGTCCGACGTTTGGCAAAGATGCATCCGTC[R]GGGGGTGGTGCTGAAACGATGGGGGATGAGGAGGGTGTGCAGCGACGACG	A	G	BB	BB	AA	chr3A	623361518	chr5B	689223060	-	-
AX-94593293	TATCCCAGGAAAATGTTTCTTCTACTCTTATCAATGCAAAATACTTAATC[R]AGCCGGTGCCTTCCCCAATTTCTTTCATGGGAATAAAACTAATCTTCATT	A	G	AA	AA	BB	chr5A	6724247	chr5B	8933455	chr5D	8546153
AX-94593437	GATGATGAATGTGTAACACCTATAAGTGAGGACAATATAAAAACAGCTGC[Y]GCATATGTTCTGTTCTACAGACGAGAGTGACGACATGGCTTCTTTACAAA	T	C	AA	AA	BB	chr2A	371341640	chr2B	377316277	chr2D	298296901
AX-94593762	TACCGCGTTCGGAGTATTCTTTCAACTTCAGCTAATAATGTGTGGAAAAA[Y]CCGCAAGTTAAAGGTACATCTGCGCGAACAAATCGCGTTAAGTTACGAAA	T	C	BB	BB	AA	chr5A	38729615	chr5B	51836409	chr5D	49110752
AX-94594912	AGTTTACCACGATTCGTCAGTGCTCAGTCGTGGTAACTTCAAACACATGG[R]GTGGCATGATCCACCGGAGGTCTGCATCTGGGCCCAGGAGTATCCCGTCT	A	G	AA	AA	BB	chr2A	649487548	chr2B	591915835	chr2D	503439969
AX-94595029	ATGGAAGAACTAGCGTTTGTTCTGATTTAGGTAAGTGAAAACTGTGAAGT[K]GTGATAGCTGATGGTACATGCATGATGCTCAAGAAATGCCCCTGGCAAAA	T	G	AA	AA	BB	chr3A	721255379	chr3B	790164340	chr3D	590761675
AX-94596247	CTTCATAATGTTCTTCTGTTGCCTTGAAATACCGTCTTATATGCTAGTGC[R]ACATTATGATTGGTTGGTGCATATTTTACACAGGCTGACATTGGTTCTGT	A	G	BB	BB	AA	chr6A	58149010	chr6B	93998228	chr6D	42566208
AX-94596915	TGAGGTGCACTCAGGATTGCTACTAAATAGATTACCATCTTGGTCTCTAT[Y]TTGTTCAACGTAAATATTGTCATGTGTTCATTTTTCAACGAGGCATCCAT	T	C	BB	BB	AA	-	-	chr4B	645300098	-	-
AX-94597153	CATTGCTCATGCTTCCGCAACCAGAATACATGTCTACCAGGGAACTAACC[R]TGGCACCTTCCATAAGAAAATTCCTTCTGATGAGAAAGCCATGAACTTCC	A	G	BB	BB	AA	chr2A	566874790	chr2B	496638372	chr2D	423440087
AX-94597308	CAGACAATGGCTAAGATGTCATTGCAGGAACCAAAGACTGGTGGTGCATT[K]GCCAAGCTGGGAAATAATACTTCTATTGCCTCATCTATGGTCAGTGGTCC	T	G	BB	BB	AA	chr7A	100690866	chr7B	53902237	chr7D	98590509
AX-94598720	TAAAGATGACTTTCATGGCATCTTTGGTGACACAAAGAAGATTAGTACCT[Y]GATATCTTTTCAGGAGGTTGATGCGGCTCCACTCATTTCTGTATCTAAGG	T	C	AA	AA	BB	chr2A	171953230	chr2B	217406299	chr2D	160603340
AX-94598803	ACTCAGGCAGTATTTGCAGCAGCAAGTTGACAGGCTTGAATACAACAATC[R]GAAACCTGTGTTGAAGCTGGAGCCCCAACACTCAGCTCCATCTACTCCTT	A	G	BB	BB	AA	-	-	chr5B	709159503	-	-
AX-94599101	ACCCATATCTACAAAGTGTTAAGGGGTAATGACTATGATATTCTAATCTG[Y]GAGTGGCAATGCATGGTAGCCACCTATTTTGTAAAAGATCTTAATGTGTG	T	C	BB	BB	AA	chr7A	214362459	chr7B	165503933	chr7D	202003874
AX-94600333	TGCTGCTGAATGACAGGGAGGCCAAAAACTTGCAGTTGAAGCATGATCTT[Y]TATCCGCCACTTTCAGATATTGTCTGGATAAAACGTATTTTAGCACTTGT	T	C	BB	BB	AA	-	-	-	-	chr4D	508700935
AX-94600482	GTTGAGGTGGCGGCAACCGTGGTGGTAATGATCATGGTTACATGGCAAGT[Y]GTTCTGGTTGCTGTTCCTGCTGTGATTGGGGTTCTGTACATTCAGAGATA	T	C	BB	BB	AA	chr3A	98842500	chr3B	128072985	chr3D	82752646
AX-94600675	CATTGATAGCAACAATACAGTTGTTGTGGCTGATAGCAAATCTGATAAAA[Y]ATCTGACAGTTGTGAGTTTATTGGTGATTTGAATTCCTCATCTCTTCAGA	T	C	AA	AA	BB	chr5A	493861535	-	-	-	-
AX-94601310	TCTAGATTCTGGACACGTTGGTCAGATTTACAGACTTTAGGACGTAGGGA[M]GGACACCCAGCGCTCTACGGGGAGGAAGATCACATGATATTCCGCACGCG	A	C	AA	AA	BB	chr4A	35566848	chr4B	532718948	chr4D	434145679
AX-94601850	CAGGAATACCTGAATAGGTTGAACCTTTACCGTAAAAGAGTTTGGACATG[Y]AAGGTGTCTGGAAAATCTAATTTAACCTATGAGGAAGCTTTGGTCTCAGA	T	C	BB	BB	AA	chr2A	529956602	chr2B	464291378	chr2D	392164760
AX-94604270	TTTTCAATGTTCTCTAACATGATCACAGGAAATGCACGGGTCCATTCTCC[R]GAACTGCAGTGCCAGGAATCATATAAAGATTGGATGCATCTGAAGAGTGC	A	G	BB	BB	AA	-	-	-	-	chr6D	380488575
AX-94605024	CAGCAGATGCACAGCGGAACCGAATGGATAAATAAACCCAAGGGACATCT[S]ATGAATCTGGTGGCTGATTGGTAGAGAAGTATGCCTGTACTCAGGCATTA	C	G	AA	AA	BB	chr7A	680268128	chr7B	662636172	chr7D	588510859
AX-94609886	AGCCATGCAACTCAGATCAATAACATCACACATCCATGAAAAAAGTGTCA[M]TGGCGATTTTGAGCCATGTGCATGTATGTCAAATGCAGTGTAATCTTCCC	A	C	BB	BB	AA	chr7A	510086279	chr7B	439978927	chr7D	422809980
AX-94609998	CATCTAGCATGTCATACTCAGAAGTTCTGCAACTGATATCATAAAACATG[Y]CTGCAACACATGGACCAATAAGTAACATGACTACTTGTTTTTCCCGGTCT	T	C	BB	BB	AA	chr3A	602272449	chr3B	608727558	-	-
AX-94610245	TGCTGCCCTGGCGAGCGGTCGCCTAAGTATCAGAACACATACGAGGAGTG[Y]CTCGAGCTCTTCAGCTCGCTCCGGGAGAGCGGCGTTCTTGTGCATCAGTG	T	C	BB	BB	AA	chr2A	42719873	chr2B	66214547	chr2D	37828146
AX-94610914	TTTCCTAGGCTTACGCGGTTGCTTGCGGGCATCCCCTCGGTCAGGGCAGG[Y]CGTCGCTTGTGGCCTTCGAAAGATGTTGTAGAACCTCATTCGTTTACTCA	T	C	BB	BB	AA	-	-	-	-	chr2D	338676915
AX-94611572	GAGCTCGACAGTACAAACCCAAAGCTGATGACTGAGTCGCGAATCATCCG[K]ATCGCTCGGGGGTCTGGCAGGCAAATCAGAGACGTGATGGACATGCTGGA	T	G	BB	BB	AA	chr1A	516381430	chr1B	567972018	chr1D	420554000
AX-94613034	AATGCTGGAGCCCCAAAGAAAAGAAAAGAAATGCAAGCATGTCTATTGGC[R]GTTCGTGCCAGGGACAGCGGCTCTGAGGCGACAGCTTGCTGATTTATATG	A	G	BB	BB	AA	chr5A	369639263	chr5B	316868010	chr5D	278623611
AX-94613527	TCTGCTACCATTGGTATTCGAGTTGTGACTATAATGAAATTACCCTTGGA[Y]TCAACCTTTTTCAAAGGTGCTATTAGTTTTTTCCACTCATCCTCTCGATA	T	C	AA	AA	BB	-	-	chr6B	52204714	-	-
AX-94613684	ATTATATGTCCCGAAGTGGGAGTGGAGGCATATTGATCTCCAGCCTAGGG[Y]GCGAAATTTTTGTGGAGGTAATCGTCTGACGTAGGGTTTCAAGGGCTCGG	T	C	AA	AA	BB	chr6A	559427423	chr6B	624800874	chr6D	414480820
AX-94614388	CATACGTAGTCTGAATAATAGTCGTACTCGTAGTAATTCCAGTATTATTA[S]TAGTAGCACCAGCAATCTTCTCTTGTAAACAAACGTACGCCGCTCGTGCT	C	G	BB	BB	AA	chr2A	755973957	chr2B	767169024	chr2D	624778709
AX-94614555	TGGCAGCAGGGATTGCAAATTCCGGATTCTGATATTGTAATTGAAGGCAA[Y]TGTGCTAGAGTCGTCTGCCAGAAGCACAAGGAGAAGTCCCATGCCATACT	T	C	BB	BB	AA	chr1A	62644304	chr1B	104497231	chr1D	63583181
AX-94614742	GAGCAGAGCGGTAGATTTTGTTGCCATTTGCCTGGGATTAGAGCAGCGGC[Y]GCAACGCATCAATGCATCAGAAAGCACAGGAAAGGAGCAGCGGCCCTGGC	T	C	BB	BB	AA	-	-	chr4B	318162970	chr4D	220368829
AX-94614746	GCCAAACTTCAGCCTAGTGACCAATTTTTTGGTGTATTATTATTGCATTC[Y]AAACCCACGGAGATTTGAGCCTTTGCAAACTACTACATGCGCAAGGCTAA	T	C	AA	AA	BB	chr5A	317234210	chr5B	267755894	chr5D	238117708
AX-94615845	GAGCAGCGGTCAGAGGAGTGGTTTGCTCTGCGCAAGGATAAGCTCACCAC[R]AGCACCTTCAGCACTGCCTTGGGTTTCTGGGCCGGCAACAGACGGTCGGA	A	G	AA	AA	BB	chr2A	582363405	chr2B	517379698	chr2D	439438205
AX-94617038	AAGAAACGAAGAGCAGATGATGCTGTCATGTCCGGTAGAGATAAAATGGC[Y]AAAACCGGAGATGGCACCCAACCAGGCATGGGAACTGATCCAAATGCTCA	T	C	BB	BB	AA	chr6A	16232801	chr6B	27036119	chr6D	15520864
AX-94620693	CATCGACAGAGAGCTGAGACTTGTGGTTGATTTTTGATAGGCGATGGCAT[Y]TCCAGGGACAATAATGCCTTTACTTGTTTGATCCTTTCTTCACAAATTAC	T	C	AA	AA	BB	chr7A	555592125	chr7B	516452533	chr7D	488001816
AX-94621416	AGCATCACCGCTGACACGTACTCATGGAACGGGTACTTGCGTCTTAATCC[Y]GGGATAAATGCTCCCATTATCATCACCGGCAACACCTTGGTGGACTTGAA	T	C	AA	AA	BB	chr5A	682711697	chr4B	645429379	-	-
AX-94622580	AAGGATGCATAAATAAAGGAGCGCCTTGTCATTTTCCAAAGAGAAGTCCT[R]GGTAGATCATAGAATAGCAAGGCGGTTATGTCTTGTTACCTTATGATGAT	A	G	AA	AA	BB	chr6A	605103943	chr6B	697116635	chr6D	458529550
AX-94622862	TCCGTGCTCACGATTTGGAAGGAACTGGATTACTTCAAGGAGTACGCGGC[S]AAGCTCAGGAGCTTCCAGGGAGAAGACAAGGCGCGGGAGACGCTCACGGA	C	G	AA	AA	BB	chr6A	184739713	chr6B	240308054	chr6D	140189846
AX-94623057	TAACTCAAAGGCAAGGTACAGAGCACAGTAGAGGACTTACCGTCGGAGTT[R]TAGCCGATGCCGAACATCACACGACTGCAGATGCTGATGCCAGGACGACA	A	G	AA	AA	BB	chr4A	7148942	chr4B	577049934	chr4D	461573325
AX-94623985	TGAAACTCGTAGAAGTGGAGCTGGAGAAGAACGCAAGGACAGAGTTAGCA[S]TAGTGATAGGCACAAGGACTCTACACGCTCGAAATATAGCACGTCCGATG	C	G	AA	AA	BB	chr5A	2315454	chr5B	1745437	chr5D	1451719
AX-94628481	GATGGTTGAGCATAGACAAATATTTTGGGTTCCTGTACTTCAGATTTTCA[K]TCCCATCAGAGAGTGATGACGGGTCATGTGCTTTAAAGTAAAATTCCTTG	T	G	BB	BB	AA	chr7A	723553628	-	-	-	-
AX-94628644	GCAATGGGCTTTAGCTACATGCAAGTGATGGAAGCCTACAGTATATTCGG[Y]GAGGACATGGACTCGATGATCTGCTACCTGGTGGAGATGGGAGGCACCGG	T	C	AA	AA	BB	chr2A	509076212	chr2B	447746156	chr2D	376324354
AX-94631744	GTCATGCAGTAGCCCCCGGCGATGTCAGTGGCTATAGAGAATGAATCTGG[R]ACGGCAGCTGCTATGAGCATGGTTGGGACGACCACCGCCCCTGTGGCAAC	A	G	BB	BB	AA	chr4A	86853406	chr4B	465026736	chr4D	378502986
AX-94632984	TATTTCCCAGTGAAGGATGTGATTGATGGTGATCTCTGTGAGCAGTATCC[R]GCCCTTCCAGCTGATATGCAGAGGAAGATTGCCGATGAGCTTGACCGAAC	A	G	AA	AA	BB	chr6A	75370799	chr6B	132440450	chr6D	59337139
AX-94634062	GACCCCGATGACTGCTTGCAGCCTCTTAGTGTACAAAGTGTGTCCTCGGC[Y]CCGGAATCTCTCTTGTTCTTAGAAGTACAGGCATCAGTTGGTGGCGAGGA	T	C	AA	AA	BB	chr6A	75367405	chr6B	132443267	chr6D	59334209
AX-94634352	TCCAGCCAGCAAAATGATTGCAGTGGTGGGGATCAAATCAAGAGCAAGAG[R]TATGGCTTAAATAGCAAAGGAAACTTTGATGTTAGAGGTGAGAGGATTGA	A	G	BB	BB	AA	chr1A	579422697	chr1B	673129494	chr1D	483514244
AX-94637272	GTCGTGCCCACCGCCAGAAGATTCATCTTTGTACTCTCTTCTCCATTTAT[S]AGTGCAACGAGAGGCAGAGTTAGTCATGGTGATGATCATATTGTATTCTT	C	G	BB	BB	AA	chr2A	43658263	chr3B	380527632	-	-
AX-94637908	GAAGGTGACCCAATGCGGCTTCTGTTCTCAAAGTCTGCCAGCCCTCACCA[Y]GGGTTTGCAGCATACTACACTTTTGTTGAGAAGATCTTCAAGGCAGATGC	T	C	AA	AA	BB	chr2A	80590324	chr2B	131571513	chr2D	79984783
AX-94638632	CGGAAATCACAGCTTGTCGATCCTGCTAAGAAAAGT[Y]TATCCCATCGTTGTTCAGCGCCTGGAATTACTCTGCATCCCATGCGCTATCTGGGCTGCTCATA	T	C	BB	BB	AA	-	-	-	-	chr7D	17634542
AX-94638833	CAAGGTTTTACAGGTTAACAAGGTCTACAAACAATAAGATGAGACGCTTA[Y]GTCTGAAGTGATACATGCACATACATCACCTCCCAAGTCCCAAGACCCAG	T	C	AA	AA	BB	-	-	chr5B	539023184	-	-
AX-94640361	TTTCCATGGTCGGGGACAATTCAACACTAGTTCATGAGGTCAAATACCAA[Y]AGTTCGGCAGAAAACAAAGAGCCAACAAAGTAGCCAAACAAGCAAAACAC	T	C	AA	AA	BB	chr5A	38715173	chr5B	51793443	chr5D	49021277
AX-94641238	ATGTCATCAGTGTCGCGGAGGTCGACCGAAAGGATGTCGCCGTAGGGCCT[R]ACGGAGTGCAGGAAGACGGGCATCGAGATCGGCTCGTTGGAGACGGCGGC	A	G	AA	AA	BB	chr4A	738781399	-	-	chr7D	4800105
AX-94642191	CAGGACACGTCTGAAGGAGATAGGCATGCTACAATCCTGGGAGGACTAAA[Y]TCAGACATGCATGGTGGAGGCGTTGTCTGTGCCATCTTCTACTGGTCTGA	T	C	AA	AA	BB	chr2A	729287561	chr2B	722621275	chr2D	595150045
AX-94642614	ATCAGTGGCAGCATTCCCCCGGAGATAGGCCGCCTGGCACAACTCAGACA[M]CTAAACCTCAGCATCAACTCCATAGGCGGCATGATCCCCGATGCACTGTC	A	C	AA	AA	BB	chr7A	485534618	chr7B	453421006	chr7D	436907944
AX-94643240	CAATAAAGTTGTCCGTGTTTGTTTTTGATTGCTCAACTAAATATCTGAAG[Y]CCAATGATGTATGCATTCATGTTTCTCCTCTAAGGCACAAAGACTGGACA	T	C	AA	AA	BB	chr1A	581234608	-	-	-	-
AX-94643893	CATGACAAGGCTGTATTACAATGTGATTTATTTTGGTTTTATCTTTTCGC[R]CAATGTTTAGTAATTTTGGACATGCTATTGAATGTTAGGTAATTGTGTGG	A	G	BB	BB	AA	chr1A	258669108	chr1B	299229435	chr1D	204055923
AX-94646790	ACATGATGCGATTGCTGCAGGCATAGCTGTTCGGGTAGAAAAGCCAAAAC[Y]ACCACAGGCCCCTGCGAATAGTTCCCCACCAGCAAAGCCAGAGGGGCCAA	T	C	AA	AA	BB	chr7A	501083118	chr7B	450617015	chr7D	431834897
AX-94647776	TTGCAGAAGCAGATCAAGAAGCCAGACTCGGAGGCAAAAATACCAGTCTG[Y]GATAGGTGCGGTCGGGATTTATAAGGGTGCATCCAAGCAGAGCTGAGGTA	T	C	AA	AA	BB	chr5A	573044722	chr5B	554729875	chr5D	453991433
AX-94650171	TGTACAGGTCTGCATCACGTTGCTTGAATATGAGTACAATATTAATGAGG[M]ATTAATGTCCCTATTTAAGAACAAGGGCATAACCATCTATCGTAATAACT	A	C	AA	AA	BB	chr3A	631299033	chr3B	649128309	chr3D	487416849
AX-94651595	GCCGGCCGTGTAGTCATGGAACAATTGTATGCTTCAAGTGGGAGTTTACA[M]GCCGCTTTGTTGTGTAACAAGTGTGTGCTTCAGATTGGTGTCAGCCTGCC	A	C	AA	AA	BB	chr1A	575938363	chr1B	667512257	chr1D	479869128
AX-94652315	TGCCCGTAACCGTGGACATCCCAGTCTGTTTATCATCTCATTCACCTCGT[Y]CGGTAAAGACATTTTTTCTTTAGGTGGCACAAGCACCAAAGAATGCAGCT	T	C	AA	AA	BB	-	-	chr7B	513930463	chr7D	486123671
AX-94653140	AGGCTGCTAAAAAATCGTCACCTATACGGATAGACGGGGTGACTGCGTTG[Y]TGTGGCACGTAATGAGAGGAACTTACACAAAGCTTCACTCAAGAGCTGGA	T	C	AA	AA	BB	chr3A	374431218	chr3B	376489887	chr3D	285780410
AX-94655851	CTGCTGGGAATGCGCACTGAGAAGGCTCAACTTATGCTTCTTCGGGAGAT[W]GCGCAACAGCTAGCCAAAGACGCCGCTCCAGTTGGCACCGGAGTTGGGTT	A	T	BB	BB	AA	chr5A	569991843	chr5B	550851207	chr5D	450691599
AX-94656008	GTGGAACACTTTGGTCACTGTTGTTACGGCCGCGTGTGACACCGACCGAT[S]AACCGATTCCATCAAAAGTGTCAACATCTGACAGGGCCACGGTTACATGC	C	G	BB	BB	AA	chr4A	45141097	chr4B	517440026	chr4D	419340132
AX-94656192	GTGTCAATGCTCTCCATGGCCTATCAGCTCCAGATAAGCAAAGGGGGGTC[R]GTAAACTGACAAATAGCAGGGAGAAGCCACCATACGAGGGTCTGAGTAAG	A	G	AA	AA	BB	-	-	-	-	chr3D	331008974
AX-94659599	TTGGAGTTGTCCTGGGAGCAACGCAGTTGACGCTCTACGCTTACTACAGC[M]GCAAATGGAGATGCAAGGATACGTCTGCGCCGTTGCTTGCCTGATCAAAC	A	C	BB	BB	AA	chr3A	477330486	chr3B	458039540	chr3D	357805516
AX-94660041	ACATGCAAGTAGTGATGGTGTTGACAAACTTCTAAGTCATTACTTTACTG[M]GGATAAGGTCCAGGAAAACATTTCTTCCGTCGAATGTCCAACTATCATAG	A	C	BB	BB	AA	-	-	-	-	chr4D	507893912
AX-94661112	CAAGTGATCACGCAAAAAGCGTGTGAAGATGTTAGCACTATTCATTCTAC[Y]CTATTGGGCGCAAATAACTGGAAGCTTGCAAATCAGCAGTACTTCAGATG	T	C	AA	AA	BB	chr1A	246912921	chr1B	276998039	chr1D	196798944
AX-94661190	CACAATGGACACCACTTTAAGCTTTCTCTTGCTATTAGTCAACCAGCTGA[Y]AAGTTCTTCTCTTGGGCCATCAATGCCTACGAGGTTTGCTGCCTCCTCAT	T	C	AA	AA	BB	-	-	chr6B	143661314	chr6D	68630624
AX-94661908	GTAGCTCTCCCATGTCAACACAGGTATTGTTACTATTGCCTACGAACGCG[S]TCTGCGGCTACAAGTTCTTACAGATGTGCACGCTGTAATGAGGTTGTCGT	C	G	AA	AA	BB	chr7A	427542018	chr7B	374534965	chr7D	379268766
AX-94661980	AGAAGCTGATAAAGTTTGGGTATCCTTATTATGTGATGTATTCATCAAAC[Y]GTGGTCCTCCGGTACAGATGTTGTGCACTCCTTGGGTAGCTCTTGCGGGT	T	C	AA	AA	BB	chr2A	192508473	chr2B	234636616	chr2D	177861280
AX-94662236	TACAATATGGTGCCCTACACACAACCGTGAACCTAGAGTAATATAGCATG[Y]ATCAGAAATACATGGTATGGTTTCATTTGATACATAGTTTCCTTGTCAAT	T	C	BB	BB	AA	chr5A	366242331	chr5B	315177075	chr5D	277254118
AX-94664517	TCATCTTAAGGTAGCAACGAAAATGTGTAGTAATAAGTAGCATCACTGTG[R]CCAACTAGCAGACTGCCGTTAGCATGTCAATTAAGTAGCATGCTGGTTAG	A	G	BB	BB	AA	chr6A	517664528	chr6B	562558713	chr6D	375811047
AX-94664889	ATTAAACTCCCACCTGGAAACAAATACAGAAGAAATGTAACTTCCCTCTC[M]AACAAAGGAGCAAAGTGAATCCCACACACCGCTTACTAATCATATTGGCT	A	C	AA	AA	BB	chr5A	445264709	chr5B	405717036	chr5D	345935007
AX-94667493	CTAGCTAATGACTCTGAACTTGCAAGTCAGGCCATGATTTTGGCTCCTGC[R]AGTCAGCTAATTCTTTCTCTGAAATTAGTTACCCACATGGTGGGTGTCTT	A	G	BB	BB	AA	chr1A	528260675	chr1B	581094572	chr1D	430565342
AX-94669103	GGTGAACGAAAACAAAATTATGTTTCTTCCTTTGGCACAAATGAGAGTTG[R]ATGAGGAACCAAAACAGGGGCACCGTTTCAGGTACAGGGAGAGCAAGAAA	A	G	BB	BB	AA	-	-	chr3B	522138761	chr3D	397785632
AX-94669666	GTCCAAGGCCAATGACTGGTACATAGCAGAATACCGTGAGGAGCACAACC[R]CTTGGACTGGAAGACATGATTGCCAAAAATGGTGGTGTCATGTACCAAAT	A	G	BB	BB	AA	-	-	-	-	chr4D	23279141
AX-94670506	GTCGATATTGATATCCACCATGGTGACGGAGTTGAGGAGGCATTCTACAC[R]ACAGACAGGGTTATGACAGTCTCATTCCACAAGTTTGGGGATTATTTCCC	A	G	BB	BB	AA	chr6A	214567329	chr6B	281224925	chr6D	157585385
AX-94673150	CAGTAAATGATTCACTTTGCAGACTAAATTCCTCACAGGAGACGAACCCT[R]GTGGGTTAGTGTCAGTGCACCCCCACCAACATAGGGACACTTGATCCCCA	A	G	BB	BB	AA	chr1A	100973308	chr1B	162534134	chr1D	103408096
AX-94673426	GCTGCATCAACCGCCTTGTATGTATATCTATACGCTATATACTATTATCA[Y]GTGAAGACAAAGATGTCAGGCTTTTTCCAGACTAGCTTCTACTTCGGCTA	T	C	AA	AA	BB	chr4A	518829074	chr4B	100849985	chr4D	68427288
AX-94673629	GTCTAGACTAGGGGTCAGTATGGACCAGCAGACTGCTAAGTAATCTTCTC[Y]GTAATAATGTCCGTTGGCTTGAGGCCATACCTTGTACGCTGTCAGTGGTT	T	C	BB	BB	AA	chr4A	120572448	chr4B	426772201	chr4D	344863819
AX-94673997	AAAAGAGTGGAGAGCTGAAGTCCACTCTCTCGGAGTAGCGGATATTCTGG[Y]GCTATATTGTCGTCGTCTTATGGTGTTTCTGAGCATCTGTCCTATATCGT	T	C	BB	BB	AA	chr1A	301371671	chr1B	335750322	chr1D	238069302
AX-94678790	CTTTTTCCTTGTATTTGATCATGAATGGCCTAGGATCATAGTTACATTTA[K]AGGACCAGCTCGCGAATGTATCTCCGGTTCTCCTCACTATGCATTGCATT	T	G	BB	BB	AA	chr7A	683419116	chr7B	670443550	chr7D	592039896
AX-94679196	TGTCTGAGAAAGATGATCTATCAAACAGACTGGAAGAAAAGCTCTCTGTT[R]CATTAAGTGCCTCTAGCAAAGACCATGAAGTCATTGCCGGATTGAACAAG	A	G	AA	AA	BB	chr3A	88545994	chr3B	119253650	chr3D	75139870
AX-94680620	AGCTTCTGGATGTCTTAATTACGGGAGGGTGAACAAGTTACCTCAG[Y]GCAGCATGGGTTACTTTGGCCGATTTTTTACCTGAAGTAGGATACAAATCAGGT	T	C	AA	AA	BB	chr7A	128842679	chr7B	91185325	chr7D	129748840
AX-94681376	TGCTCGTGCTTTGTCGATCTCTGATGCAAAATTCATATGAAACTTTCAGG[S]CACTTGTGTGCATGTTGTCACAAATTTTGTGCCACATCTGTTAGGGTTAA	C	G	AA	AA	BB	chr5A	377939871	chr5B	323883026	-	-
AX-94682248	GCGCAGGAAATGCAGGTACTCTCTGTTATGAGGGGAGGAAAACTGAAATA[M]CCCCTGCAAGTCACAAATTGGAACTCGGTGTCGTGCTGAGAGATGTACAG	A	C	AA	AA	BB	-	-	-	-	chr5D	431908983
AX-94682713	AACCAATCTGGAAATAATCGCCCGTGGTAACTTGCTATTTTGAGAGACTC[Y]AGGCATCCGGGTGGGCAGAGACTGTTAAGAACTCCATGGAGCCTTCTAGC	T	C	AA	AA	BB	chr5A	380221107	chr5B	326914174	chr5D	287804332
AX-94683105	TGGAGTACAGTGCTGATTGGCCTTAGTTATCAATGGCTCGCACACATTGC[R]CTTTTGGGGCGGTTCATATTTGACTTGCTTATTTTGTACAAGTTTTGCAA	A	G	BB	BB	AA	chr1A	256422875	chr1B	296073918	chr1D	202570193
AX-94683315	ATTCTCAGGTGGACCTATTCCTCTCATCTGTTTTCCACAAGTCATTTGTC[R]AAGTGAATGAACAAGGAACTGAGGCTGCAGCAGCAACTAGTGTAGCGATC	A	G	AA	AA	BB	chr7A	126796564	chr7B	86115631	chr7D	124251914
AX-94684062	CATGTCATCTGGCTATTTTTCTGGGAAGATGATTCGTCTATGTTATCTTC[R]AGGACGACGCTATGGATGATCACATCGGCAATGGCATCACTCGAGTTTGC	A	G	AA	AA	BB	-	-	chr5B	695736398	-	-
AX-94686215	TACTGTTTTACTCTCAGGGAAGGAAACTGTGTATCATATATAGCGTGTCA[R]CTTTTCCTTGTGCTTGGCAGAAGCAGTAGTGTTATACTACATCATTTTAG	A	G	BB	BB	AA	chr1A	146540521	chr1B	191970359	chr1D	143255906
AX-94687117	ANNNNNNNAAAAGTCCTGTGTCACAGCATTGGAATTTAAGAATATCATTG[R]CACATACAGACCATAGCAAGTCGATGTATACCAATAATGTCAATGAAGAG	A	G	AA	AA	BB	-	-	chr6B	565272053	-	-
AX-94687420	CAGAATTTTGAGGCAAGGTATGAGCTCTTTGGTTATGCTCTTCCTGGGGA[K]TTTGACCCAATGGCAGAAATGGCCTGGAAGCATAAATGTCATGCTCCGAG	T	G	BB	BB	AA	chr4A	598276579	chr4B	7809807	chr4D	4761650
AX-94689244	ATACAGATGCTGAGGATGGCAGTTGACGATAATTTAGGCTCCGAAATTCC[R]AGGTCGAGCGAACATGAATATAAGGAACAATTCATACTTTTTGTCTCTGT	A	G	AA	AA	BB	chr7A	236549649	chr7B	174542257	chr7D	222092772
AX-94689625	GATTTCGATGGGCTCGCGACCAGGTAGATGAACCCCAGAACGAAGGAAAC[R]ACAGACACCAGTGCTCCGTACTTTGCAATAAGTTTCTTAGCCCATTCAAA	A	G	BB	BB	AA	chr3A	53209596	chr3B	63921029	chr3D	41697405
AX-94691425	CTTAAGGGAATCCCTATCGGTGTCACTGAAAATAACCCGTTCTTCGCAAC[R]ATAATAGGAGAAACGCAATGGTGGAACGATTTAGTCTGGGGTGATGAAAG	A	G	AA	AA	BB	chr3A	55721039	chr3B	67191230	chr3D	43799029
AX-94691719	CACATGATCGATGATTGCTATTTTATGTAATTTTCTCTTCATTAAGTCCG[S]TAGCTAATTATCAAGACACTAGACACAAAGTGTGGATATTGTGAAACCAT	C	G	AA	AA	BB	chrUn	122081398	chr5B	217907476	-	-
AX-94693178	TCCATCCTATCACATCACGACGTATTCACGCAGCGATCCTCAATTTTCTA[S]CGGCCGCCGACGCTTGAGTCATCGCGACTACTCGTACCGTGCTTCTTTTT	C	G	AA	AA	BB	chr2A	652521014	chr2B	800171401	chr2D	531341866
AX-94693902	CTGCCTAAGTGATGTTCTGTAAGCCTATTATGGCTTGTATGCTTTTCTTG[R]CCAGCATGTTCCTGATTAGCTAACTCGGTATGGCACTACATGGTCGTTTA	A	G	BB	BB	AA	chr5A	690960259	-	-	-	-
AX-94695806	CAGAGCTGTATCAGAACATAGTATCATTTTGTGAGTATTAGTATGTGTTC[R]GTTTTTACTCCATTTTTTGTCTGGTATTTCAGGAGCTTCAGCTTATCTGT	A	G	BB	BB	AA	chr7A	566468960	chr7B	528741265	chr7D	500587363
AX-94698614	CTTGTGTAAGTAAAGTTTTGGATGAGTTTCACAGCCAAATGTTAGTTCTC[R]AATGTGGTCAATACTTAATACTGTGATTTTAACCGTGCTTATGTTCGTAA	A	G	AA	AA	BB	chr5A	335673084	chr5B	285500058	chr5D	253178835
AX-94699520	CAGCCAGTGACCAGATTTTTCACCTGGGGGAATAAGAAAACATTTCTGCC[R]TTGTTGGACATCATTAGGCTGTGCACAGTATTGTTCTCATGCAAAGCCAA	A	G	BB	BB	AA	chr5A	41427165	chr5B	55374153	chr5D	52284250
AX-94699654	GCTCATTTGCGAGAAACAAGGTTGGTGTATACAATTTCCAAAATTATCGA[K]ATAGGACTGCTGAGCAAAGTAGCCTCCGTTGTCTTTCCCATCAAGAGTAA	T	G	AA	AA	BB	chr6A	171456146	chr6B	229724967	chr6D	132410090
AX-94701487	GGCGCCCACCTTATCGGAGGCTAACCACTTGTCTGGGAAAGAAATCGCCA[R]CCGTATCTTTGTTTCTCCGTATCTAGGCTCTAACTAGCTTGCCTGTGGCA	A	G	AA	AA	BB	chr5A	342237827	chr5B	291793374	chr5D	257510700
AX-94705605	TATATTTGTTGGCCTGGCTAGAAGTTCCATCTCCTGTGCTGAAAAGAGGT[Y]GTGTAATTGAGGATTGATGGAAATTCCCCGCTGTGGTTGATCAGATCTAG	T	C	AA	AA	BB	chr3A	523546154	chr3B	526718606	chr3D	402692201
AX-94709246	AACAATTTACTTGTGTAGATTGTTCTAAAATGCGCCTGATCATCTTTTCA[R]CCGTACTTTAATTCCCTTTCTGTTGTCAAGTGGGAAGAACGGTTTTATGC	A	G	BB	BB	AA	chr6A	87297557	chr6B	144272596	chr6D	69196907
AX-94709352	ACATCTTTACGAGCTGAAAGCTCTTGAAATTGCATAGATGAAGTCCAATA[R]ACCAGTCCCCTTGAGAAGGCCTTTACCAGTTAAAAGTTCAAAATCTATCA	A	G	BB	BB	AA	chr4A	535466767	chr4B	90457663	chr4D	62120139
AX-94712291	GGGTTAACTGTGATGATCGTGTTCCTATCTTCCGTGTACGCACTTGCTTG[Y]GCCTGTGTGCAGTTCAACTCATGATATCTACTACTATATGGGAGTATTTG	T	C	AA	AA	BB	chr1A	342469915	chr1B	354053293	chr1D	258360403
AX-94712310	TCTTGCCCGTCTGATAAAAGGATAATGCTGCAGACTGGATTCTTGGCCTG[Y]CGTTCTTCAATCACTTTGGAGCCTTTTCTCAGACCCTCAGCAATGTTGGT	T	C	AA	AA	BB	chr6A	597832405	chr6B	686416179	chr6D	451908933
AX-94713122	TGATACTCCATATTGGCATAATCCCACTAAATAGCATGGTTAATGATTCC[R]ATTTTAGCATCTAATAATTTTTCCAATTACTTACAACTCTTATTCATATA	A	G	BB	BB	AA	-	-	chr7B	734192797	-	-
AX-94713673	ATCAAATGCACGATGCTGCTTTATTATCAAAAGCATAAGCAAGTCTTCAG[R]TTCATCACCACCAAGCGAACAAAAATAACACAGCAAACTCGGAACATGTC	A	G	AA	AA	BB	chr1A	303323029	chr1B	334089569	chr1D	239556672
AX-94714261	CTTCTGCTCGGAAGAAGAGGGTCTAGATTTGATTTGCATTTCTGACATTT[Y]GTGGAGAAAGTATTCAATTTTGTTCAACGGTTGTACTGCCCAATCTATCA	T	C	BB	BB	AA	chr5A	619693677	chr5B	612684017	chr5D	495629941
AX-94715555	ATGCAAACGATAACAAATTCAGAACCATTATGTTCTGGCACAATGGAAGC[Y]GGCTAGATGCTCGTGGGATCATTCCATAAGCGATTACCGATGACTGTTTA	T	C	AA	AA	BB	chr3A	739567548	chr3B	815096512	chr3D	607105052
AX-94715608	CACCAACAAAGACCTCCTCCTGGAGGTAGGTATTCCGAAAGAGACTTGGC[M]ATGGCAGAGAAGCAGCAACAAGGATCGAACGTGGAGGAGGGGAGCTCCAG	A	C	BB	BB	AA	chr5A	680208702	-	-	-	-
AX-94716467	CTAGCTAGATTATTCAGGCGATTTGGAAAAATTATCAAAGCCATGTAATG[Y]AATAGCACAGTAGCACTATGTAAGATGCTCTCTGATGTGAGAAAGATCGA	T	C	BB	BB	AA	chr2A	700954848	chr2B	669436006	chr2D	560957750
AX-94720305	ACACAATAACTTAGAAGTTAGGACATATTGTTATCCTGTCACAGTTTCTC[W]TATATTATCGATTCTTTGCTTGCATAAGCCTTAGTATGTCATCTACCCTT	A	T	AA	AA	BB	chr5A	197211923	chr5B	184296270	chr5D	174005679
AX-94721135	TCCTGCTGGAGAACTTCCGAACTTTGACACTTTGATGTCAACAAGTAATC[W]TCAAAATGGAGATGCGCTCATTCCACATAATCCAGTCAATTTATCACCAG	A	T	BB	BB	AA	chr3A	111557207	chr3B	167322576	chr3D	115023766
AX-94721789	TGCGAAAGCTGGAGACTTGAACCACTCCTTGACGGCATCCACAGGGCACA[Y]TCTTCCAGACCCAAGGTTCTTCCTAGCTCCACAATGGTAGTCTTCAAAAT	T	C	BB	BB	AA	chr4A	584273375	chr4B	28072173	chr4D	16234463
AX-94722523	GTTCGAGCAGGGTACAATCGTCTAACCATCTCGCTAATCCATTTTTGAGG[M]TGAGGCAGTTCTGATGAAAGCACAGGTCTGGTTTGGTTGAATTTCCTTGG	A	C	AA	AA	BB	chr1A	36162552	chr1B	56864281	chr1D	37221068
AX-94723212	GCTTCTTCAGCACAACTGTTGTTATCCAGTTTGAAGAGGCCAAGTTATTC[Y]GAAACAGATGAAGATGCAGGTCAGGACTTGCTAAGGGCATCAGTTCTTGC	T	C	BB	BB	AA	chr5A	580939288	chr5B	566679175	chr5D	460750695
AX-94723854	ATATTTTGGAAATTCCTTGACAAAAAACACAAGAGCATCATTGTTTGGTC[M]ATTGCAGGTCAATGTTGGCACTGGCCAGGTAATCATTGTTCTTGTCAATG	A	C	AA	AA	BB	-	-	chr1B	133421369	-	-
AX-94724677	CACATAACCAACATACCTTGTGAAACCTTTACATTAGTACATGAGCAGAA[S]AAATGTGTAAGAAAGATCAAAAACTGTACCTTGCCTTAGGTGAGAGGGGA	C	G	BB	BB	AA	chr5A	584436966	-	-	-	-
AX-94724796	GCGGGGCGAGCCAGAACTACTGCGACAGGAAGTACACGCAGTGGCCGTGC[K]CCTCGGGGAAGGGGTACTACGGGCGCGGGCCGCTTCAGCTGACGTGGAAC	T	G	BB	BB	AA	chr2A	590817154	chr2B	526670305	chr2D	446652562
AX-94725263	GTAGTATTAATGATATGACCATATCAGCCACACTTCCTAGATAATATTTT[S]TTCGTGTTACATGGTTTATATGTCGCAGTCTATATTGATGATACTACAAC	C	G	BB	BB	AA	chr7A	63728270	-	-	chr7D	59372656
AX-94726382	AGCCTGTACATAGAGCAGAAGCATTAGAGTGAAGCGACTGAGAAGATAGA[Y]AATGAATAGCTCTGTTGGTTCTTCATTTATAGGCAANNNNNNNGAGTCAA	T	C	AA	AA	BB	chr2A	65184140	chr2B	99267714	chr2D	63570781
AX-94726401	CCATAACAAGCACACATAACGAATAGTTTATAAAGTAGTACAGTAGCCAC[Y]GCCATCATGAATTACCTGCCAGAGTCTTCACCTGTGTCATGAGTTGAGTG	T	C	BB	BB	AA	chr1A	58495399	chr1B	96319138	chr1D	60219060
AX-94728891	ATTCATTAGTATTAGAATGATTGGGTCAGGCTGCATACAGTAATTACAAG[K]GATGGATCAGCTACATCTTAATAATATTAGAATGCATGGCATTGCCTCTG	T	G	BB	BB	AA	chr4A	567492873	chr4B	50728905	chr4D	35121558
AX-94731034	AATCAGCCTTTTAAGCTTATGTTCTCATCTGATTTTCAATCTAGAGTGTT[S]TCTTATTTCATCTGGGTTGTTGTGGAAGTATCGGAATCTCCAACTGGGGA	C	G	AA	AA	BB	chr4A	35615463	chr4B	533488600	chr4D	434265090
AX-94732725	CGGCTCATGTCGGTTGTGCGTACGCTTACCGCGGCGGATGATAACTCATA[Y]AGATGCATACATCGAGAGGAGGATGACAAGGGGCACACTGGTGTCAATCT	T	C	AA	AA	BB	chr6A	574242926	chr6B	646240390	chr6D	429011052
AX-94736432	CAACTCAACCAGGCATCTCGAGACCAACTCCTTGAGGTAGCTGTGTCCCA[R]CTCCTCTAGAGTCCTGCCCTTACGTGGCTTGATGAAGCCCTCAGCCGTCC	A	G	AA	AA	BB	chr1A	7088832	chr1B	676370767	chr1D	6201792
AX-94741448	ACCATACTTCTCCCTGGAGGCATTGCTAGGTGATATCAGCGATGGGACCC[R]GAAGCTGAAGAGCTACACCGACGACAAAGACGACCATGGCAGTGGCACCA	A	G	BB	BB	AA	chr3A	144165400	chr3B	186450133	chr3D	131429993
AX-94744297	TCGATGAGTACCTTGCCCAAACCGCTTGAACATAGCCTTCGTGTATATTT[K]GCTCGCATGACGCTCAATAGCCAGATTTGTTCGCCTCACAGCACTCGGAT	T	G	AA	AA	BB	-	-	-	-	chr7D	65450967
AX-94744467	AAATCCCTGTTGTGGTGTGTGCATTATGATTATCCTTATACAGTGGGCAC[M]ACTACTTGCTGTCCGGATAAGCTTACTCCTTAATACTACTCTACATTTAG	A	C	AA	AA	BB	chr7A	14906915	-	-	-	-
AX-94744640	CTGAATATCACGTCACTCTCTTTTGCAAGTGACAAGAATATCTCACTTTT[S]TAAAGACACATACGAATTTATCCTCTGTTTCTTTGGACGCAGGGATGGAT	C	G	BB	BB	AA	chr4A	61310565	chr4B	500344876	chr4D	403570443
AX-94746515	TGCTTGGCTGGTTTGTTGCCGTTTGCATCTCTATCAGACTGGAGCGAACA[Y]GCAGTTGAATATATGAAGTCCAGATTCACTGGAAATGACATTGAGACTTG	T	C	BB	BB	AA	chr6A	560206761	chr6B	626453065	chr6D	417754849
AX-94747442	ACCATGATGTATGCCTCCAGTGAAGGAGGTTGAGAGGGATGACTGCCTTT[R]GACACACGCGGGATTTCAGATGAGACTCCACTCAAGCCAGAGCAGAAGAT	A	G	AA	AA	BB	chr5A	660444779	-	-	chr4D	482156264
AX-94748289	TTTCTTCTGTACCTCTTTTGGTTTAATTCCATAATCTGAGACAGTCTTCT[Y]ACCATTGCCACTTGCTGAACCATCATTCTTATCATCTTCAAACAGGAAGA	T	C	AA	AA	BB	chr7A	137701867	chr7B	102210617	chr7D	137515489
AX-94748768	TCTGAGAGGTATTATGAACAGTCACCACACATGTTTGTTAATAGGGATGC[Y]GCTCTGGTGCTGTCGTATTCAGTAATTATGCTCAACACAGATCAACACAA	T	C	AA	AA	BB	chr5A	562538295	chr5B	542929244	chr5D	445201322
AX-94748996	TGGAAAGAACCGATCATGTCTTCGATCTCAGAAGAGAAATCGATCGTGCG[R]AAGATCCTTGCGAAGCTGCCGACGAGGGACGTCGCCCGCTGCCGCTGCGT	A	G	BB	BB	AA	chr4A	586520191	chr4B	25012380	-	-
AX-94751384	AGCGTGCCTAGAAAAGGTTCTCATAGCTAAACTGAGTAGCTGAAGTGGGT[R]ATCCTGGGGGTGGTGTGGCTGCTGATTGCAGAGAGAGCTGCTGCTGCTGG	A	G	AA	AA	BB	chr7A	87233833	chr7B	35080880	chr7D	85856619
AX-94751584	TGCATTCTCCATCCAACCTAACGAAGATCGAGTCAGCTTAAAATCATTGT[Y]GAAGCCATCGTCCACTACAGAATCAAATGATAAAGCTTCACCCAGCTCCA	T	C	BB	BB	AA	chr7A	290540778	chr7B	245963815	chr7D	265636615
AX-94752839	GCAAAATCTTCATTCTGTACCACACTACCACTAAATAGCTTCCTTATTGT[R]ACTGGCACACTATCAACAAGGCCCATGTAAACTGCTCCAAAGCTATCTCT	A	G	AA	AA	BB	chr6A	17898735	chr6B	30277543	chr6D	17298661
AX-94755515	ACAATTTATTCCAACAAGGTTGCAGCCATAATAACTCTTCTGTTTATAAT[Y]GCGATCAACGTGGCGATCGGGATACTACCGCATGCTGATAACTTTGCTCA	T	C	AA	AA	BB	chr5A	524671721	chr5B	496980406	chr5D	412600042
AX-94759184	CTGTTCTGGGGTGACGAAGATGATGTGAAGGCGGTCAGAGAGCTTTCTGG[Y]GATGGTGCAGGCTTCGATTGCATAATAGGCACCGATGTGACCTACAACCC	T	C	BB	BB	AA	-	-	-	-	chr4D	497201764
AX-94759912	ATTTTGTAGTGCTAGCGTGAATTTATCTATCAAGAGTCAATGCGATTTGC[R]CGCTGTCCCCTCTATGCTAGTGATTGATAACCAACAATACTGGAGCATTT	A	G	BB	BB	AA	chr6A	21140460	chr6B	35821266	-	-
AX-94761497	AGGGTCGGGCTGACCGGATTCAACTGCCGGTGTGGGAACCTGTACTGCGC[R]ACGCACCGTTACTCGGACAAGCACGAGTGCAAGTTTGACTACCGCGCCGC	A	G	AA	AA	BB	chr7A	584992731	chr7B	544112588	chr7D	512237982
AX-94763134	AGCAGTGGAAACACTAGGATGAGTATATACGAACTACTCTTTTACTTGCT[S]CTTTGACTGCCTGTGAAAGTCTGGGTTCTTAGTTAATGATGTCAATGGCA	C	G	AA	AA	BB	chr5A	859318	chr5B	4549235	chr5D	2452565
AX-94763497	ATGTTGGAGACGATTCAAGAGGAAATGGAGTTAACAGAAGTTATAAATCC[M]CCCTGCAGCACGTTAGTTCTAGAGTGGGCACACCAGAGACTGCCTCTTCC	A	C	BB	BB	AA	chr7A	538502427	chr7B	484025139	chr7D	461541093
AX-94763803	GTAGGCGTTGCTTCAGCGTCACTTCAGCACTGATAATGTGCCTTTATGCC[R]TGAGGATGTTCTGTTCTGTGTGGAACAATGGATAGTAGCCCATCTCAGCA	A	G	AA	AA	BB	chr5A	613585648	chr5B	606018557	chr5D	491435930
AX-94764162	GAGTGCAGTAAGTGTAGCCGATCCTGTAGGGAAAGACTCGAGAATGGGCA[R]CGCTGCACCAGAGTTCTCAGCAGAAGACGACGTTCCAGATGCGCCTGATG	A	G	AA	AA	BB	-	-	-	-	chr7D	566177739
AX-94767646	AGTCAGACAAAGCTATACAGTATATCTGTGGATTACACTCCAGATGCATG[Y]AGGTAACAGCACTATAGCAGCTAGGAGGCATCCAGGTTTCTGACTCTCTT	T	C	BB	BB	AA	chr1A	308546090	chr1B	341628039	chr1D	236502980
AX-94768104	GGTGCAGCAAATGTTAAAGTACGGTTAGATCGTGGAGTTGCAAATCTGGA[Y]TGGAGGTACATGGTCCCTGCTGCCTCAATCCATCATCTTGTTTCACCCCG	T	C	AA	AA	BB	chr2A	52586796	-	-	-	-
AX-94768745	TCAGGGTCGGAAGATGGTACTATTCGGATCTGGCAACTGAGCCCAGCTAA[Y]GCGGATGCTGAGGAGGCGGTCGATACAAATGGTAAGCCGAAGGCTGGAGT	T	C	AA	AA	BB	chr5A	399785981	chr5B	351461049	chr5D	306188985
AX-94769723	ATTCCCAAGGGGACAATGCTTCTTGTGAACACATCTGCAATACATAGGGA[Y]CCTAAGATATGGGATAAACCAACAAACTTTATTCCAGAAAGGTTTGAGGG	T	C	BB	BB	AA	chr3A	732911813	chr3B	809110297	chr3D	603123626
AX-94770113	AAATGGCCGCAGCAATGAATGTTAAATAAGAGGCTCAAGTTATTACAACG[Y]GAAGAGGCATGTAAAGAATCCCATGCCCAGTTCCCTGACAAGAGGAAGGC	T	C	AA	AA	BB	chr6A	578896287	chr6B	652639357	chr6D	432719576
AX-94771502	GTTCTCGCTGCTTCGCTGTGCTGTTTTGGTCCGAAAACTTCCATGAAAAT[S]CAGTCCATGATCTCGCATTTGTTTCATCTCTTGAGTTTCTTTGTTGGAAT	C	G	AA	AA	BB	chr4A	513289056	chr4B	106859143	chr4D	74373886
AX-94773649	GCAAGCATTGTAGGCAGTCCATATACCAGGCAATTATTGAATCTTTCTCT[Y]GCACGACAGAAGCGCCAGAGGGCATCACTGGGATTGGGCTCAATGTGTCC	T	C	BB	BB	AA	chr1A	580863683	chr1B	673466507	chr1D	484118126
AX-94774145	GTTCCTGGTATACACGAAGCGACATACAATTCCATCATGAAGTGTGATGT[Y]GATATCAGAAAGGATCTGTATGGTAATGTTGTTCTCAGTGGAGGTTCTAC	T	C	AA	AA	BB	chr1A	468201739	chr1B	492225370	chr1D	370014315
AX-94774307	AGGATGGTTTGTAACCACAATACAACTCATTACTTAGCTCATGGTATCGA[Y]CTAGAAATTCCACCGGGGCTGCAACGAGCCCTTCCCTTCTAAGCTTCTAC	T	C	AA	AA	BB	chr6A	457085889	chr6B	503999972	chr6D	319253104
AX-94774503	TGCTACCAGCCACAGATGAAGCTTTATGCAGTCAGGAGACTAAGGAGGGT[S]ACCTTGTGGGTTGCAGTGTGGCCCTAAGAGAAGACAACAACTAGATTCAG	C	G	AA	AA	BB	chr6A	514028014	chr6B	557420275	chr6D	372149197
AX-94774524	ACGGAAGGCAGTTTTCTTGGCTGGTGATGTTGAGAGGATGGAAGGAAGTG[R]CGAGTGCTGAGCCCTGACGACGGAGCAGTGCTTGGATGAGGCCGACACGG	A	G	AA	AA	BB	chr7A	380443422	chr7B	325885262	chr7D	362332704
AX-94775107	CATGCCTTTGCTGTGAATAATGTACATTCAAAAGAATTCGGGTTTAGCCC[M]AGGTCACCATTGAAAATGAGTGAGGGTTTGAGAAGCCCGCCTCATCCCTT	A	C	BB	BB	AA	chr2A	527920208	chr2B	462893588	chr2D	391278988
AX-94776678	AGGATATCTGTCCTGATTGCTTCACCAATTAGATTACTGAAATCATCTTC[M]GACGACTTCTCTTTCTTCCTTGAGTCATAAAGTTTTCCTGCCAGTGAGGA	A	C	BB	BB	AA	chr5A	51039165	chr5B	69646172	chr5D	61046863
AX-94777342	CTCATTGCAGTTCGGAGGACAACAAAACTCGCTGCGCTTGCATAAATCCG[R]AGAAATGATTTACCGCTTGATCATCCCCTCTGATATGTATGAGTTGTTGT	A	G	AA	AA	BB	chr1A	246285337	chr1B	272450719	chr1D	196608808
AX-94777401	TCATCGTCGGCTGGGTGCGTCGGTGAGGGGTCTATCCCGTGTTACGCCCG[K]CTGTGTTGCTCAGAACCTCAACTTACTCAAGGAAGGGATATATTTATAGA	T	G	AA	AA	BB	chr7A	521951124	chr7B	498059356	chr7D	473961531
AX-94777625	TCACGGGCCCATCTGGGCACTATGTACTGCGCTGGTATTTCGATGACTCC[R]AGCTGCGTGAAAACTCTGAATATGTGGCAGCATAAAATCCCATCCCTGGT	A	G	AA	AA	BB	chr1A	517010382	chr1B	569679627	chr1D	421037416
AX-94778470	TCTACCTGCATCAAACGTCAATGGTATCAATCGCTGCAAATACAAAGTAA[Y]TTAGCCCATCTAGTGCTGCTTTGCACTGCAAATACAAAGTAATTTAGTCC	T	C	BB	BB	AA	-	-	chr6B	608235335	-	-
AX-94778713	AGCGACCAGCCATTGGGCATCTGGGACCTCGTGGCGACAGTTGTCTGCAT[Y]ACCGGAGTCGTGATCGCATACTTTGCTGACACCCAGCTGCACCAGTTCGT	T	C	AA	AA	BB	chr2A	15963110	chr2B	24725638	chr2D	13773528
AX-94778917	TGTAGCAATGGTACGGTGTGTGTCCAGGTTTGTTTGGATGGATGTTATAT[R]TAAGTACATGTCGCTAGTGTTGGTGAGTGGGGGCTCCGATCCTACATATT	A	G	BB	BB	AA	chr3A	750499475	chr3B	760350733	chr3D	614373228
AX-94782074	TGTGAACAGTAGCAGAAACCCGTGAAGGTGCATGAGGATCAAGGGAAGCG[Y]CATATATTGGTTAGAACAATACAAACATCCATCAAGATGAAATGGAGAAA	T	C	AA	AA	BB	chr6A	445506687	chr6B	476172874	chr6D	308922275
AX-94784031	AACGGCGAGGAGAAAGAACCAGTTGCACGTAGTGGCATTGCCGTATAAGG[W]GGTTCCACTGCAAAGCTGATTCATATCTTTGTGGTGGACAATTTACCCAG	A	T	AA	AA	BB	chrUn	12691906	-	-	-	-
AX-94789181	GGCGCAAGAGGGTACTTGTTGCAATGGATGCCGCCATTGGAATGGAATAT[Y]TGCACTCAAAGGACATTGTCCATTTTGATCTGAAATGTGATAACTTGCTA	T	C	BB	BB	AA	chr5A	592278327	chr5B	580084443	chr5D	472637419
AX-94789280	ACGACGAAGGCGAACAATCCCACCTTGGGATTTGAAGGGCTGAAGGCTGT[Y]TGCTTGGCTTCAAAGTTGCCTGTGGTTGCCATTGGTGGCATCAACGCGAC	T	C	AA	AA	BB	chr6A	126915491	chr6B	191199416	chr6D	104768404
AX-94789329	TCCAAGCACCACACTCTTGTAGTCCCTTATTCCTTCGGGGCTCTTTACAA[Y]CATCCTCTCGAGGGCCTTATTCTGGACACTATCGGCGGTGCTCTCTCCTT	T	C	AA	AA	BB	chr6A	540616619	chr6B	590666460	chr6D	394618084
AX-94790040	ATTCACAGGAAAGCCTTGGCAGCTGGCTGGACCGAATGTAGATCGTTAAA[R]AAGTGGACGATGGAAGATCATCTCTTTTCCATCTAGTATGATTATGGTGG	A	G	AA	AA	BB	chr6A	377851503	chr6B	413937215	chr6D	266433695
AX-94791298	TTTGATCTGCAACAGGACCTTGCGTACAATCAAACTTGGACAAGGACGGC[R]ACCTGAGCCAATTTGCGATACATCCACAACCATTCATTCTGATTTGGGGA	A	G	AA	AA	BB	chr7A	128842458	chr7B	91185115	chr7D	129748640
AX-94791721	CTAGATGTGGTATATGATCCACAAGATATTTAGATATTAGATTATTATCA[S]TGCAATAGCATCAGACCAAACTTGGTCTTTTCTCATGTGCTAAATCAAAG	C	G	AA	AA	BB	chr7A	32365141	-	-	chr7D	62520786
AX-94791806	TCGAAGATACACTACTACACAGAAAAACAAAATGGCTCGGTTCGTGGGAC[R]GAAGATGCGCCGATTACTCCTTTCACCAGTGAAATGTCACAGTCAGGAGA	A	G	BB	BB	AA	chr2A	62699769	chr2B	1341556	chr2D	7151753
AX-94792694	CGCCGGCGAGCAGCAGATGCCCACTCACAGATCAGCCTTGGAGTGCATCA[R]GAAATGGTACCTGGCCTCTCAAGGAGGAGACGGCGAGAAGTGGGGCGATG	A	G	BB	BB	AA	chr3A	714299512	chr3B	771166708	chr3D	578926894
AX-94795343	AACTTCAGAGAGGGAGATGACTTATGACACCACAGAACTGCGAGAAATCT[Y]GAGGCGATATGTCGTCTAAGCTTTAATGAAAGCATCAGAAGCTTGTCATT	T	C	AA	AA	BB	chr3A	644666249	chr3B	666215185	chr3D	506004654
AX-94799178	ATATTGCTGGCCTGCGGCATTTGAATGTTCCTCGTGCCTCACATAATCAG[M]GGTATGGGGAGATGGATTCTCCTTGGAGCCCTGCATATATCTCTCCGGGG	A	C	BB	BB	AA	chr6A	578900499	chr6B	652644125	chr6D	432724227
AX-94800375	TGTCGGTGTGGTTAGGCTTGTCCAGATTTGTAAATGGTCATTCCGGTTTG[Y]TCTGTCGTGTGTTCGCACCGATGATGTCTCAGACTTCAGTTTGTCCCATC	T	C	BB	BB	AA	chr7A	246188056	chr7B	203827089	chr7D	232765421
AX-94800522	ATCTTTGTTGTGCTACTAATGAATTGCGCCTGCTGTTCTAACTAGTGGAC[Y]AAGGTGGTGTTCCTTGTCTACTGATCGTGAGCTGTGTTGTGTGCGTTTCA	T	C	BB	BB	AA	chr4A	56266610	chr4B	491833520	chr4D	398908232
AX-94801543	TAGAAAGCATCATAGGAGAGTAAGCATACACGGTGCAATGCATTTTCAGC[Y]ATGATAAAAAACGAACTACTGAAGAACCAGTCGGAAGCAAAGCTTGATCA	T	C	AA	AA	BB	-	-	-	-	chr2D	316143612
AX-94802287	CAGTGTCTCATTCTTGGGGTCAAGTATTGATGGAGATACATCCTTGCATT[Y]GTCAGTCTACGCACCAAGTGCTCCTCCTTTGCTGGATGAAGAAGCCTTGA	T	C	AA	AA	BB	chr3A	57858300	chr3B	71032585	chr3D	46248615
AX-94803576	TTGTTATCTTCAGAGCTGTTAGAAGCAGCTGAGATGGCGTCACCCGATTC[Y]GAATGTGTTCTGTCCACATATGCTTCGGGTAAGGAGCTCTCGGCCACATC	T	C	AA	AA	BB	chr5A	644135673	chr5B	649403785	chr5D	516818402
AX-94803796	TTGTATACTCAATGCTATTTACCACGGCGCGCAATGTAATTGTAATTGTG[Y]AAGTATATGGCATGTCTTGCGTTAGTTAAGGACTAACAACAAGCAGTTAT	T	C	BB	BB	AA	chr4A	83571265	chr4B	467718627	chr4D	380296090
AX-94804676	CAAGAGCACAAACTTTGGTTTGATCATCATTGCAACAAGATCAGCACAAG[R]GCACAGAGTTGTTCCCATCCGAACCATATTCGCCGCAGCATTGGAAATAC	A	G	AA	AA	BB	chr5A	67470404	chr5B	79804102	chr5D	72901593
AX-94806059	CAATGGTTTGCATGCACTTGGTCTGTATACTGTACACACATCATATGACC[R]TGCAATTTGTAGTTATGTAACTGGATCAAAGCTATTGTACATAGATATTC	A	G	BB	BB	AA	chr4A	670446311	-	-	-	-
AX-94807293	TCGTGTGCGTGTGTAATTTGGTTTGCTTTGAATTTCCCTAAACAATCTGG[Y]GCAATTAGCGTTGTGCTTGTACGGATTTGTCCAAGGCTGTCATGTACCGT	T	C	AA	AA	BB	chr1A	64007205	chr1B	105423329	chr1D	65756749
AX-94807315	AACATCGAGCGCGCCCTGCAGGAAGCCTTCAAGCCATTGGGAATCGATGA[Y]TGGAACTCCGTCTTCTGGATAGCGCACCCCGGCGGGCCAGCCATCCTTGA	T	C	AA	AA	BB	chr2A	12822245	chr2B	17872986	chr2D	11476964
AX-94809895	ACAGAGATGAACTGGAAGATGCAGGAAGCATGAATCTTGACAATGAATTG[R]AAGAAGCGCCAAGAACAGTCCTGGACATGAATGTATTAGGCAATGCGGCT	A	G	AA	AA	BB	chr5A	37624478	chr5B	47586265	chr5D	46314145
AX-94809930	CATATGTTAATCTATGCATGTTTTATCTATTATTACATTTCCGCTCTGGC[Y]TGGTAAATCTTTATGATCCTAAATAGTAGCTGCCTGATCTATTGCTTTTT	T	C	AA	AA	BB	chr6A	107693126	chr6B	171728941	chr6D	89330253
AX-94811375	TTTCTTCCGCATAAAATTTATCTCTCTCCTGGAGCTGACCTTGGGTGAAA[Y]TCTGAACTTCCTTCCGTGATGTGTTATGTGAGACTGCGTGTGCGTAATTT	T	C	AA	AA	BB	chr5A	650283522	chr5B	658454515	chr5D	522141963
AX-94812357	GCACCGCGACCGAACCGTGCCTCTTCGTGAATGTCATATCATCTCCTATC[M]GGATGGTGCAGAAGATGAGGCTCTCTGTGATCTTGAATCGTGGGTCCAGT	A	C	AA	AA	BB	-	-	chr3B	19274512	-	-
AX-94812703	TTGAGCACTGACCATGTTTGTTGGATTGTTTGTGGATTTTCTTCATAGGC[R]AAGGTTTCAATAGATTTTGTTGTACAACTTAGTGGAGGAGAGTTGGAACT	A	G	BB	BB	AA	chr4A	583905380	chr4B	28621130	chr4D	16655384
AX-94814064	CATGGTTGCTCACCCTTTCCTCCTCTTCTCTATTCCAGGGACACCATTGC[Y]GGTTTGTTTGACGAGTTGGTTGTAAACACCAAAAGCTTGCCACCGCAACT	T	C	BB	BB	AA	chr4A	535244717	chr4B	90726793	chr4D	61958642
AX-94815895	CTGTTCTCTGACTGCACCATCACCACACTGTATTTGTAGCGCTACATTGC[R]CGGTCGCTTCGATGCCACTTGGTAATCTTGATTAGAGAACTCAGAATCAA	A	G	AA	AA	BB	chr3A	671019919	chr3B	705910816	chr3D	535781733
AX-94815957	ATGTAAAACAGGATTAATATGACCGTCTTGGAATCAAATTAATAGAAGAT[Y]CGTGAATAGATGGTACAAAATTGAAAGATTAATCGGCCGTTCGAATCACA	T	C	BB	BB	AA	chr1A	308382396	chr1B	341870976	chr1D	236925190
AX-94821875	GCTAGAAAGGAGCAAACACCTTATATGCCAGAAATTCCTGATATACCGAA[R]TGTTCACCTGATTTATGTGCATCAAAGGAATGGGAGGACTCGTTTATTAC	A	G	AA	AA	BB	chr6A	599029390	chr6B	688200351	chr6D	452949145
AX-94822264	ATCCAGTAACTATCAAACGACGCCATTTACCTTTGAGGGCTCTCACAGCA[R]AGATTTTGGTATCGCAACAAGTAGCTGTCATTCAAAGCTCAAACCATAGT	A	G	AA	AA	BB	chr1A	396023279	chr1B	427541506	chr1D	315978965
AX-94822403	GCTATCTTGTCGGGGTTGGACTCAATGTCGTGATAAGAAACGATGAAGCC[R]AGCAGTTTTCCCGAGGGCCGCGAACACACATTTGTCCGGATTTGGCTTCA	A	G	AA	AA	BB	chr3A	620577913	chr3B	634625293	chr3D	476997606
AX-94822752	AAACGCTGAGCGTTGGGAAGTCAGGGATAGGCTGCTTGGACGGTGAAAGC[R]AATCGACTCGATCTTCAGTTATCTAGGACAAGAAACAAAATGTATGAATT	A	G	BB	BB	AA	-	-	chr5B	671238680	-	-
AX-94825644	CCAAATGACGCTAGCTTATGGGCAGCTACATTACAGGACCTGGGACACCA[R]TTGATAAAAGCAGACTGAAAATAGTACAAGAGTTTAAACTTTGCTTCTCG	A	G	AA	AA	BB	chr6A	485775098	-	-	-	-
AX-94826069	TCTGGAGACGAAGCATGGTGTAGTAGGCAAGTCGATTTGCTGACATAGCG[Y]GGGCGTCTTTCTAATGCTTCTGTTCTGTTTAGCTACTACTATATGTTGCG	T	C	BB	BB	AA	chr1A	520928462	chr1B	575328389	chr1D	426406573
AX-94826373	GACACCCTAAAGCATCAGCCATGTGGTTCTCACGCTTCTTGAACGGCGAG[R]CCGCTGACAGCAAACCTGACACAAACTAAGCCCCTCATTCACCAAGGGAT	A	G	AA	AA	BB	chr3A	645136723	chr3B	667940489	chr3D	507041514
AX-94827818	ATCACACCATTACCTATATGTGATATACAAGCAAATCTAGTGTTAGTGTC[K]AGACCAGGTAGCAATATATCATCATTCAATCATCACGCTACTGCGATCCC	T	G	BB	BB	AA	chr7A	513143945	chr7B	435789233	chr7D	419753487
AX-94828610	CCGTTAATATACGTGAGACAATCTATACCTGCTGCGTGTTGCATAACATA[R]TCATAGAAATGGAGGATGATGCAGCCATTTTGAGTGCCAAGCAAAAGAGG	A	G	AA	AA	BB	-	-	chr6B	46789597	-	-
AX-94829389	TGCTAATCGATAGTGGACAACAGAAACAGGCCAGAACTCTATTTATCTAT[S]TAATCAATAATGGAGCTCGTCTCTGGATTGCGTTGCCATGATGTATGATC	C	G	BB	BB	AA	chr5A	362287882	chr5B	308616416	chr5D	272682298
AX-94829576	TCCAGTCCTCCCCTTGACGTGGTCCCAGAACTGCTGAGCCCAAGTACATC[Y]GAACAGAGCATGTTTGCATGGTCTCATCGTCTCCACAGTCCTCGCAGAAA	T	C	BB	BB	AA	-	-	-	-	chr2D	182782994
AX-94832598	TTCTCCACGTGCTGCACCGAGCTGGTGGACAGATGGGAGAGTAAACTACT[R]GCTGCAGGTTGTGAGGGGTCGGTCGAACTCGACGTCTCCCAGGAGTTCCC	A	G	BB	BB	AA	chrUn	340939214	-	-	chr1D	106373540
AX-94832697	ACTATCCACACTGATTCAGCCTACACAGGCTTTCTAGCTGCACATGATGC[R]GAACTCCCCCTTTCTGTCGGAAATAATATACTTGATCATGTCATGTTACA	A	G	BB	BB	AA	chr6A	217638532	chr6B	289685328	chr6D	159343891
AX-94834654	GTGGAGGTGACGGTTGGCCATCTTGCAAAGACAGTAGAGGCTACTATCGC[Y]GTCCAAGTTGTTGAGGGATCCTGGCCAACTGGCCAACTGGCCATCACGGT	T	C	AA	AA	BB	chr2A	717879943	chr2B	698304086	chr2D	580004995
AX-94836486	CATCTGCACGACTGGGGCTGTACCGAGGGTGCTCTCATGAAACACAGCCT[Y]GGCTTCTTCACACTAACTAAATCCCTCCTTCAGTAGCTTGGTGAGCTGCG	T	C	AA	AA	BB	chr6A	352641429	chr6B	314562980	-	-
AX-94837905	CTGAAGGGTTTTGCAATTGGTAACGGACTTACAGATCCAGCGATACAGTA[Y]AAGGCATACACCGATTATGCATTGGATATGGGTTTAATCACACAGTCAGA	T	C	BB	BB	AA	chr2A	723525583	-	-	-	-
AX-94838706	CATCCGACCAGAAAATCATGTCCTTGCAAAGCATTTCAACTGGGCCATTG[K]TACATTAAACTTCACAGTTTACATATTAGAGGTGCCTTTTTAGGACGAAA	T	G	BB	BB	AA	chr7A	490793064	chr7B	457358047	chr7D	439589626
AX-94839316	GCACCGGAGACATATCTTTCATTTCCTCACTAGGGCTAAAAGATGGTATA[R]GCCGATCCAGGCTATCTAAGGAGACGAATCAAGCTTTTGGACTTTGTTAG	A	G	BB	BB	AA	chr2A	593305288	chr2B	530105436	chr2D	449710196
AX-94839651	TTGTTGATAGAGTAAGGAAAACACTGATGGGCTGTTACAACTGAAGACTC[R]GTTTGTATCTCCATGAATTAAAAGCAAGAATGACTGCCATCCAGTAGGCA	A	G	BB	BB	AA	chr1A	19686966	chr1B	27701996	chr1D	18067984
AX-94841926	ACCCAGTCAACTGTTTTGCCCATATAACACCTTATGTTTAGTATCGTAAA[Y]GATGCTGCAGTAGTTGATGCTGGCTGCCGCTTGTAGGAGATAGAGCATCA	T	C	AA	AA	BB	chr6A	13128791	chr6B	21134520	chr6D	11260333
AX-94842250	GTGGTTAGGCTTGTCCAGATTTGTAAATGGTCATTCCGGTTTGCTCTGTC[K]TGTGTTCGCACCGATGATGTCTCAGACTTCAGTTTGTCCCATCATCACTT	T	G	BB	BB	AA	chr7A	246188061	chr7B	203827082	chr7D	232765414
AX-94846869	TTTCTTGGTGATAACTTGCTCACCCTGATCAAGTACACTGACTATCGTGG[K]ATTCCGCTTCCAATGGTTAAGGAGATATGCCGGCATGTGCTCATTGGCCT	T	G	AA	AA	BB	chr5A	584514486	chr5B	571183599	chr5D	464087814
AX-94847159	AATACTGGGAATTTTATCTTGAAGGCTACCAATGGTAAGACAATATGGCA[R]AGCTTTGATTCACCCACGGACACTATACTGCCGACGCAACACTTCACTGC	A	G	BB	BB	AA	chr4A	622237523	-	-	-	-
AX-94848442	GCTTAGTTCTTGGCTTGCCCTTGAAAGCAGAAACAATTTGGGATCATTAT[Y]GCAGGAAATCCTTTTATTTAGTTGATTGGTTTACTCTGTTGGATGGATTT	T	C	AA	AA	BB	chr6A	137526303	chr6B	201438031	chr6D	112457544
AX-94850229	CTCCACTTTACCTCCTCACTCTTACAATGCGTGGCGATCAGCATTTTCGC[K]GCGACGGAAAGATTGCATCTGAGTTTCAGAGAGGCGGTTTCGCCTTTCAC	T	G	AA	AA	BB	chr3A	61219519	chr3B	76407688	chr3D	48807996
AX-94854016	AAAATACAGTGTAGATACGTCAGTCATCTGTGTACGTAGCATCTCTTGTC[S]AGTGACCACTTATGTGCATAATAACAATGTAATCTGTATCACAACTTCAC	C	G	AA	AA	BB	chr5A	355187939	chr5B	303232974	chr5D	267855277
AX-94854945	GCGTGACCGTATCACACTTTTCTGCTTTACACACATTGCGGGAGTAGGCA[Y]TGCTGACGTGTTATTTTTACTTGTTATTAGATGCTGAATCTGTATTGGAG	T	C	BB	BB	AA	chr6A	552738652	chr6B	610232817	chr6D	406201549
AX-94855591	GCACATTTATTCAAGTTCAAAATTGAATGGACGACTCACTCGTACTCAAA[S]AGTCTACAAGACTAGAATTACATCACCAACCGATAGTACATCACAGGACT	C	G	AA	AA	BB	chr2A	30451331	chr2B	45787034	chr2D	28626739
AX-94857918	AGGGCGCAATGCAAAACCTCGTCGTGCTATTGTTCATGTACTGTCCCGAG[Y]TGAAGTTTCTTCCAGATGGTATCGAATATCTTAGGGCCCTTGAAAAATTA	T	C	AA	AA	BB	-	-	chr1B	9547994	-	-
AX-94858203	ATAGGAGTGTTCATCTCATCTAGAGGGAGTGCAGTAAGTGTAGCCGATCC[Y]GTAGGGAAAGACTCGAGAATGGGCAACGCTGCACCAGAGTTCTCAGCAGA	T	C	AA	AA	BB	-	-	-	-	chr7D	511504808
AX-94859494	CTGAAGGTGGTAGCACCGCGGCTTTAGGTCCATAAGAGATGGAGCCAGCC[R]ATGCACCTGTCATGTCGTAGGTTGTAGTTTCACCCCGAGTTTAGTTCCAC	A	G	BB	BB	AA	chr3A	544244742	chr3B	547063275	chr3D	421377696
AX-94860853	GAATTGGGTAAGCTTCGCCGGTCATCTTCCTTTGAGCTGAGATCAGGCGG[Y]GACGACCCAGATCTCTCCTGGGTGCACACACTGGTCAAGGAGTCTCCACC	T	C	BB	BB	AA	chr4A	584937392	chr4B	26793980	chr4D	15712651
AX-94861183	TTCAACAAAGAAGATGTAGAGGTAATTGTCCAAATTCCGATCCGAGAGGG[Y]GCTAAGGACACTCCTGCCTGGCATTTTGACAAAAAGGGTATATTTTCAGT	T	C	AA	AA	BB	chr6A	521475646	-	-	-	-
AX-94861657	CAGCACGCACAAGAACTGGAATTCTTGCTGAAGTCCCAAGGTATATATAG[R]TTTCAAAATACGCTTGACATTAGGATGAAATAAAGCTGAAATTTAGGCAA	A	G	AA	AA	BB	chr4A	144357107	chr4B	406464772	chr4D	326980620
AX-94861831	ATCCTTGCGATGCCGTACTCGGCAGAAGATTTTCAAGGCATTAATCTTCC[Y]CCGAGTGATGATGATTCTTGGCTGCGTAATGGGGAGGATGAATTGAATGC	T	C	BB	BB	AA	chr7A	85366358	chr7B	33533793	chr7D	83713621
AX-94861958	GGGGTGGTGTTGCTTGAGTTGCTGACCGGGAGACGAGCCCTGGACAAGTC[R]AAGCCAGGCATAGAGCAGAACCTAGTGGACTGGGCCAAACCGCACCTGCG	A	G	AA	AA	BB	chr4A	11363452	chr4B	570736602	chr4D	456494603
AX-94863050	TTGCTCTTTGTCATGGAGTACTAACTGTGGAGGTTCAGGTTTACAATCTT[R]GAAATGCAGTGATTGATGTGTTTTCTAATCGTAATGCATCAAACAAATTG	A	G	AA	AA	BB	-	-	chr7B	621575567	-	-
AX-94863070	ACGGAAGGCAGTTTTCTTGGCTGATGATGTTGAGAGGATGGAAGGAAGTG[R]CGAGTGCTTAGCCCTGACGACGGAGCAGTGCTTGGAAGAGGCAGACACGG	A	G	AA	AA	BB	chr7A	380443422	chr7B	325885262	chr7D	362332704
AX-94863823	CTTCTTGGCTGTGTTTTACGTCGTGGATGCGGAAACTATGCTAGAGCCAG[Y]GCCCGGTTTGCTGGATGACAAGCGACCGCCAAGATATAGGAAAATGTTGG	T	C	AA	AA	BB	chr5A	442283545	chr5B	400523374	chr5D	341054772
AX-94866155	CCGGGCGCCAAAGAGCTGCTGGACAAGATGTACAATGGCAAGCTATTGCC[S]AGCTCGTAGATACATAGCATCTTCAGTACTGCATAGCCAGGAGTATAGGG	C	G	BB	BB	AA	chr2A	24532355	chr2B	37429814	chr2D	22964433
AX-94866256	ATGTGGAGCAAGATGAAGGGGCTAAAGATGCCGAAGAATGGAAAGATGAG[Y]GATCTGTCCCAGAACCTGAACATCCAGCAGATGACCAAGGCCCTCCCGCC	T	C	BB	BB	AA	chr1A	516381307	chr1B	567971895	chr1D	420553877
AX-94868412	GTTAACACACTTTTTTGAACTAACAGAAACGATGCAGGGCAGCTAACAGC[M]GAGGACGCAGATAAATTGTCTAGTGATGTGCCTTCGCGGCAAACATCACG	A	C	BB	BB	AA	chr3A	517079530	chr3B	522143019	chr3D	397789907
AX-94869067	TGAGTCCGTTGCATCCTCCCACGTACCAATGATCATTTCATCTTCTGCTC[Y]AACACATCAAATGAGTGCTTCATCAGCTCCACCACTGCCCCTCCACACTA	T	C	AA	AA	BB	chr5A	280156338	chr5B	229085552	chr5D	214315217
AX-94869210	GATGTCCCTGACACCAGGCACCTCCTGAACACGCTGGTCAGAACCCATGA[Y]AGCGACAACATGGAGGTACTGTATGTACCCGACTACGCCCACGCTGACTT	T	C	AA	AA	BB	chr7A	565946596	chr7B	527955193	chr7D	500057039
AX-94869490	GCATACATGAAAAAGCAGTGCATATGTTAGCAGCCACTTGAGTGTGTAAA[Y]TCAAGCTCCTTTTTGCTGCTGGCTAGAGTAGTTACTGCTATCCTGGAGCT	T	C	AA	AA	BB	chr2A	722519417	chr2B	710281550	chr2D	587697479
AX-94870208	GAAACGAGCGGGAGGCTGCTCAACTGCGCATACAGAGCTAATGGCACTCC[M]AACAAATGGTGGCTGGCTTTTGCAAAGAGGAAGTTCATGAACGTTGTCAT	A	C	BB	BB	AA	-	-	chr7B	702416579	chr7D	612888644
AX-94870481	GCGCGGGTAAAGATGCAACAGAAGTACGTCGATCAGTTCCACATGTTATA[Y]GATGACTTCAACATCATCAAGTTGCCCTTGCTCCCAGAGGAGGTATGTGG	T	C	AA	AA	BB	chr5A	521934804	chr5B	492447215	chr5D	410396401
AX-94874660	TGTTAGTTAAACGATGGAGGTGTTTGCGGAGCTTGGTTCAAAGGATCCTCACTTCACATATC[R]TGTGCAGGCCGATAAGGAGGAGAGGATAAACGCACTCA	A	G	AA	AA	BB	-	-	chr4B	491008435	-	-
AX-94875832	AAATGGACGGGCCTGGGTGTTTGTCGTGCTGCACTTAACCCTCCTCCTAT[S]TTGCACATTCCCGGGTGTTTTTGTACATATAACTAATAATTGCCCGTGCG	C	G	BB	BB	AA	chr2A	504344538	chr2B	442514518	chr2D	372924230
AX-94875853	NNNNNNNNNNNGGCGAAGCAAAGAGCACCGTAGCAGGCAGGCAATTTCCC[M]GTAACTGATACTCTTGCGTTCCTGCGCTGTGATGTCTGGTGGTGAGTTTA	A	C	BB	BB	AA	-	-	chr7B	491367996	chr7D	467949157
AX-94876466	AGGGGTGTTTGGCAGGGCAAAGTCTTGCAAGGTCAAGAACAACTGTCATA[S]GAATGATAGCAAGAACTCGCCGGAAGACCACACCAACGATCGGTGACAGA	C	G	AA	AA	BB	chr2A	598979201	chr2B	530726764	chr2D	450395623
AX-94877004	CAGGAGTGCTATCGTACTACTTTGATTGGACTTGAACAAGACTACATCCG[Y]CCCTATGGGACGTATTTTGAACCAAAATAATGTTGCAAGTTGGTGGTTTC	T	C	BB	BB	AA	chr3A	616469850	chr3B	628871604	chr3D	474126343
AX-94877397	ACTGGTGTTTATGTGGTGCTACAATTTCAGGGGAGAACTTCCAAAGCAGA[Y]CATCATATGGCAAGTATGGATGACTATAAGCGAATACACATATACAGAAA	T	C	AA	AA	BB	chr1A	110744399	chr1B	158239641	chr1D	108257488
AX-94878801	TGAAGGATGTGAGCGAATCAACTTTGAAGAACGGTACTATTTCAGGGAGC[Y]TGGAACCAAAAGTTGCTAGGCCTGATCAGTTGAAGAAGAAGCGGAAGAAG	T	C	BB	BB	AA	chr4A	596820803	chr4B	11742153	-	-
AX-94880302	CAGACAGTATATTTGCAATGCTTGGATTCATCTCTGTAGGCCCAAGTGCA[R]ATGCAAATAAATTGGATGTGCCATTGAAAAGTGACCAATGTATAGCCGCA	A	G	BB	BB	AA	chr5A	673701940	chr4B	633623599	-	-
AX-94880378	AAGTCCTGAATGTTGTGAGCGCATCTTGATCACCTGGCAGTGGTAAGCAGACAAGGATTG[Y]CCCTCTTACGTCCGTGCCATTAAGTACATCAGCAGTACAC	T	C	BB	BB	AA	-	-	chr3B	2486713	-	-
AX-94880647	TCATGTTGTTTTGCTTGATACCGGCAATGGCTGTGTTGTATCATCTGGGC[Y]GGAGTCGTCTGCCAAGCTTGATATTGTTGTTCTAGAAGGTGATTTCAACA	T	C	AA	AA	BB	chr6A	135245170	chr6B	199763563	chr6D	110882126
AX-94881176	AATGGTTTGTTGTCTAGCTATAGATGAAGTTGGAAGTGAGATGGTGGTAC[Y]ACCCGTACCCTACTGTATGTAGCACTGATGGAATACATGATATTTCATTA	T	C	AA	AA	BB	chr4A	150230375	chr4B	398559933	chr4D	322673466
AX-94883116	GACTTATGATTATGGAGCAGCAACTGTGCAGCCTAAGAGGGACATGGAAA[Y]GAGACCCAGATCTGTGCCTCCGAGGGACATGGGATCTGTGCCTCCGAGGG	T	C	AA	AA	BB	chr3A	624832404	chr3B	641767811	chr3D	481711858
AX-94883521	TACAAGACCCATAAGCCATACCTATCTGAACCTAATTCAAAAATGACTGA[S]CATTATGTTGTCAGTACTATCTTGTGTGTACAAAATGATTCTTCCAATTA	C	G	BB	BB	AA	-	-	chr1B	376598090	-	-
AX-94886021	AAGCCCCAGCTGAACCTTGACTTCGACATGGCGGACTTCGATGATCAGAG[Y]ACCGCGGCGCCTGCGCCGGAGCAAGAGTTAGAGGACAGGAAAAGGAAGCG	T	C	BB	BB	AA	chr4A	580735114	chr4B	32897433	chr4D	21775894
AX-94886877	ACATCGATAGATCTATGCATTCTACTACAATTTCATTCAAGCATTCTCAA[Y]AAATTCAGATCCAATCCAAGCTTACACGCGCGCACCTTTTAGACCATCAC	T	C	AA	AA	BB	-	-	-	-	chr7D	181739527
AX-94887110	TCATCATGCTGCTGGTGAACAGGAAGCTCTCGGCGAGAGGGATACGGTCT[Y]ACGCACTGCGGGTGTGCGTGATCCTCGACCTCGTCGGCCTCATGGGCGCC	T	C	AA	AA	BB	chr5A	299251058	chr5B	247062384	chr5D	224315206
AX-94888433	ATATACCAAGCCCAGTGCCTGATACATATGCTGTGGCTTCAAGACATACG[S]TCGCTGTTAAACGAAGGATCGTGTCTCAGTAGCTACTACAAAGCGAACAA	C	G	AA	AA	BB	chr3A	539683753	chr3B	541314298	chr3D	416222213
AX-94888507	AGATTAGTGTCCTACTATCCCAACTACATAATCATTTATTAAAATGCCCA[Y]GGTGCCACACTTGCATGACGTGGTTTGCAGTTGTGTATATGAATCTTGTC	T	C	AA	AA	BB	chr1A	9375929	chr1B	10104537	chr1D	7913965
AX-94888808	TTTCTGACACGGCGGTTCGTCTCACTGTACTATTTTAGGAGTATCCAGTG[R]TCAGCTTAGTCTTGCTTTACTGCATACACAGGGAATTTTGTTTGTAGCTG	A	G	BB	BB	AA	chr5A	427001913	chr5B	381717266	chr5D	328436370
AX-94890006	TTCTGTAGTTTCATTCTTAGAGGTAAGCTATAATGGGCCAGTCGCCATAG[R]AAGTGCAGGATCTTGTTGGGCAAGGGAAACGTCCATAGTTTCTTCCAAAA	A	G	BB	BB	AA	chr1A	307077691	-	-	-	-
AX-94890156	TACTTTCAGCAAAGAGGGATAGATCATGAAAAGGCCGTTGCAGCCATGAT[M]GGTGGGTTCTGTAGGGCTGTCTTTGAACACCTTCCTTACGAGTTTGCCCA	A	C	AA	AA	BB	chr3A	598555387	chr3B	600862848	chr3D	455878592
AX-94893801	ACATGATACAAAAGTGATCAATAGATATATTAGATTGAGCATTTATGTAA[S]CAAGAATATCCTAAGACTACAGCTGTGATGACAGAGTACAGCGTTCGCAC	C	G	AA	AA	BB	chr2A	13024876	chr2B	18941575	chr2D	12569102
AX-94895153	GTTGATACCCGTATCGGCAGGGTGATATAGCTTCCATGACAGTCTGAGGA[M]AAAGGTACTTACTATGCAATAATCAGGGAACGCTACACTAATGTAATATA	A	C	BB	BB	AA	chr1A	480350077	chr1B	508447081	chr1D	379586787
AX-94895520	CGAATACATTATGGCCATTAGGATACCCGGCTGCAAATGGTGGAATAACG[Y]GAAGACTATGGGTTGCATCTGTGCATTTTACAACTATCTATGGGTATAAC	T	C	BB	BB	AA	chr4A	712856496	-	-	-	-
AX-94897381	ATGGTTATTTCGCTTGTAGGCTTTTGATGTCGTGGATGGTAAATGAGCAA[R]ACATACCAACTCATTATGTCCCAGTTTTAAGGCATCCCTGTTTAGTGACT	A	G	AA	AA	BB	-	-	chr2B	122700070	-	-
AX-94899607	TTGATTAGGATAACAGCGTGGGCGCATGCGGCGCCGGAAGCATTCATCAG[Y]ATTTCTTATCATGTCTTGCCAATGTGAATAATAATAGTGATGGTGATGAT	T	C	BB	BB	AA	chr4A	56262482	chr4B	491799103	chr4D	398905061
AX-94900121	AGTCCTGCCAAACGCTCGCGCGGTGCTCATCGAGTTTACTTCCTGCCACA[R]ATTTACAGCTGGATCATACTTCCACACGCTTTTGATTGCTGTGGCTCTAT	A	G	BB	BB	AA	chr7A	4271225	-	-	chr7D	7287511
AX-94903195	GCCATCGAGGCCGACCCGACGTTCCACCCTGATTACGCCACAAGGAAGGG[R]GTCACATTGCTTCCCGTATGCCGCCTGGGTCAAGAATGACACGCTCAGCT	A	G	BB	BB	AA	chr2A	42720264	chr2B	66214938	chr2D	37828537
AX-94903361	ATTCAAAGGAATGTATCTCTTGCTAGACCACCTTCGGCGGTGTAATTTCT[S]TAGCAGCGGCAAGAGATTGTATTGTGACTTCACAAGGATTTCATATAAAG	C	G	AA	AA	BB	chr1A	79291051	chr1B	137364580	chr1D	85195378
AX-94906549	ACAGTCACCCACAAACCTGTGCTGCAACTTTTGTAGCATCATAATACGAG[K]ACTACTCTGATACAAGTGGACAGTATCCACTCCTACTGCTTGAAACGTAA	T	G	AA	AA	BB	chr2A	172540724	chr2B	221090585	chr2D	161903779
AX-94908047	TCAGGAAGATCAACGGGAGAAGGTGGAGCCCTGATGGCAACATACTCCTG[Y]TCCAGACTGGGATAGTCCATTCGGTCATCGCTGCGAGTTTCGCTCTCTGC	T	C	BB	BB	AA	-	-	chr7B	1255755	chr5D	559458440
AX-94908143	CCGACCTTCATGAGAGTCAACACAAACGAAACAAACTAGCGTGCATTGGT[S]TTTGATCTCACAAAGGAAGTACAGTTCTACATGAAATTTTATGCTAACCT	C	G	AA	AA	BB	chr2A	394017955	chr2B	393467815	chr2D	324597883
AX-94908761	CTGATTTGAACGAGGCCCATGAACAGCTGAAGGCAATAGGACCAGTCACC[M]CTGAGTTGGCAGCTGGGCAAGGCAAGAATAAGGGTAAAATGCAGCCATTG	A	C	BB	BB	AA	chr7A	567504084	chr7B	530347267	chr7D	501045711
AX-94910871	GCTACTAGATACCATGTCTGGTTGGGGCATCTCACAATGGCTCTCTTTAC[R]CTGCACGGATTGTGTTATGTGATCTCATGGTCCCTCCTGGGGCGCCTAAT	A	G	BB	BB	AA	chr2A	537250605	chr2B	474352964	chr2D	399969865
AX-94911307	AGGAGAAATTTGCTGGAATCTGAAGATGCTAACTTGAGGCATTCGCACAG[R]AGGATGGGACCCCAGGAACCTTCTGAAGGCAGTGTCCGGTTTAGCCGGAC	A	G	BB	BB	AA	chr1A	431027454	chr1B	448596912	chr1D	333488518
AX-94912944	TTGCGCAATCTCTGTACTGTCACAAATAGAGTCCAGGGAATCATGAATCA[R]TGATCCTGCCATGAGGATAGCATCTCTGGAACCATCAAAATAACCTCCCT	A	G	BB	BB	AA	chr6A	495447304	chr6B	531733643	chr6D	353288848
AX-94913406	TTAGGTCTTGTTATGGAAGTGGTGCGTCGCGACAAGAATTCATACACTGT[Y]GGTATGGTGGGAGAGTTGTCGGAGTGAGGTCAGGGGGCATCCTGTAGGCT	T	C	AA	AA	BB	chr3A	91023900	chr3B	122106932	chr3D	76928848
AX-94915591	GAGAAGAATGTGAAACCTGCAAGAGGGTCGGGCCTGCCTAAGGAAGAGAA[R]TGGGGAGGTGGAAACAAGCATGATGGAGGATACGGAGACGGTGGAGGGTA	A	G	AA	AA	BB	chr7A	195663944	chr7B	318101176	chr7D	188266473
AX-94917673	AGTACGGATGTTGCGTGCCCAAGTACGGATACCCAGCGGAGGATTTCTTC[R]TCCAGAGCTTCACGACCTTCGACTTGTCGCTGAACAAAGCCGTCGTGAGA	A	G	AA	AA	BB	chr1A	263809689	chr1B	301607655	chr1D	206310150
AX-94921594	TGACTCTTGCTCGACTGCACCTTGAATCTCACCAGTGCGTGGCGTGGCCA[Y]TGTGCGTCACATAGCAGTTTGTAAAATTGGGAATAGGGCAATATGAGGAA	T	C	AA	AA	BB	-	-	chr1B	119410905	-	-
AX-94921638	GGAGCATCAACTCCAACTTTGTCAGAAACACAGGTGATGTTAGTCCAAGG[R]TTCCTGGTATGCCTGCATATGATCGAGTCCCAAACCCATGGCCTTCACCC	A	G	AA	AA	BB	chr6A	578899416	chr6B	652643129	chr6D	432723150
AX-94922006	ATATCTGAACATACATCACAAGATAGATACCATGTTGTTTGCATCACTTC[R]ACAGTATATCTTTGACGCCCACCCGTGTAATAGCTCTGAGCTGCAGGTCA	A	G	BB	BB	AA	chr7A	286924245	chr7B	244112974	chr7D	263841937
AX-94922308	CGCGACACCGAGCTCGAGCACCTGTTGCACAGGACGTGGCCACACGGTAC[R]ATGGTCATGTTGACCTCGTTGTTCAGGCAGACGCGGCACGACCATGCCGC	A	G	AA	AA	BB	chr2A	759390511	chr2B	773141127	chr2D	630388483
AX-94923125	AGGCAGATGGAGGAGGAACCAGCTGGCGGCCCTCGCGCAAAGGTAGAAGA[Y]GATCCTGAGATTGGCAGCGATCTCCTGAAGATCTCTCGGCGGCGCAACTA	T	C	BB	BB	AA	chr1A	465064896	chr1B	490523400	chr1D	366674598
AX-94923260	CGGGACTATCTGAAAAACAAGAGGCAGTGGCAGGAGCATTCAGAAGAACC[R]GCTATATCCAGAGCCATCATAGAGTCTTCAGGCTACATTCAAGGGAGGCT	A	G	AA	AA	BB	chr6A	539709336	chr6B	587386380	chr6D	392899732
AX-94923400	TCTTCACAGAAACATCTGGAAATAGGCGATCCGCTTTGGTAAAAACAATT[Y]GGATACGGAAAATAAAATGTTAGGATGAGTAGAGGCGCAGTACTACCCTT	T	C	AA	AA	BB	chr2A	461391605	chr2B	412992410	chr2D	347794101
AX-94925429	GTTATGCTATCTAGCCGATGGTACTGAGCTCGACCATCTCACTGAACCTG[R]ATTTGTGTTGTTGCCAAGTTGTCACTTTTAATTTAGAAGACCACGAACTT	A	G	BB	BB	AA	chr3A	544244551	chr3B	546882662	chr3D	421377505
AX-94926809	GAAGTACGACGAGAGTGCCGGCGTCGAAACTGGACGCGTTCATCTCTTAC[R]GGGCGGCGACGGCGCAGCCTCGTGTTTAAACATGTTTTATCATCCAAACA	A	G	AA	AA	BB	chr7A	460040351	chr7B	411720152	chr7D	402102201
AX-94933191	CCACAGCCATCCAGCAGCTACGAATGGCACCTCTATGAGTACGAGATCAA[Y]GACCGCGACGCTTTTGCCTTATACCGGCTGAATTCAAGTCTTCGGAAGCA	T	C	AA	AA	BB	chr3A	522060461	chr3B	525817189	chr3D	401683150
AX-94934300	AACAAGAAAAAATTCCTTCAACATTCGCTTAATAAATAATGTCTTAATAT[S]GCAAGACAGGCAAAAACACTGATACAGATGTCACCGACTCTCCACAGTAA	C	G	BB	BB	AA	chr5A	540369393	chr5B	516041054	chr5D	426168044
AX-94934450	GTACCTAGTATCGCAATCATAATGCTCGGGTACCCTTATAACCGTCTTCA[Y]AGTGACCACAGGGCCACTAAGATCGAATGCGTGGAATTCTCCTTTTACAT	T	C	AA	AA	BB	chr3A	35769451	chr3B	72893340	chr3D	26018672
AX-94934845	AAAAGCGAAGTATGAACACAAGAATATATATGTGACTATGCCACATCAAG[K]GCACTGTAACTAGGAAGGGAGAAGCAAATTGAAGAATTTGAGGATGGTGC	T	G	AA	AA	BB	chr4A	423158269	chr4B	195461391	chr4D	136184293
AX-94935839	GCCATGCGTCTGGCGATGTGGGAAGAGGGTGCAAGAGAAGGACAATGAAG[R]AACAAGAACAGGAGCGCTCAATGTCCTGGCGGCTGCGCGGCATGAGGTTG	A	G	BB	BB	AA	-	-	chr6B	9296338	chr6D	3926979
AX-94937467	CCTCCCCCATTCTTCGACCTCGTTAACCTCACCCAATCCTTCGGCGACAA[R]GGCTTCACCGTGACCGACATGGTCGCCCTCTCGGGCGCCCACACCATCGG	A	G	AA	AA	BB	chr2A	59724532	chr2B	93112649	chr2D	59727781
AX-94937487	CTTCTCAGAATCATTCGTATGTTTGGTTTCTGGGACACGGAAACGAAAGC[Y]TGACACTCGTACTGCCACTTTAGCCTGTGGTAAATCTGGTTCGCAAGTGT	T	C	BB	BB	AA	chr3A	17699969	chr3B	13437371	chr3D	10637949
AX-94937603	CGGACATTTTAAGCTAGCTAGACATTGCATGTGGGCCACGCTTATTTACC[R]TACACATCCATGAAGAACGGCCAAGCATAAACTAACTAAATGGCTATGCA	A	G	BB	BB	AA	chr1A	447223992	chr1B	466990785	chr1D	347205138
AX-94937750	TCCGCGTCAAACTCATAGTCCCTTGGGTACACAGAAGAGAAGGACATGCA[R]CGCTTCAGATGGAATGGCAGATATTGGTAGCTCAACTTAAGGGCTGGGCT	A	G	BB	BB	AA	-	-	-	-	chr5D	302338769
AX-94940642	ACTAGGAACATACATTAAGTACGTCAGCAAATGATTCGTTTCAATTACTA[K]TGAGCAAGATACAACAAAATCTGTGTGTGCAAGAAAATCAAAGTAAACGA	T	G	AA	AA	BB	chr7A	18754975	-	-	-	-
AX-94943019	CCAGGATGACAGAAGCCTGCACAAGAACACCAAACAGGATGAGCCATGGA[R]AGAGCTCCATGCCTGGGCAGTTTCTCGAGGGTCCCTGAAATGATTTTAGT	A	G	AA	AA	BB	chr3A	60511750	chr3B	75153097	chr3D	48369959
AX-94944593	CGCAGGATGTGCCCGGGGTATAGTCTTGGGCTGAAGGTGATCCAAGTAAG[Y]CTGGCGAACCTCCTGCACGGGTTCACGTGGAGGCTCCCTGATGGCGTGGA	T	C	AA	AA	BB	chr5A	425157070	chr5B	378905244	chr5D	326404699
AX-94944759	CGGGTGAGGAAATTAGGAGTTTTGGTTGCGATTTTCCAATGTACCTTGGC[M]CTCCTTGCTGAATGAGCAAGTCTGCAAGACATACAATGTTTCCATGAAAC	A	C	BB	BB	AA	chr2A	456495842	chr2B	410181725	chr2D	344969420
AX-94947171	CATGCAAGGTGCTTCTCCTATTGTGTCTGCTGGAAGAAGTGGAAATCTAA[Y]CGGCGTGCAGGTTCTTGGGCAGGTGGGTGTGCTAGTGTAGTTTTTCAGTT	T	C	AA	AA	BB	chr4A	220739457	-	-	-	-
AX-94951843	TGCAGTCATTCACTGAAGGCACATAAAATTTGTTCAAATGCTTCATGCCT[R]TAGCGACAGTGTTTAATGGACCAACATGTGACATCTCGATTAATGATGCT	A	G	AA	AA	BB	-	-	chr7B	198529892	-	-
AX-94952204	TAGTCAACAAGAAGCTGCAATATATTTCACCAAACAATAGTCCGAACAAA[K]CACCGAAGCCAAGCAAAGCGGCTAATGGTGTTAAAACTGTTGAAGTTCAA	T	G	BB	BB	AA	chr5A	476605165	chr5B	447531149	chr5D	375194400
AX-94952794	CTGCCCAACCGGTTCTCCCCATCAGGATGCCATGTTTTGTATAGGAAAAG[R]CGGGAGTCTGTCTGACCCTAGCATCGCACCGCTGTTAGGTTAGCTAAGGC	A	G	BB	BB	AA	chr1A	484952141	chr1B	517617014	chr1D	385807086
AX-94956013	TAAACCAGATGGTCCCACCTAGTCAGGTCAGGCAAAAGTACCAGACATGA[Y]AAGAGAGGCCATGTAAAATTGTGGGAGACGATTCTGATCTGGTGGCTTCC	T	C	AA	AA	BB	chr4A	464691667	chr4B	173299619	chr4D	112856569
AX-94956375	TAAGATAGAGAGATATCATAGTCTGCTGGAGAAATGAGCAGAACGGGCTT[Y]ATGCTAAAATCAAAGCATGTGGGTCTGCAACAACAGACAGAATGTGTTGA	T	C	AA	AA	BB	chr4A	459631286	chr4B	178850660	chr4D	116819136
AX-94958112	CTTTAAGGGGCCCAAGGCAGGCAAGCCAAGGGATATTCTGTGGCTTTTCA[K]ATCGTCACGACGAGGGGCCTCTTCCTCATCCACATCGCTCTCGTTCCAAA	T	G	AA	AA	BB	chr1A	9865749	chr1B	11861137	chr1D	8715751
AX-94958239	TCCCAGGCTTCTGAAACCATGCCTACTTCCATGTAACCACGTATTAACGC[R]GAGTATGTGATGACTGAAGGCTCACATCCGTCGTCTACCATCTCCTTGAA	A	G	BB	BB	AA	chr7A	52910976	-	-	chr7D	49975873
AX-94958339	TCCTGCCAGTGAGGAGTTCTCTTCTATCAGCTTAATAATCTCAGCTTGTA[R]TGACTGGCGTGACTCTTGCAGCTCTGAGAGTTGTCGAACCAAGAACTTTG	A	G	BB	BB	AA	chr5A	51039079	chr5B	69646258	chr5D	61046769
AX-94960385	GTGATTGAACACAGCGACTCTGGCCACGGTCAAGTGGTAATGTTGACTTG[S]CAGATGGTTCATGTCCCCTCCTCTGCTTCTGTTTCTTGGTCACCTTCACC	C	G	BB	BB	AA	-	-	chr1B	80701079	-	-
AX-94960531	TCCAACTTCTCCACTAGTCGCGCTAGAGTGTGTTCGTCCGAGAGGCTCTT[S]AGGAAGGAGACACCGCACAGCTTCTCTTTTTCAGTCCGTGGGGACGAACA	C	G	BB	BB	AA	chr2A	763803939	chr2B	797541265	-	-
AX-94960576	GGTGGGAGCTCCTTGATATCATTGAAATGCTTGTATTCAGGGTCGTCAGC[R]CACACTGCAATGATCTTATCATCTGCTTCTCCCTGGTCAATCATAGGCAT	A	G	BB	BB	AA	chr1A	20618033	chr1B	26479208	chr1D	19187383
AX-94961632	TGCTTGTCTTGACTGCCGATGGCACTGCTTGTGCTGGCTAAGAGAAATGG[Y]CGTGGTTGTTCACATGCTGATCTCCCCTGGGGATGGATGGATGTTGGGTG	T	C	BB	BB	AA	chr4A	260424493	-	-	-	-
AX-94962192	GGCATGGCAGATGATGATATGGAAGACACCAGCTGCAATGATACAACTCT[Y]CAAGACCATCACATTCCAGATATGCAATCTCAGGAGCCCAAGGCCATGAG	T	C	BB	BB	AA	-	-	chr7B	588845	chr5D	559874567
AX-94962673	TTGAGAAGCTTAAGCAAACTTTCTGAAGATCATTGGGATGCCTATGAATC[Y]GTAGTGCGGTCCTGTAGTCGTCTCACATTCACGAAGTGGACAGAGGTGGC	T	C	AA	AA	BB	chr4A	85204299	chr4B	466592020	chr4D	379351114
AX-94962712	CACTTGGGTCAGAACTAAAGCTTCTCTGAAAAATTAGGCTTAGGCATAGG[Y]GAAGGGATGAGCAGATGATAATTCATGCATAATAGTGTGGCCAAATGTTT	T	C	BB	BB	AA	chr3A	729951050	-	-	chr3D	600428833
AX-94963566	ACTTGTCTGGTGACACCGACAGGGGCATGATAATGGCATGGTGCGATCAG[Y]TGAAGGTTTTGTGCCATCCTTCTGTTGGGGGCTTCCTGACACATTGTGGG	T	C	BB	BB	AA	chr3A	577561703	chr3B	573197090	chr3D	438575548
AX-94966986	CGCAAGCTTACCTCCATCGAAAATGGTCTCCTGAAGTGTGACAACCTCTC[M]AGTGGCACCATCTTTTCGACTGTCGAGCTTAAGAGTTCATGAAGAATACC	A	C	BB	BB	AA	chr4A	465536332	chr4B	172386689	chr4D	111593989
AX-94967000	GATGTGTGGCCAGAGTTTCAGAACCTCACAGGGGACGTCATCTCCCGAGT[R]GCGTTCGGGAGCAGCTTCGGTGAAGGGAGAAAGATCTTCCAGTTGCAGTC	A	G	AA	AA	BB	chr7A	712255333	chr7B	706023739	chr7D	614233604
AX-94969153	CAACAAGAAACGCTGAACGTTAAGGAGCTCTAGGGCATGCTGCTGCAAAC[K]GTGAGAGCCGAATCGGGCTCCATCTTCAGTTATCTAGGAGGACAAGAAAC	T	G	AA	AA	BB	chr4A	640175109	-	-	-	-
AX-94969385	AGTGGAGTAGGAAGGCTTGCATGAGTTTGCACAACAATCTTGAACGCTTA[Y]CAAACTAGCCTGATCATATGTTGAAGCAAAAATATGTATGACTGTAGGAG	T	C	BB	BB	AA	-	-	-	-	chr7D	93037922
AX-94972765	CTTTCCTCCCTCCACACGCTAGCTATATAACGGATCTATTACAGACCACA[Y]CGGGCCGGCCCAACGGCCACTCACACACTTAGGGTACGGCAAGGCCCAGC	T	C	AA	AA	BB	chr1A	533039872	-	-	-	-
AX-94973210	CCCATGACTATGTTGTGAAGCCTCTTGAAATCATTTCCACAATTATTGGC[Y]TTCCACATTAATTGTCTTTGCTGAGTTGCTTGGAGTTGGAGTGCTCCTGA	T	C	BB	BB	AA	chr3A	473216156	chr3B	453662120	chr3D	354627616
AX-94973992	GTTCCCCAGTTGGTTTGATGGCACACGGGAGCATTTGGAGGGCCAACTAA[Y]CACAGTTCCCTGATTCGCAATCCGCTTGTTCATGAGTTGTTATTCATGCT	T	C	AA	AA	BB	-	-	chr6B	47860850	-	-
AX-94974279	TGATAACAGGTGTTGCATTTATACATCTTATAACATTAGATTGCATGTAA[R]CAACAGTACAGTTTGATATAGAAGGTGCATCCTCTTGCAAGTTTGAGGAT	A	G	AA	AA	BB	chr2A	439199833	chr2B	399934280	chr2D	331737688
AX-94975495	CTGGTTAGTGGTTCCATCCCTTATGAAGAGATGACTCCGCTCCAAGCAGC[Y]TATGCAGTTGTTAATAAGAACTTGAGACCCGTTGTTCCTTCGAGCTGCCC	T	C	BB	BB	AA	chr1A	529768236	chr1B	582310288	chr1D	431706256
AX-94975567	AGGAGTAGAGCAAACGAGCAAAAAGAGTCATTTCTGCTTGCAATACTTAG[Y]AGAGGAGATATGGCCCAGAGGACAATTTCATTGTGCCTAATCCTTGGCTT	T	C	AA	AA	BB	chr1A	263812931	chr1B	301604364	chr1D	206307407
AX-94977059	GAACTACCTGACAGGGCACCCAGGATGTTTAACTATAGCAAAACGCTGGA[R]CCGACGTCCAAGGCAACGTCGGTGAGAAGGCTGCGGTACAACGTCACGGT	A	G	AA	AA	BB	-	-	-	-	chr2D	8170156
AX-94983116	CAATGATATCCGTTGGGATCTACATAAAACATAGGGCGGGCCTTGGACCT[K]TCTTATGTACACCGTTGCATCCGTTGAGAGCTCTGCTTCACCTTCTAAAG	T	G	AA	AA	BB	chr7A	270202690	chr7B	228247964	chr7D	251311753
AX-94983311	ATAAAAATATAGTACTTCCTGACAGAAAACAAGGTAGAAGGGTTTATTTA[R]TCCCATACTGCTTACGGAGATGAAAGTTTGCCTGTTTAAAAGGAGAACCG	A	G	AA	AA	BB	-	-	chr4B	600367470	-	-
AX-94985829	AAATATCTCAAAGGTTGCGGAAAATGGCCGCAGCAATGAATGTTAAATAA[R]AGGCTCAAGTTATTACAACGTGAAGAGGCATGTAAAGAATCCCATGCCCA	A	G	BB	BB	AA	chr6A	578896312	chr6B	652639382	chr6D	432719597
AX-94986040	TCCATGTCAGTGTACATATGATTAGCCCGTGTAAAGCTAAGTTTTATATG[Y]CGTGTAATGTGGTAGTGTCGTTGGCTCAGAGGAAGTTATTGACTGCCTGT	T	C	BB	BB	AA	chr3A	645097910	chr3B	667795282	chr3D	506878359
AX-94986350	AGACGCCGTCGATGGTCGACATGCTGCACCGCTCGCAGACTCTTGTGCCC[K]CCGTCGTTGAAATGCTGAACCGCTCCCCGACCGTTGCTCCTTCACGCGGC	T	G	BB	BB	AA	chr5A	676890209	chr4B	637624163	-	-
AX-94987071	GTGGGTGTAGCCGGAGCGTCTCCTTCACGACGGCCTTTAGGTAGGCCATG[Y]TGCCCAAGTCGTCCTCGGTCACTATTTGTTGGCCCTTGGGTGTCTTTTCC	T	C	AA	AA	BB	chr6A	101859697	chr6B	160900177	chr6D	84649191
AX-94987386	ATCTCATGTCCAACTACAGCTTGACCAACGTCCCAAGCAACGCGCAAACG[K]CCACCGCCATGGCCAGCTCAGTCCCGGCAATAAGCGGCTCCTCCTGGCAG	T	G	AA	AA	BB	chr5A	317239200	chr5B	267759937	chr5D	238074082
AX-94987577	CCGCTCGCGGTACAAAGGCATGGCTCGCACAAATCGCGGTTCACGCTAAC[K]AACTAGCTAGCAGAAAACGGGAAATAGTTTTAGGAAAATAGTAACTAAAT	T	G	BB	BB	AA	chr7A	721102049	chr7B	725389336	chr7D	625562159
AX-94988602	CAATGGTCTGATCAACCGGATTCTTTGGCGACATGGGAAGATTTAGAAGA[R]CTCAAGCAGCGTTTTCCGCGGGCGCCAGCTTGGGGACAAGCTGGACTTCA	A	G	AA	AA	BB	chr4A	448253082	-	-	-	-
AX-94988637	CAAGCAAAGGAGTCCTCCCCCAACATTCAATTAATTCCAGTGCAACTAGA[Y]TCGGGACAGAAATCCGAGTCCGTTCATTTGGATAAAATATGCAGTCAAGG	T	C	AA	AA	BB	chr4A	511004937	chr4B	109048646	chr4D	76610790
AX-94988822	CCGGTTCAAGCTTGGCATTCGAATTCCTCATTTCTTGACCGGTGTCGGAG[Y]AAGGGGAATGTCTTTCCGGAGCCTAATTCAGGACATGAAGGACGAGTTCG	T	C	AA	AA	BB	chr4A	217651374	chr4B	359721551	chr4D	263951131
AX-94989077	ATGGTGGTGATGGTGGCAGCGGTTATCCTTGAGGTGAATATTACGGGGTG[R]CGGTCAAAATGGTGGTTGTCACTCTAGAAACCAAATATAAATGGTCTGTA	A	G	AA	AA	BB	chr1A	575468015	chr1B	667217946	chr1D	479596959
AX-94993065	GGCTTCTCAGCAGATAGCTGTTCGGAAATTATATACGGGAACACCTGTCT[Y]GCGCTCTTCAACAAGCTTGTTCTTTGCTGCATGCAAGAGCAGGGCACCTT	T	C	BB	BB	AA	chr1A	7454186	chr1B	8676329	chr1D	6333329
AX-94993547	TTCATCCACTTCCTTACCTCTACCTCTTGTGGTAAACAATCCGATGCTAC[R]CAGCGTAGTGCTTTCAGCTTACACGGCATTCTGTGTTTATCATTATAGCA	A	G	AA	AA	BB	chr6A	228536558	chr6B	394647131	chr6D	174374145
AX-94993777	TCTTCTAGTGGAGGGGATCTCTTGATGTATGACGGTCCAAGGACAGCCGA[K]GAGATCATCAGTTTTATCAAGAAAAACAGGGGGGCCAAAGCTGCTGCAGT	T	G	AA	AA	BB	chr2A	527458103	chr2B	461978842	chr2D	390730568
AX-94994048	AAGCAGCCAGGTTCGTCTGGTAGGTCTCCAACGCTGAAAGACAAGGATGT[Y]CTCCTGGACGACATCATCGACATCCGGCTAGATGACATGCTCAGCTGGTG	T	C	AA	AA	BB	chr5A	174578768	chr5B	166371572	chr5D	139448579
AX-94995076	TGCTATTCCTCAGCCAGCAACGGAGAGAATTGTTCCAAACGATAATAGGC[Y]AGCTACTTGTTTCCATACCTTTATCTTCCAACTGGGATTAGCGGAACAAC	T	C	AA	AA	BB	chr2A	445337448	-	-	-	-
AX-94996348	CGTGCATGCGTCGCTTATCGAGTGTTCCCGTTCCCGTTCGTGTAGAAACC[R]TCCGTGTTGTGGGCGTCCATCTCTGCCAGCATCACGGACTTTGCCCGCTG	A	G	AA	AA	BB	chr3A	30755336	chr3B	35575197	-	-
AX-94996582	CTCATCATGTAACCTGGCAAGGATGTGTCATTTTGGTATATCTTTTCACC[K]AGGATGGCAGCCAGGCCTGTAGTATCCTGTACAGAAAGGTTTGACTTCAC	T	G	BB	BB	AA	chr6A	102997504	chr6B	162170936	chr6D	85794938
AX-94996656	ACTCTTTTTGTTTACTTTATTATCATGCGAGGAAAGAACACCGTGAGTGC[R]AGAATGTACCATTTACTATGTATTAGGATGATCGACTGGTCTGTAACCTT	A	G	AA	AA	BB	chr5A	468464514	chr5B	433817360	chr5D	366049871
AX-94996861	TGAAATCTGAACCTGATCCTGATGACTCCTCTAGCTCTATTCAAAACCAG[R]AGGTGATCATTGATGGGAAGCACATGGGAGAACCTGATCCAGATGCTAGT	A	G	BB	BB	AA	chr7A	217958561	chr7B	196631486	chr7D	205673747
AX-94997919	CTACAAGTAGCTAAGCCAGTGTCTCTTTCTCCAGTGCCATGCTAATCACC[Y]AGGAAGTTTTTCTTCTTCTTCCCTGTACGCAAAGTTGTGCATGCATGCCT	T	C	BB	BB	AA	chr1A	409748847	chr1B	440847333	chr1D	326911290
AX-94998139	TTTAGAAAGATATGTCCACCGTCTTCGTTTTTCCTGTGACAAACCGGGCA[Y]GAGGTGTCCAGCTCGATCCCAATCCTCGCGATTTTCATCCTGAGCGCCAA	T	C	BB	BB	AA	-	-	chr2B	412664995	-	-
AX-94998757	CTTGGTGGCGGCAAGACGCGGTGGAGTCCGACCTGGTTTGAGCAGAGAAC[Y]ACATCCCTGAAACAGTTGCCCCCCTTAACCTGAAGGGTCCCGAACGCGCA	T	C	BB	BB	AA	chr2A	75650259	chr2B	116469051	chr2D	75693746
AX-94998888	GACGTGTCCTCTGGATGTTCTTACTTGGTTCGGCCGCCTGGTAGATGAAA[M]GCCTACTCCCAGCAACCAGTGATAGGTTACTTAGCCGTAGGTCGTAGCAC	A	C	BB	BB	AA	chr1A	15232754	chr1B	20566421	chr1D	14480444
AX-94999598	AGCTTCCTGGCCGGAAAAGAATCCACCGGCTGTGCGCTCAATCTGTACCA[Y]TGCTAAGTGCTCCTACTACGATAGCGTGGGTACNCACTAATATGTCGTGT	T	C	AA	AA	BB	chr5A	454397802	chr5B	417726220	chr5D	353478642
AX-94999656	GGAAAAGTTGTTTGGGGCAAATACGCGCAGGTTACAAATAACCCGGAGAA[Y]GATGGCTGTATCAATGCTGTCTTGCTCGTGTGAAGCTTTGATACAATTCT	T	C	AA	AA	BB	chr2A	63826585	chr2B	98363589	chr2D	62958658
AX-95000858	AATGCTGGCAAAGCTGAAACTGCTGCAGCCCTTCAAAACAGTGTCCTGCC[Y]GCCGCACAGAAAGCCCTTGGACCTCAAAATGATGGTGCTACATTGTCAAC	T	C	BB	BB	AA	chr7A	100691037	chr7B	53902408	chr7D	98590680
AX-95001410	CCGAGAAGGCGGTCATGGAGCAGAAGATCAAGACAAAGGTGGAGAAACAG[M]AAACCCAGAACTGAGATCAGCGGTCTAGTTCCTGCCTGTAGATCTACATA	A	C	BB	BB	AA	chr7A	80800705	chr7B	23440592	chr7D	76680145
AX-95002869	TGAGGTTGCTGTCATCAGTAGGCTTGAGTATTTCCTCCATCACTTTCTGC[Y]TCATCCCTTTGCTCTGAGCCGGCGCCCTCTTCCTGATGGTGGTAGCTTTC	T	C	AA	AA	BB	chr1A	454117712	chr1B	476309637	chr1D	355078981
AX-95004507	TTGTTAGGCGAAGGACTCTAGCTCGGAAAGAGAAGAAAAGATGTAGTAGA[Y]GAGGTTCTGTGCGTGGTTGGAAAGGTCACGCCATTCAGAATCGGTGTGTG	T	C	AA	AA	BB	chr1A	466494152	chr1B	490970680	chr1D	367403170
AX-95005894	CTCTGCCTAGACATAGGCCGGGGGTGAATCAGTAGTTCTCACTCCTTTGT[Y]TGTACCTGTGTCCTGTCCCGTTACTTCAAACTCTAACAATAAGCACAGAA	T	C	BB	BB	AA	chr5A	46716878	chr5B	62023765	chr5D	58507052
AX-95006734	GACATAAAGCATGAAGTGAAGATGGCCAAGTACAAAGCACGGAAAATGGC[R]CACCTGAAGAGAGCTATTCATCCATCTCTGGACTTCGACAACACCACGAA	A	G	AA	AA	BB	chr2A	165848210	chr2B	213253378	chr2D	155734359
AX-95007162	GCCTCTGATGTGAGATCCAGTAAAACTGCTGGCTCCTACCATACTACCCT[R]CATGAAGTTCAGAGTCACCAGCCTTGACGCCGTTGCTGTACATCCAAATA	A	G	BB	BB	AA	chr3A	467347755	chr3B	446839927	chr3D	348437043
AX-95007713	CTCTGGTTCGGCCTCCAGGCCCCTGGCACCTGGCAAAATCGCTTATGTGC[R]TTTGACCTTTCATCCTCTGCCATGGCGGAATCTGCTCCTTCACCCCTGCA	A	G	AA	AA	BB	chr5A	395245736	chr5B	345817651	chr5D	300758146
AX-95008595	GATTGCTTTCTTTGGGTCCTCGACCTTAGCCGCATTCTTTTCTTTGCTAG[Y]CCGACTTCCCATTCTCAATCCTGTTGGCGATAAAGGTGTCCGTTCACTTT	T	C	AA	AA	BB	chr2A	765703483	chr2B	800333965	chr2D	640209237
AX-95009339	GAAGCATACAACAGGGACAGGAATAACCTCACTGACATGTTTGAAAAGTA[Y]AAGGTGTGCAAAAGCTGTGGGGTTTCTGTTTTTGAGGGCTTTGGTGATCT	T	C	AA	AA	BB	chr6A	502713448	chr6B	543224331	chr6D	361535014
AX-95009724	GGAAAGGAGGTTTTCCGCTTTGCTGTACGTTGTGTCCCACAGTCCATCGA[R]AAGGCGCTAGAGGAGGCCGGCCTACCTGCCTCCAGTATAGATTGGCTGTT	A	G	BB	BB	AA	chr2A	743097005	chr2B	745699810	chr2D	610277633
AX-95010219	TCACTGTACATCAATCAGCTCCAAGGGGTCATCTAGATGGAAGGTACCGC[S]ATGAAGAAAGAAGGCATCAACATGAAGATAGGCCACATCCATTGCATGTT	C	G	BB	BB	AA	chr7A	142578492	chr7B	105810696	chr7D	140720824
AX-95010519	TGACGGATACAGGGAACTGAACTTGGTGAAAGCAACATAGTGAGTGATGT[R]TACAGCATATATACTTTGACTTTGGGTGGTAATCTCGTTCTGGTAGATAC	A	G	BB	BB	AA	chr3A	726769999	chr3B	797786134	chr3D	596068243
AX-95011235	GCGACGATCCAATCGTACCAAATCTTCGACCGTACGGCATAGGGATAGTC[Y]TCCGCACTTTACCTTGCATGTCAATCCCCAGGAGCACATGCTCGTTGCTG	T	C	BB	BB	AA	-	-	chr4B	654202706	chr4D	507351377
AX-95012771	GCATTCATCACTGGAGGGATCCATGCGGATGAACTTGGACTCGGTGAATT[Y]GGAGAAACTGCTGGAGATGATGCCGTCAGTGCGTTGTGTTGCAAGCATAG	T	C	AA	AA	BB	chr7A	267495776	chr7B	229803782	chr7D	252496033
AX-95018500	CAGGAAGTAGAAAACCAACGACGACGAAATGGACACCAGAAATAGGAAGG[R]GATGCTGGATAGGAAGTGGCCTAGTAGGAAAACCAATGTCCCGGAATGCC	A	G	AA	AA	BB	chr4A	605748502	-	-	chr5D	557322101
AX-95020530	CAAGATGAAAATGGACTATCCTGTCCATGTTTTCTTTTCATTCATGGCGG[R]GACTTCTAAAATTAGCCAAAAACATGGACAGAAAATGCAGAGGCACGGGC	A	G	BB	BB	AA	-	-	chr6B	415889133	-	-
AX-95022256	TGCTCGGTTCTTGCTGTGAACAATGGCAAGATTATTTACCAAAGAGCTGC[M]GCACACGAAGAACCATTCAATAGCACTAGCGCACCCGAGACTCCAAGGAG	A	C	AA	AA	BB	chr4A	527498707	chr4B	105352489	chr4D	72236646
AX-95023020	AGATCTAAATGATGTTGTATTACTGGTAGCAATGGGACCATAGATGGCCA[R]GGCAGGATGTGGTGGGAGCTATGGTGGAACCGGACTTTGAACCACACAAG	A	G	BB	BB	AA	chr7A	470928491	chr7B	424540919	chr7D	410967663
AX-95023062	CAGCTTCAACAAGAAAAAATTCCTTCAACATTCGCTTAATAAATAATGTC[K]TAATATGGCAAGACAGGCAAAAACACTGATACAGATGTCACCGACTCTCC	T	G	AA	AA	BB	chr5A	540369386	chr5B	516041047	chr5D	426168040
AX-95023124	CAGGGCGAAATGACGCTCATGGATAAAGAAGTTCGCCGGTTCTCAACATG[Y]GGTTGGAGAGACAGTATGGCAGCTGCTCCAGGAGTGGATTTTCCACGACT	T	C	BB	BB	AA	chr1A	12149753	-	-	chr1D	10661694
AX-95023291	AGGTTCATACAGCACAAGAAGGAGGCCTTCTGGTTCTACAGGTTTCTTTC[Y]GTAGTATATGATCATGTTATAAACCCAGGGCATTGGACTGAGGACATGAG	T	C	BB	BB	AA	chr6A	446727562	chr6B	477785938	chr6D	309952355
AX-95023605	ATGGAAGAGGATCATGTGGTTCACAATGGCCGGCGTATTCCAGTGGGCAC[M]AAAGTGTACTTCCCACTGGCTGCTATAGCACGAGACAGGACAGCGTGGGA	A	C	AA	AA	BB	chr2A	6292748	chr2B	6450668	-	-
AX-95023706	GCTTAGGTCCTGCAGAGCGTCAGTGCTGGCCACTTCAGATTCCGTCGCCG[Y]GGATGGTTCTGGAGCCAATAATTCCGGTGACAGCACTCATATCTCGCCGG	T	C	AA	AA	BB	chr2A	141166755	chr2B	189603426	chr2D	133241618
AX-95023729	GTGCATGAGGCGGGTTCGACATCTCGGGGAACATAACTGGGGTCAGTTCG[Y]TGCCAATGAGGTGACTGAGATGAGAGGCCACCTCTTGAAGTACCCTGTAA	T	C	BB	BB	AA	chr1A	544069710	chr1B	614192106	chr1D	449279944
AX-95023759	AGGCTGTTAAGATGAGCCCAGCTCAGGGAAGAGAGGATACTCAACCAGAA[Y]CGATGATGGATACAGATCGACCACAATGGTACATCAACTCAGGCGAGAAG	T	C	AA	AA	BB	chr5A	169817282	chr5B	146914882	chr5D	135239728
AX-95024482	GCAAGAATAAGGGTAAAATGCAGCCATTGGAGGTGAAGCGAGCTTGTCTG[Y]TGGCTCATTGTCAAGCCATTACCTTCTACCTCCTTATGAGAGCAGAGGGA	T	C	AA	AA	BB	chr7A	567504156	chr7B	530347339	chr7D	501045783
AX-95026805	CATCTCAGCCAAGTTCAGCCGCAAGAGGTTCAGCTGATGTACCCAGGAGA[K]CCTCACTTGCTGCTAGTGTGTCTCATTCCAGAAGTCCAAGCATTGCATTG	T	G	BB	BB	AA	chr2A	10599421	chr2B	14048276	chr2D	10592886
AX-95069046	CTCGCTTACAGCAGTTACCATGTCAAA[Y]TTTTGAGTCTATTCCCCTGGGAGAAGGTACTGGTGTTGGAATGACGAAAGGGGCTGACACAGTGGAAATGCCA	T	C	BB	BB	AA	chr1A	282144295	chr1B	314130337	chr1D	219480095
AX-95070386	TAGAATTCCCGTCGCAGTAAGGACTGTGATACAAGACTTTGTTGCGGATA[Y]ATCTTAAATACATCAACTCAATAGTGTGTCATTGTTCATGCACTCATGTA	T	C	AA	AA	BB	chr3A	115389894	chr3B	147292289	chr3D	98143421
AX-95070403	GACAGGTGAAAGTGTAGCTAGCTCGTCTAATTTCCAGCGGACCATGTGTG[Y]GGATGTATCATGGCTAAGCTAAAACTTCCCGTCACTCTGACAATAGTTAA	T	C	AA	AA	BB	chr2A	612845217	chr2B	550399257	chr2D	471215652
AX-95070869	TTTACCTTTGGGAGCTTGACATGGTCAGATGGAAATACGCACTCGGTTAG[R]ATTCCCGTCGCAGTAAGGACTGTGATACAAGACTTTGTTGCGGATATATC	A	G	AA	AA	BB	chr3A	115389945	chr3B	147178165	chr3D	98143472
AX-95072555	TAGAACCGATGTACAGAACCCGAATGACAGCAGCAGCAGCAACGCGGACC[R]ATCGAGTGATCCGACCAAGTGATTTGGTCGCTTTCCGTCGGCTTCAAAGT	A	G	BB	BB	AA	chr1A	492811115	chr1B	529914211	chr1D	395620489
AX-95076058	GGGCCAAGTGATTCCAGGAATTCACGTCAACATAACCGCGACCCAGTTGA[Y]GGGCCTAATTCTAAAAGGCAAAGGAGAATGAGTGAGTGATTCAGGTGGGC	T	C	AA	AA	BB	chr3A	51291166	-	-	chr3D	39539473
AX-95076674	CGTGACAGGAAGTACGCGATCCAGGCCAAGAACGCATACGCCACGGGCGT[R]CACATGTCCGAGAACGTTATCGGCAATACCACTCACAAGACGGAGCACCT	A	G	BB	BB	AA	chr7A	573053550	chr7B	533586589	chr7D	505571313
AX-95077214	TCAGCATGCCCGCTTTGATCGACTGCACCATTGTGTTCTAACATCAACTG[K]GATCAAGTAATATGCGAAAGGAGTTAAGATACCAGTAGTGACTAATGAGG	T	G	BB	BB	AA	-	-	chr4B	429097359	-	-
AX-95077855	GGTTACTATGGAGAATGTGGTAAACGAGGAGGCTACATGGAAGTAACTGG[R]TTTAATGCAGATGTAAGAGAACAAATTTACAAGGTGGCATCAGTGAATCT	A	G	BB	BB	AA	chr2A	120466874	chr2B	170392527	chr2D	118556453
AX-95079210	GCAAGGATGAGAAGTGATCCTGTAGCTATCCCAGCAAACTCGTCACCGGT[Y]GAAATAAAACAATAATGTTCTCCAATCGATTGAATTTAGGTGTTAGTTAA	T	C	BB	BB	AA	chr7A	659331598	chr7B	626073474	chr7D	570603366
AX-95080756	GCAGTCGAAGAAGGACGTTCCTAAATCCATGCATCTTTCGAGGCAGCTTT[M]ATCTTGCTTCAGTTCTCGTTCGGCCTCCACCTTCGCCGTCGTCAAGGCGC	A	C	AA	AA	BB	-	-	chr5B	580701654	-	-
AX-95085411	GGACACCTCGCTGAAACCATCGGTCTAGAAACACCGCTGTTCTTCTCATC[R]TCAGCCATTAGGTAGCGCATTTCTTGAAGCGTGGAGTGACCCAAGACCCC	A	G	AA	AA	BB	chr3A	50891523	chr3B	61578505	chr3D	39389513
AX-95085625	CACCTTGTATCTTTCCCTTTGGATTTCATGTGCCAAGAGGACTTGAGACC[R]TATTTCAGTGAAAGCGAGTATTACACATCTCCACAAGTTTTCCATTAGGT	A	G	BB	BB	AA	chr1A	399086782	chr1B	429616049	chr1D	318368177
AX-95086244	GCATTGTACTTATCTTCATTTGTGATTTCGTGTCAGCTCACGTGGAAAGA[S]GTAATTTAACATTTTCGCTCAAGTCCTGCAAGCANAGAAGCAACATCATT	C	G	AA	AA	BB	-	-	chr4B	352348180	-	-
AX-95086285	AGTTCTTGCAGCAGGCTGGTGTACTGACGCCTCCATGTTACCACCTTGAT[S]AGCTGAGCTACACTGTTGGTGTTACCTGGGGCATCTGAGCACACAAAATC	C	G	AA	AA	BB	-	-	chr7B	703679898	-	-
AX-95086892	TCTGCAAGGACATGAGACATGTAGAACCATTGAAATATTTATATCCACTA[S]ATAAAAGGATGTACACATAAGCTCGGTATGTGCTCGGAGAAGGTGCGGTG	C	G	AA	AA	BB	-	-	chr5B	166687205	-	-
AX-95090503	TCATAATCTAGGCAGTCTGCTTCATAATCTACTCTCTCGATAGGACTGCT[R]TTACTACTTACAGTGCTGCTCATGGTACTACTTGTGCTGTTATTGTTGAA	A	G	BB	BB	AA	chrUn	217457184	chr4B	166763698	-	-
AX-95091017	CATGGAAACATACACCACGGATGACGCGCTTTCAGCCATGGGGTTTGGCA[R]ATTCCAGGCGCTTGTTCTTGCTTATGCAGGCATGGGTTGGGTCGTAGAGG	A	G	BB	BB	AA	chr5A	574485531	chr5B	558408407	chr5D	456622391
AX-95091119	CTCATCATGAGTTCCATCATCATCAGCTAATATGAGGTGGATTTGAGGTCCTAGT[S]GATTCTTAAGCTGATCTCGCTTTTGGTGTGTGTTTGTGCTCCTTT	C	G	AA	AA	BB	-	-	chr1B	548061086	-	-
AX-95091265	CATCAGCTGGGTCTTAATTCCTCATATAAACACCAGCAGCGACAAGTTTT[Y]GCAACAAGTAGTGAACTAGTAATAAGTCATGGATTAGCATGGGTCACATG	T	C	BB	BB	AA	-	-	-	-	chr4D	175185929
AX-95093119	GGAGCTATCATGGATCCAACTCACCCCCAAATTAGCTACAAAGGTATGTC[Y]GATTAAGTGATCAGCATGCGTGCATGAGCTATGTACTGTTTATTCAGAGG	T	C	AA	AA	BB	-	-	-	-	chr7D	13596309
AX-95093699	CTCACTATCTTCGGACCATGACCTGCCGCCACTTTTGCAAGTTCTTGCTC[R]CTCAAACTGAGGCGCCTAACTTTCTCCGGGTCACTCTTCAAGGCGTCAAC	A	G	AA	AA	BB	chr4A	129088671	chr4B	420199296	chr4D	340088385
AX-95094532	CTCCGATAATGCAGGTTATCGATATGCTTCAAGGACTGAAAGTTATCGAC[Y]GCAACATTATTGATAATGCAACGCAACAGTATTAACAATGTAATGTCATC	T	C	BB	BB	AA	-	-	-	-	chr5D	3096648
AX-95095761	TTCATGGCTGGCTGCAAGACTCCTGTATCCAATGTGGTTATGTCAGTAGT[K]GTTCTTCTTACCTTGTTGGTCATCACACCGCTATTCAAATATACACCGAA	T	G	BB	BB	AA	chr5A	445208227	chr5B	405560475	chr5D	345971334
[truncated: 1,416 more rows]
