# Supplementary material for: Development and validation of an exome-based SNP marker set for identification of the St, Jr and Jvs genomes of Thinopyrym intermedium in a wheat background
Source: Theor Appl Genet. 2019 Feb 14;132(5):1555–70. doi: 10.1007/s00122-019-03300-9 (PMC6476854; doi:10.1007/s00122-019-03300-9)
Supplement: Supplementary file 4 — Table S4. SNP characterization of wheat/Th. intermedium introgression lines together with in situ hybridization results and SNPs positions on IWGSC wheat survey sequence (RefSeq v1.0; International Wheat Genome Sequencing Consortium et al. 2018). (XLSX 171 kb) [file 122_2019_3300_MOESM4_ESM.xlsx]

## Sheet: Group 1_all
				St Genome										Jr Genome										Jvs Genome
				GISH	GISH+FISH	GISH+FISH	_	GISH	GISH	GISH					GISH	GISH+FISH	GISH+FISH	_	GISH	GISH	GISH					GISH	GISH+FISH	GISH+FISH	_	GISH	GISH	GISH				GISH	GISH+FISH	GISH+FISH	_	GISH	GISH	GISH
				1St	1St Tl	1St Tl	1St Tl	1Jr	1Jr-S telo	1Jvs					1St	1St Tl	1St Tl	1St Tl	1Jr	1Jr-S telo	1Jvs					1 St	1St Tl	1St Tl	1St Tl	1Jr	1Jr-S telo	1Jvs				1St	1St Tl	1St Tl	1St Tl	1Jr	1Jr-S telo	1Jvs
	Best BLAST hit	name=Chr1St		BC2F1-180F	BC2F1-179C	BC3F1-63F	BC2-584B	BC2-689B	BC2F1-182D	BC3-285B		Best BLAST hit*	name=Chr1Jr		BC2F1-180F	BC2F1-179C	BC3F1-63F	BC2-584B	BC2-689B	BC2F1-182D	BC3-285B		Best BLAST hit*	name=Chr1Jvs		BC2F1-180F	BC2F1-179C	BC3F1-63F	BC2-584B	BC2-689B	BC2F1-182D	BC3-285B				BC2F1-180F	BC2F1-179C	BC3F1-63F	BC2-584B	BC2-689B	BC2F1-182D	BC3-285B
	1AS	AX-94582997	1	h	h	a	a	h	h	a		1AS	AX-94582997	1	h	h	a	a	h	h	a		1AS	AX-94825050	1	h	h	a	a	h	h	h		Markers only on St
	1DS	AX-94948332	2	h	h	a	a	h	h	a		1DS	AX-94948332	2	h	h	a	a	h	h	a		1DS	AX-94727438	2	h	h	a	a	h	h	h		AX-94454880	1	h	h	a	a	a	a	a
	1BS	AX-94668789	3	h	h	a	a	h	h	a		1BS	AX-94668789	3	h	h	a	a	h	h	a		1AS	AX-94528810	3	h	h	a	a	h	h	h		AX-94624763	2	h	h	a	a	a	a	a
	1AS	AX-94825050	4	h	h	a	a	h	h	h		1AS	AX-94825050	4	h	h	a	a	h	h	h		1AS	AX-94417515	4	h	h	a	a	h	h	h		AX-94734232	3	h	h	a	a	a	a	a
	1DS	AX-94727438	5	h	h	a	a	h	h	h		1DS	AX-94727438	5	h	h	a	a	h	h	h		1DS	AX-94978376	5	a	a	a	a	h	h	h		AX-95163118	4	h	h	a	a	a	a	a
	1AS	AX-94528810	6	h	h	a	a	h	h	h		1AS	AX-94528810	6	h	h	a	a	h	h	h		1DS	AX-94632293	6	a	a	a	a	h	h	h		AX-94903878	5	h	h	a	a	a	a	a
	1AS	AX-94417515	7	h	h	a	a	h	h	h		1AS	AX-94417515	7	h	h	a	a	h	h	h		1BS	AX-94559449	7	a	a	a	a	h	h	h		AX-94603132	6	h	a	a	a	a	a	a
	1DS	AX-94454880	8	h	h	a	a	a	a	a		1DS	AX-94978376	8	a	a	a	a	h	h	h		1BS	AX-94586614	8	a	a	a	a	h	h	h		AX-95219892	7	h	a	a	a	a	a	a
	1BS	AX-94734232	9	h	h	a	a	a	a	a		1DS	AX-94632293	9	a	a	a	a	h	h	h		1BS	AX-89505619	9	a	a	a	a	h	h	h		AX-94741930	8	h	a	a	a	a	a	a
	1DS	AX-94624763	10	h	h	a	a	a	a	a		1BS	AX-94559449	10	a	a	a	a	h	h	h		1BS	AX-94902458	10	a	a	a	a	h	h	h		AX-94526365	9	h	a	a	a	a	a	a
	1AS	AX-95163118	11	h	h	a	a	a	a	a		1BS	AX-94586614	11	a	a	a	a	h	h	h		1AS	AX-94705125	11	a	a	a	a	h	h	h		AX-94959080	10	h	a	a	a	a	a	a
	1BL	AX-94953213	12	h	h	a	a	a	a	a		1BS	AX-89505619	12	a	a	a	a	h	h	h		1DS	AX-94615084	12	a	a	a	a	h	h	h		AX-95255108	11	h	a	a	a	a	a	a
	1BS	AX-94903878	13	h	h	a	a	a	a	a		1BS	AX-94902458	13	a	a	a	a	h	h	h		1DS	AX-95122888	13	a	a	a	a	h	h	h		AX-94722723	12	h	a	a	a	a	a	a
	1BS	AX-94682602	14	h	a	a	a	a	a	h		1AS	AX-94705125	14	a	a	a	a	h	h	h		1BS	AX-94682602	14	h	a	a	a	a	a	h		AX-94885167	13	h	a	a	a	a	a	a
	1DS	AX-95078961	17	h	a	a	a	a	a	h		1DS	AX-94615084	15	a	a	a	a	h	h	h		1AS	AX-95240429	15	h	a	a	a	a	a	h		AX-95241633	14	h	a	a	a	a	a	a
	1AS	AX-95240429	15	h	a	a	a	a	a	h		1DS	AX-95122888	16	a	a	a	a	h	h	h		1BS	AX-94627714	16	h	a	a	a	a	a	h		AX-94626565	15	h	a	a	a	a	a	a
	1BS	AX-94627714	16	h	a	a	a	a	a	h		7BL	AX-95138633	17	a	a	a	a	h	a	a		1DS	AX-95078961	17	h	a	a	a	a	a	h		AX-94456952	16	h	a	a	a	a	a	a
	1BS	AX-94982193	18	h	a	a	a	a	a	h		1AL	AX-95256380	18	a	a	a	a	h	a	h		1BS	AX-94982193	18	h	a	a	a	a	a	h		AX-94631535	17	h	a	a	a	a	a	a
	1DL	AX-95106736	20	h	a	a	a	a	a	h		1AL	AX-94802682	19	a	a	a	a	h	a	h		1DL	AX-95106736	19	h	a	a	a	a	a	h		AX-94925965	18	h	a	a	a	a	a	a
	1BL	AX-94578795	19	h	a	a	a	a	a	h		1BL	AX-94724600	20	a	a	a	a	h	a	h		1BL	AX-94578795	20	h	a	a	a	a	a	h		AX-94482529	19	h	a	a	a	a	a	a
	1BL	AX-94603132	21	h	a	a	a	a	a	a		1DL	AX-94815156	21	a	a	a	a	h	a	h		1AL	AX-95256380	21	a	a	a	a	h	a	h		AX-95243982	20	h	a	a	a	a	a	a
	1DL	AX-95219892	22	h	a	a	a	a	a	a		1BL	AX-95116095	22	a	a	a	a	h	a	h		1AL	AX-94802682	22	a	a	a	a	h	a	h		AX-94632352	21	h	a	a	a	a	a	a
	1AL	AX-94741930	23	h	a	a	a	a	a	a		1BL	AX-94585755	23	a	a	a	a	h	a	h		1BL	AX-94724600	23	a	a	a	a	h	a	h		AX-94410205	22	h	a	a	a	a	a	a
	1DL	AX-94526365	24	h	a	a	a	a	a	a		1AL	AX-94434693	24	a	a	a	a	h	a	h		1DL	AX-94815156	24	a	a	a	a	h	a	h		AX-94767700	23	h	a	a	a	a	a	a
	1AL	AX-94959080	25	h	a	a	a	a	a	a		1AL	AX-94731169	25	a	a	a	a	h	a	h		1BL	AX-95116095	25	a	a	a	a	h	a	h		AX-95165383	24	h	a	a	a	a	a	a
	1BL	AX-95255108	26	h	a	a	a	a	a	a		1DL	AX-94730284	26	a	a	a	a	h	a	h		1BL	AX-94585755	26	a	a	a	a	h	a	h		AX-94811680	25	h	a	a	a	a	a	a
	1DL	AX-94722723	27	h	a	a	a	a	a	a		4AL	AX-94721212	27	a	a	a	a	h	a	h		1AL	AX-94434693	27	a	a	a	a	h	a	h		AX-94953213	26	h	a	a	a	a	a	a
	1BL	AX-94885167	28	h	a	a	a	a	a	a		1AL	AX-94435466	28	a	a	a	a	h	a	h		1AL	AX-94731169	28	a	a	a	a	h	a	h		AX-94426657	27	h	a	a	a	a	a	a
	1BL	AX-95241633	29	h	a	a	a	a	a	a		5BL	AX-94460759	29	a	a	a	a	h	a	h		1DL	AX-94730284	29	a	a	a	a	h	a	h		AX-94812819	28	h	a	a	a	a	a	a
	1BL	AX-94626565	30	h	a	a	a	a	a	a		1AL	AX-94852687	30	a	a	a	a	h	a	h		4AL	AX-94721212	30	a	a	a	a	h	a	h		AX-94849593	29	h	a	a	a	a	a	a
	1BL	AX-94456952	31	h	a	a	a	a	a	a		1BL	AX-95188674	31	a	a	a	a	h	a	h		1AL	AX-94435466	31	a	a	a	a	h	a	h
	1DL	AX-94631535	32	h	a	a	a	a	a	a		1DL	AX-95232205	32	a	a	a	a	h	a	h		5BL	AX-94460759	32	a	a	a	a	h	a	h		Markers only on Jr
	1AL	AX-94925965	33	h	a	a	a	a	a	a		1AL	AX-94870541	33	a	a	a	a	h	a	a		1AL	AX-94852687	33	a	a	a	a	h	a	h		AX-95138633	30	a	a	a	a	h	a	a
	1DL	AX-94482529	34	h	a	a	a	a	a	a		1DL	AX-95074278	34	a	a	a	a	h	a	h		1BL	AX-95188674	34	a	a	a	a	h	a	h		AX-94870541	31	a	a	a	a	h	a	a
	1DL	AX-95243982	35	h	a	a	a	a	a	a		1DL	AX-94535792	35	a	a	a	a	h	a	h		1DL	AX-95232205	35	a	a	a	a	h	a	h		AX-94692179	32	a	a	a	a	h	a	a
	1BL	AX-94632352	36	h	a	a	a	a	a	a		1BL	AX-94692179	36	a	a	a	a	h	a	a		1DL	AX-95074278	36	a	a	a	a	h	a	h		AX-94620619	33	a	a	a	a	h	a	a
	1DL	AX-94410205	37	h	a	a	a	a	a	a		1DL	AX-94529064	37	a	a	a	a	h	a	h		1DL	AX-94535792	37	a	a	a	a	h	a	h		AX-94564167	34	a	a	a	a	h	a	a
	1BL	AX-94767700	38	h	a	a	a	a	a	a		1DL	AX-94392063	38	a	a	a	a	h	a	h		1DL	AX-94529064	38	a	a	a	a	h	a	h
	1DL	AX-95165383	39	h	a	a	a	a	a	a		1DL	AX-94464136	39	a	a	a	a	h	a	h		1DL	AX-94392063	39	a	a	a	a	h	a	h		Markers on Jr + Jvs
	1BL	AX-94811680	40	h	a	a	a	a	a	a		1AL	AX-94534243	40	a	a	a	a	h	a	h		1DL	AX-94464136	40	a	a	a	a	h	a	h		AX-94978376	35	a	a	a	a	h	h	h
	2DL	AX-94426657	41	h	a	a	a	a	a	a		1BL	AX-94521730	41	a	a	a	a	h	a	h		1AL	AX-94534243	41	a	a	a	a	h	a	h		AX-94632293	36	a	a	a	a	h	h	h
	5BL	AX-94812819	42	h	a	a	a	a	a	a		1BL	AX-94653440	42	a	a	a	a	h	a	h		1BL	AX-94521730	42	a	a	a	a	h	a	h		AX-94559449	37	a	a	a	a	h	h	h
	1DL	AX-94849593	43	h	a	a	a	a	a	a		1DL	AX-94756650	43	a	a	a	a	h	a	h		1BL	AX-94653440	43	a	a	a	a	h	a	h		AX-94586614	38	a	a	a	a	h	h	h
	1AL	AX-95247252	44	h	a	a	a	h	a	h		1DL	AX-95198863	44	a	a	a	a	h	a	h		1DL	AX-94756650	44	a	a	a	a	h	a	h		AX-89505619	39	a	a	a	a	h	h	h
	1BL	AX-94549470	45	h	a	a	a	h	a	h		1DL	AX-95186850	45	a	a	a	a	h	a	h		1DL	AX-95198863	45	a	a	a	a	h	a	h		AX-94902458	40	a	a	a	a	h	h	h
	5BL	AX-94667624	46	h	a	a	a	h	a	h		1BL	AX-94620619	46	a	a	a	a	h	a	a		1DL	AX-95186850	46	a	a	a	a	h	a	h		AX-94705125	41	a	a	a	a	h	h	h
	1DL	AX-94768450	47	h	a	a	a	h	a	h		1DL	AX-94564167	47	a	a	a	a	h	a	a		1DL	AX-94407682	47	a	a	a	a	h	a	h		AX-94615084	42	a	a	a	a	h	h	h
	1DL	AX-95168205	48	h	a	a	a	h	a	h		1DL	AX-94407682	48	a	a	a	a	h	a	h		1DL	AX-94419566	48	a	a	a	a	h	a	h		AX-95122888	43	a	a	a	a	h	h	h
	1AL	AX-94685492	49	h	a	a	a	h	a	h		1DL	AX-94419566	49	a	a	a	a	h	a	h		1DL	AX-94647417	49	a	a	a	a	h	a	h		AX-95256380	44	a	a	a	a	h	a	h
	1AL	AX-94932560	50	h	a	a	a	h	a	h		1DL	AX-94647417	50	a	a	a	a	h	a	h		1DL	AX-94522531	50	a	a	a	a	h	a	h		AX-94802682	45	a	a	a	a	h	a	h
	1BL	AX-94526317	51	h	a	a	a	h	a	h		1DL	AX-94522531	51	a	a	a	a	h	a	h		1BL	AX-94927609	51	a	a	a	a	h	a	h		AX-94724600	46	a	a	a	a	h	a	h
	1DL	AX-94494584	52	h	a	a	a	h	a	h		1BL	AX-94927609	52	a	a	a	a	h	a	h		1AL	AX-95247252	52	h	h	a	a	h	a	h		AX-94815156	47	a	a	a	a	h	a	h
	1DL	AX-94590777	53	h	a	a	a	h	a	h		1AL	AX-95247252	53	h	a	a	a	h	a	h		1BL	AX-94549470	53	h	h	a	a	h	a	h		AX-95116095	48	a	a	a	a	h	a	h
	1AL	AX-94923890	54	h	a	a	a	h	a	h		1BL	AX-94549470	54	h	a	a	a	h	a	h		5BL	AX-94667624	54	h	h	a	a	h	a	h		AX-94585755	49	a	a	a	a	h	a	h
	1BL	AX-94400160	55	h	a	a	a	h	a	h		5BL	AX-94667624	55	h	a	a	a	h	a	h		1DL	AX-94768450	55	h	h	a	a	h	a	h		AX-94731169	50	a	a	a	a	h	a	h
	1DL	AX-95199064	56	h	a	a	h	h	a	h		1DL	AX-94768450	56	h	a	a	a	h	a	h		1DL	AX-95168205	56	h	h	a	a	h	a	h		AX-94434693	51	a	a	a	a	h	a	h
	1AL	AX-94433193	57	h	a	a	h	h	a	h		1DL	AX-95168205	57	h	a	a	a	h	a	h		1AL	AX-94685492	57	h	h	a	a	h	a	h		AX-94730284	52	a	a	a	a	h	a	h
	1DL	AX-94758797	58	h	a	h	h	h	a	h		1AL	AX-94685492	58	h	a	a	a	h	a	h		1AL	AX-94932560	58	h	h	a	a	h	a	h		AX-94721212	53	a	a	a	a	h	a	h
	1BL	AX-95167824	59	h	a	h	h	h	a	h		1AL	AX-94932560	59	h	a	a	a	h	a	h		1BL	AX-94526317	59	h	h	a	a	h	a	h		AX-94435466	54	a	a	a	a	h	a	h
												1BL	AX-94526317	60	h	a	a	a	h	a	h		1DL	AX-94494584	60	h	h	a	a	h	a	h		AX-94460759	55	a	a	a	a	h	a	h
												1DL	AX-94494584	61	h	a	a	a	h	a	h		1DL	AX-94590777	61	h	h	a	a	h	a	h		AX-94852687	56	a	a	a	a	h	a	h
												1DL	AX-94590777	62	h	a	a	a	h	a	h		1AL	AX-94923890	62	h	h	a	a	h	a	h		AX-95188674	57	a	a	a	a	h	a	h
	TL= translocation line											1AL	AX-94923890	63	h	a	a	a	h	a	h		1BL	AX-94400160	63	h	h	a	a	h	a	h		AX-95232205	58	a	a	a	a	h	a	h
	Cf= centric fusion											1BL	AX-94400160	64	h	a	a	a	h	a	h		1DL	AX-95199064	64	h	h	a	h	h	a	h		AX-95074278	59	a	a	a	a	h	a	h
	telo= telocentric chromosome											1DL	AX-95199064	65	h	a	a	h	h	a	h		1AL	AX-94433193	65	h	h	a	h	h	a	h		AX-94535792	60	a	a	a	a	h	a	h
												1AL	AX-94433193	66	h	a	a	h	h	a	h		1DL	AX-94758797	66	h	h	h	h	h	a	h		AX-94529064	61	a	a	a	a	h	a	h
												1DL	AX-94758797	67	h	a	h	h	h	a	h		1BL	AX-95167824	67	h	h	h	h	h	a	h		AX-94392063	62	a	a	a	a	h	a	h
												1BL	AX-95167824	68	h	a	h	h	h	a	h													AX-94464136	63	a	a	a	a	h	a	h
																																		AX-94534243	64	a	a	a	a	h	a	h
																																		AX-94521730	65	a	a	a	a	h	a	h
																																		AX-94653440	66	a	a	a	a	h	a	h
				SNPs positions on IWGSC Refseq1 sequence																														AX-94756650	67	a	a	a	a	h	a	h
		AX-94582997	1	chr1A	21880557	chr1B	33930864	chr1D	20098213				AX-94582997	1	chr1A	21880557	chr1B	33930864	chr1D	20098213				AX-94825050	1	chr1A	52781502	chr1B	87458634	chr1D	53380946			AX-95198863	68	a	a	a	a	h	a	h
		AX-94948332	2	chr1A	28784344	chr1B	45649568	chr1D	28202884				AX-94948332	2	chr1A	28784344	chr1B	45649568	chr1D	28202884				AX-94727438	2	chr1A	62207254	chr1B	104193219	chr1D	63895817			AX-95186850	69	a	a	a	a	h	a	h
		AX-94668789	3			chr1B	96241391	chr1D	60287855				AX-94668789	3			chr1B	96241391	chr1D	60287855				AX-94528810	3	chr1A	95953388	chr1B	129717176	chr1D	79095962			AX-94407682	70	a	a	a	a	h	a	h
		AX-94825050	4	chr1A	52781502	chr1B	87458634	chr1D	53380946				AX-94825050	4	chr1A	52781502	chr1B	87458634	chr1D	53380946				AX-94417515	4	chr1A	80276927	chr1B	138790771	chr1D	86217818			AX-94419566	71	a	a	a	a	h	a	h
		AX-94727438	5	chr1A	62207254	chr1B	104193219	chr1D	63895817				AX-94727438	5	chr1A	62207254	chr1B	104193219	chr1D	63895817				AX-94978376	5					chr1D	63374532			AX-94647417	72	a	a	a	a	h	a	h
		AX-94528810	6	chr1A	95953388	chr1B	129717176	chr1D	79095962				AX-94528810	6	chr1A	95953388	chr1B	129717176	chr1D	79095962				AX-94632293	6					chr1D	63374648			AX-94522531	73	a	a	a	a	h	a	h
		AX-94417515	7	chr1A	80276927	chr1B	138790771	chr1D	86217818				AX-94417515	7	chr1A	80276927	chr1B	138790771	chr1D	86217818				AX-94559449	7	chr1A	67967070	chr1B	110751408	chr1D	69179557			AX-94927609	74	a	a	a	a	h	a	h
		AX-94454880	8					chr1D	10382954				AX-94978376	8					chr1D	63374532				AX-94586614	8	chr1A	72375335	chr1B	115004668	chr1D	72903432
		AX-94734232	9			chr1B	24466395						AX-94632293	9					chr1D	63374648				AX-89505619	9	chr1A	108285882	chr1B	120609947	chr1D	77365342			Markers on Jvs +St
		AX-94624763	10					chr1D	10383015				AX-94559449	10	chr1A	67967070	chr1B	110751408	chr1D	69179557				AX-94902458	10	chr1A	96032671	chr1B	129226650	chr1D	79076944			AX-94682602	75	h	a	a	a	a	a	h
		AX-95163118	11	chr1A	36162529	chr1B	56864247	chr1D	37221045				AX-94586614	11	chr1A	72375335	chr1B	115004668	chr1D	72903432				AX-94705125	11	chr1A	93838189	chr1B	153878408	chr1D	98844752			AX-95078961	76	h	a	a	a	a	a	h
		AX-94953213	12	chr1A	504866323	chr1B	550447327	chr1D	409049642				AX-89505619	12	chr1A	108285882	chr1B	120609947	chr1D	77365342				AX-94615084	12	chr1A	114139324	chr1B	167435273	chr1D	110336262			AX-95240429	77	h	a	a	a	a	a	h
		AX-94903878	13	chr1A	86200435	chr1B	145070007	chr1D	90581252				AX-94902458	13	chr1A	96032671	chr1B	129226650	chr1D	79076944				AX-95122888	13	chr1A	223542281			chr1D	163430537			AX-94627714	78	h	a	a	a	a	a	h
		AX-94682602	14	chr1A	1234117	chr1B	1431849	chr1D	2174931				AX-94705125	14	chr1A	93838189	chr1B	153878408	chr1D	98844752				AX-94682602	14	chr1A	1234117	chr1B	1431849	chr1D	2174931			AX-94982193	79	h	a	a	a	a	a	h
		AX-95240429	15	chr1A	7089883								AX-94615084	15	chr1A	114139324	chr1B	167435273	chr1D	110336262				AX-95240429	15	chr1A	7089883							AX-95106736	80	h	a	a	a	a	a	h
		AX-94627714	16	chr1A	9851176	chr1B	11699627	chr1D	8626458				AX-95122888	16	chr1A	223542281			chr1D	163430537				AX-94627714	16	chr1A	9851176	chr1B	11699627	chr1D	8626458			AX-94578795	81	h	a	a	a	a	a	h
		AX-95078961	17	chr1A	1853555	chr1B	1809512	chr1D	12309730				AX-95138633	17	chr1A	256307131	chr7B	405038364	chr1D					AX-95078961	17	chr1A	1853555	chr1B	1809512	chr1D	12309730
		AX-94982193	18	chr1A	36162443	chr1B	56864163	chr1D	37220959				AX-95256380	18	chr1A	221300066	chr1B	263128637	chr1D	189658669				AX-94982193	18	chr1A	36162443	chr1B	56864163	chr1D	37220959
		AX-94578795	19			chr1B	348869523	chr1D	262335165				AX-94802682	19	chr1A	252420088	chr1B	287738247	chr1D	199923934				AX-95106736	19	chr1A	336072229	chr1B	348006765	chr1D	262475920			Markers on Jr +St
		AX-95106736	20	chr1A	336072229	chr1B	348006765	chr1D	262475920				AX-94724600	20	chr1A	257169006	chr1B	296685411	chr1D	203318416				AX-94578795	20			chr1B	348869523	chr1D	262335165			AX-94582997	82	h	h	a	a	h	h	a
		AX-94603132	21	chr1A	226852803	chr1B	249093668						AX-94815156	21	chr1A	262436919	chr1B	300828500	chr1D	205481745				AX-95256380	21	chr1A	221300066	chr1B	263128637	chr1D	189658669			AX-94948332	83	h	h	a	a	h	h	a
		AX-95219892	22	chr1A	257169103	chr1B	296685508	chr1D	203318513				AX-95116095	22	chr1A	268524765	chr1B	302347699	chr1D	212525338				AX-94802682	22	chr1A	252420088	chr1B	287738247	chr1D	199923934			AX-94668789	84	h	h	a	a	h	h	a
		AX-94741930	23	chr1A	277740321	chr1B	310494851	chr1D	217146260				AX-94585755	23			chr1B	333169017						AX-94724600	23	chr1A	257169006	chr1B	296685411	chr1D	203318416
		AX-94526365	24	chr1A	291674223	chr1B	325368870	chr1D	225709006				AX-94434693	24	chr1A	342470056	chr1B	354053410	chr1D	258360397				AX-94815156	24	chr1A	262436919	chr1B	300828500	chr1D	205481745
		AX-94959080	25	chr1A	406178144	chr1B	434820942	chr1D	322381706				AX-94731169	25	chr1A	319818263	chr1B	363932366	chr1D	250140005				AX-95116095	25	chr1A	268524765	chr1B	302347699	chr1D	212525338			Markers on Jr+Jvs+St
		AX-95255108	26	chr1A	369592397	chr1B	399293189	chr1D	297378332				AX-94730284	26			chr1B	378445177	chr1D	279234031				AX-94585755	26			chr1B	333169017					AX-94825050	85	h	h	a	a	h	h	h
		AX-94722723	27	chr1A	387115603	chr1B	416905104	chr1D	308266123				AX-94721212	27	chr1A	351768821	chr1B	380388951	chr1D	280225878				AX-94434693	27	chr1A	342470056	chr1B	354053410	chr1D	258360397			AX-94727438	86	h	h	a	a	h	h	h
		AX-94885167	28	chr1A	389685400	chr1B	419837802	chr1D	310242157				AX-94435466	28	chr1A	355310809	chr1B	385661595	chr1D	284240572				AX-94731169	28	chr1A	319818263	chr1B	363932366	chr1D	250140005			AX-94528810	87	h	h	a	a	h	h	h
		AX-95241633	29	chr1A	392339942	chr1B	423041517	chr1D	313201417				AX-94460759	29			chr1B	389445235	chr1D	288541115				AX-94730284	29			chr1B	378445177	chr1D	279234031			AX-94417515	88	h	h	a	a	h	h	h
		AX-94626565	30	chr1A	419075764	chr1B	437011500	chr1D	324745747				AX-94852687	30	chr1A	369089937			chr1D	296974474				AX-94721212	30	chr1A	351768821	chr1B	380388951	chr1D	280225878			AX-95247252	89	h	a	a	a	h	a	h
		AX-94456952	31	chr1A	419075671	chr1B	437011593	chr1D	324745835				AX-95188674	31	chr1A	369692522	chr1B	399797117	chr1D	297526295				AX-94435466	31	chr1A	355310809	chr1B	385661595	chr1D	284240572			AX-94549470	90	h	a	a	a	h	a	h
		AX-94631535	32	chr1A	428573923	chr1B	445498404	chr1D	331921333				AX-95232205	32	chr1A	369692609	chr1B	399797204	chr1D	297526381				AX-94460759	32			chr1B	389445235	chr1D	288541115			AX-94768450	91	h	a	a	a	h	a	h
		AX-94925965	33	chr1A	438283036	chr1B	453231093	chr1D	339102511				AX-94870541	33	chr1A	370681038	chr1B	400161661	chr1D	298012528				AX-94852687	33	chr1A	369089937			chr1D	296974474			AX-95168205	92	h	a	a	a	h	a	h
		AX-94482529	34	chr1A	451640543	chr1B	473298965	chr1D	351256775				AX-95074278	34	chr1A	394077777	chr1B	424014026	chr1D	314419412				AX-95188674	34	chr1A	369692522	chr1B	399797117	chr1D	297526295			AX-94685492	93	h	a	a	a	h	a	h
		AX-95243982	35	chr1A	452046971	chr1B	473690291	chr1D	351914691				AX-94535792	35	chr1A	402621872	chr1B	432280873	chr1D	319932461				AX-95232205	35	chr1A	369692609	chr1B	399797204	chr1D	297526381			AX-94932560	94	h	a	a	a	h	a	h
		AX-94632352	36	chr1A	452354435	chr1B	473881377	chr1D	352233842				AX-94692179	36	chr1A	402404147	chr1B	432890223	chr1D	320394378				AX-95074278	36	chr1A	394077777	chr1B	424014026	chr1D	314419412			AX-94526317	95	h	a	a	a	h	a	h
		AX-94410205	37	chr1A	464392474	chr1B	488629514	chr1D	365542827				AX-94529064	37					chr1D	322391307				AX-94535792	37	chr1A	402621872	chr1B	432280873	chr1D	319932461			AX-94494584	96	h	a	a	a	h	a	h
		AX-94767700	38	chr1A	500575220	chr1B	545079911	chr1D	405764361				AX-94392063	38					chr1D	322395350				AX-94529064	38					chr1D	322391307			AX-94590777	97	h	a	a	a	h	a	h
		AX-95165383	39	chr1A	502274271	chr1B	546719268	chr1D	406974719				AX-94464136	39	chr1A	437960671	chr1B	452978227	chr1D	338941252				AX-94392063	39					chr1D	322395350			AX-94923890	98	h	a	a	a	h	a	h
		AX-94811680	40	chr1A	502966099	chr1B	547971913	chr1D	407873974				AX-94534243	40	chr1A	440484058	chr1B	456442259						AX-94464136	40	chr1A	437960671	chr1B	452978227	chr1D	338941252			AX-94400160	99	h	a	a	a	h	a	h
		AX-94426657	41	chr1A	520918061	chr1B	575270950	chr1D	426181095				AX-94521730	41	chr1A	445479534	chr1B	464164897	chr1D	345709202				AX-94534243	41	chr1A	440484058	chr1B	456442259					AX-95199064	100	h	a	a	h	h	a	h
		AX-94812819	42	chr1A	530610631	chr1B	583511347	chr1D	432707218				AX-94653440	42	chr1A	446602230	chr1B	466392859	chr1D	346664754				AX-94521730	42	chr1A	445479534	chr1B	464164897	chr1D	345709202			AX-94433193	101	h	a	a	h	h	a	h
		AX-94849593	43	chr1A	530831973	chr1B	583559001	chr1D	432795724				AX-94756650	43	chr1A	448519231	chr1B	469421457	chr1D	348061129				AX-94653440	43	chr1A	446602230	chr1B	466392859	chr1D	346664754			AX-94758797	102	h	a	h	h	h	a	h
		AX-95247252	44	chr1A	325809094	chr1B	357534128	chr1D	254610784				AX-95198863	44	chr1A	462841618	chr1B	486856843	chr1D	364029209				AX-94756650	44	chr1A	448519231	chr1B	469421457	chr1D	348061129			AX-95167824	103	h	a	h	h	h	a	h
		AX-94549470	45	chr1B	332287843	chr1B	332290382	chr3B	780517561				AX-95186850	45	chr1A	462883369	chr1B	486920209	chr1D	364062495				AX-95198863	45	chr1A	462841618	chr1B	486856843	chr1D	364029209			AX-94667624	104	h	a	a	a	h	a	h
		AX-94667624	46	chr5B	274351510	chr5B	274463219						AX-94620619	46	chr1A	463844802	chr1B	488248170	chr1D	365436461				AX-95186850	46	chr1A	462883369	chr1B	486920209	chr1D	364062495
		AX-94768450	47	chr1A	376688968	chr1B	409100084	chr1D	302697200				AX-94564167	47	chr1A	464432024	chr1B	488677457	chr1D	365727983				AX-94407682	47					chr1D	368336106
		AX-95168205	48	chr1A	396023407	chr1B	427541635	chr1D	315979094				AX-94407682	48					chr1D	368336106				AX-94419566	48					chr1D	368339977
		AX-94685492	49	chr1A	405112323	chr1B	434023544	chr1D	321922392				AX-94419566	49					chr1D	368339977				AX-94647417	49			chr1B	493307991	chr1D	370350452
		AX-94932560	50	chr1A	452355306	chr1B	473882248	chr1D	352234714				AX-94647417	50			chr1B	493307991	chr1D	370350452				AX-94522531	50	chr1A	473814688	chr1B	498655270	chr1D	374450901
		AX-94526317	51			chr1B	538989812	chr1D	401673729				AX-94522531	51	chr1A	473814688	chr1B	498655270	chr1D	374450901				AX-94927609	51	chr1A	517614136	chr1B	570463526	chr1D	422056065
		AX-94494584	52	chr1A	499215840	chr1B	542901903	chr1D	403945470				AX-94927609	52	chr1A	517614136	chr1B	570463526	chr1D	422056065				AX-95247252	52	chr1A	325809094	chr1B	357534128	chr1D	254610784
		AX-94590777	53	chr1A	499574210	chr1B	543565949	chr1D	404490127				AX-95247252	53	chr1A	325809094	chr1B	357534128	chr1D	254610784				AX-94549470	53	chr1B	332287843	chr1B	332290382	chr3B	780517561
		AX-94923890	54	chr1A	500159956	chr1B	544434677	chr1D	405112632				AX-94549470	54	chr1B	332287843	chr1B	332290382	chr3B	780517561				AX-94667624	54	chr5B	274351510	chr5B	274463219
		AX-94400160	55	chr1A	509968062	chr1B	557357542	chr1D	413415744				AX-94667624	55	chr5B	274351510	chr5B	274463219						AX-94768450	55	chr1A	376688968	chr1B	409100084	chr1D	302697200
		AX-95199064	56	chr1A	539561033	chr1B	603710539	chr1D	444336901				AX-94768450	56	chr1A	376688968	chr1B	409100084	chr1D	302697200				AX-95168205	56	chr1A	396023407	chr1B	427541635	chr1D	315979094
		AX-94433193	57	chr1A	539646881	chr1B	603951320	chr1D					AX-95168205	57	chr1A	396023407	chr1B	427541635	chr1D	315979094				AX-94685492	57	chr1A	405112323	chr1B	434023544	chr1D	321922392
		AX-94758797	58	chr1A	563697182	chr1B	652599796	chr1D	470482367				AX-94685492	58	chr1A	405112323	chr1B	434023544	chr1D	321922392				AX-94932560	58	chr1A	452355306	chr1B	473882248	chr1D	352234714
		AX-95167824	59	chr1A	576489840	chr1B	668324976	chr1D	480576086				AX-94932560	59	chr1A	452355306	chr1B	473882248	chr1D	352234714				AX-94526317	59			chr1B	538989812	chr1D	401673729
													AX-94526317	60			chr1B	538989812	chr1D	401673729				AX-94494584	60	chr1A	499215840	chr1B	542901903	chr1D	403945470
													AX-94494584	61	chr1A	499215840	chr1B	542901903	chr1D	403945470				AX-94590777	61	chr1A	499574210	chr1B	543565949	chr1D	404490127
													AX-94590777	62	chr1A	499574210	chr1B	543565949	chr1D	404490127				AX-94923890	62	chr1A	500159956	chr1B	544434677	chr1D	405112632
													AX-94923890	63	chr1A	500159956	chr1B	544434677	chr1D	405112632				AX-94400160	63	chr1A	509968062	chr1B	557357542	chr1D	413415744
													AX-94400160	64	chr1A	509968062	chr1B	557357542	chr1D	413415744				AX-95199064	64	chr1A	539561033	chr1B	603710539	chr1D	444336901
													AX-95199064	65	chr1A	539561033	chr1B	603710539	chr1D	444336901				AX-94433193	65	chr1A	539646881	chr1B	603951320	chr1D
													AX-94433193	66	chr1A	539646881	chr1B	603951320	chr1D	#N/A				AX-94758797	66	chr1A	563697182	chr1B	652599796	chr1D	470482367
													AX-94758797	67	chr1A	563697182	chr1B	652599796	chr1D	470482367				AX-95167824	67	chr1A	576489840	chr1B	668324976	chr1D	480576086
													AX-95167824	68	chr1A	576489840	chr1B	668324976	chr1D	480576086

## Sheet: Group 2 _all
			GISH	_	GISH	GISH	GISH	GISH	GISH+FISH					GISH	_	GISH	GISH	GISH	GISH	GISH+FISH					GISH	_	GISH	GISH	GISH	GISH	GISH+FISH			GISH	_	GISH	GISH	GISH	GISH	GISH+FISH
			2St	2St Tl	2Jr	2Jvs	2Jvs-S telo	2Jvs-L Cf	2Jvs-L Cf					2St	2St Tl	2Jr	2Jvs	2Jvs-S telo	2Jvs-L Cf	2Jvs-L Cf					2St	2St Tl	2Jr	2Jvs	2Jvs-S telo	2Jvs-L Cf	2Jvs-L Cf			2St	2St Tl	2Jr	2Jvs	2Jvs-S telo	2Jvs-L Cf	2Jvs-L Cf
Best BLAST hit	name=Chr2S		BC3-332B	BC2F1-179B	BC3-339A	BC3-345B	BC2F1-180F	BC2-689B	BC2F1-182A		Best BLAST hit*	name=Chr2Jr		BC3-332B	BC2F1-179B	BC3-339A	BC3-345B	BC2F1-180F	BC2-689B	BC2F1-182A		Best BLAST hit*	name=Chr2Jvs		BC3-332B	BC2F1-179B	BC3-339A	BC3-345B	BC2F1-180F	BC2-689B	BC2F1-182A			BC3-332B	BC2F1-179B	BC3-339A	BC3-345B	BC2F1-180F	BC2-689B	BC2F1-182A
6DS	AX-95072184	1	h	a	a	a	a	a	a		4DS	AX-94656159	2	h	h	h	h	h	a	a		2BS	AX-94925196	1	h	h	h	h	h	a	a		Markers only on St
4DS	AX-94656159	2	h	h	h	h	h	a	a		2BS	AX-94925196	2	h	h	h	h	h	a	a		4DS	AX-94656159	2	h	h	h	h	h	a	a		AX-94673034	h	h	a	a	a	a	a
2BS	AX-94925196	3	h	h	h	h	h	a	a		2DS	AX-94799451	3	h	h	h	a	a	a	a		2BS	AX-94974103	3	h	h	a	h	h	a	a		AX-94517516	h	h	a	a	a	a	a
2AS	AX-94673034	4	h	h	a	a	a	a	a		2DS	AX-94720924	4	h	h	h	a	a	a	a		2BS	AX-95107419	4	h	h	a	h	h	a	a		AX-95072184	h	a	a	a	a	a	a
2AS	AX-94517516	5	h	h	a	a	a	a	a		2AS	AX-94632739	5	h	h	h	a	a	a	a		2AS	AX-95217835	5	h	h	a	h	h	a	a		AX-95004796	h	a	a	a	a	a	a
2DS	AX-94799451	6	h	h	h	a	a	a	a		2DS	AX-94639854	6	h	h	h	a	a	a	a		2AS	AX-94864501	6	h	h	a	h	h	a	a		AX-94522494	h	a	a	a	a	a	a
2DS	AX-94720924	7	h	h	h	a	a	a	a		2AS	AX-95163341	7	a	a	h	a	a	a	a		4BS	AX-94498626	7	h	h	a	h	h	a	a		AX-95086997	h	a	a	a	a	a	a
2AS	AX-94632739	8	h	h	h	a	a	a	a		2BS	AX-94612738	8	a	a	h	a	a	a	a		2DS	AX-95131359	8	h	a	a	h	h	a	a		AX-95086310	h	a	a	a	a	a	a
2DS	AX-94639854	9	h	h	h	a	a	a	a		2DS	AX-94937467	9	a	a	h	a	a	a	a		2DS	AX-95210621	9	h	a	a	h	h	a	a		AX-95169440	h	a	a	a	a	a	a
2BS	AX-94974103	10	h	h	a	h	h	a	a		2DS	AX-94973643	10	a	a	h	a	a	a	a		2AS	AX-95081453	10	h	a	a	h	h	a	a		AX-94811876	h	a	a	a	a	a	a
2BS	AX-95107419	11	h	h	a	h	h	a	a		2DS	AX-95165903	11	a	a	h	a	a	a	a		2DS	AX-94632187	11	a	a	h	h	a	h	h		AX-94939500	h	a	a	a	a	a	a
2AS	AX-95217835	12	h	h	a	h	h	a	a		2DS	AX-95081502	12	a	a	h	a	a	a	a		2BL	AX-94811232	12	h	a	a	h	a	h	h		AX-95123223	h	a	a	a	a	a	a
4BS	AX-94498626	13	h	h	a	h	h	a	a		2AS	AX-95152427	13	a	a	h	a	a	a	a		2BL	AX-95166376	13	h	a	a	h	a	h	h		AX-86184819	h	a	a	a	a	a	a
2AS	AX-94864501	14	h	h	a	h	h	a	a		2AS	AX-95259382	14	a	a	h	a	a	a	a		2DL	AX-94533178	14	h	a	a	h	a	h	h		AX-94631566	h	a	a	a	a	a	a
2DS	AX-95131359	15	h	a	a	h	h	a	a		2DS	AX-95217447	15	a	a	h	a	a	a	a		2DL	AX-94711036	15	h	a	a	h	a	h	h		AX-95252133	h	a	a	a	a	a	a
2DS	AX-95210621	16	h	a	a	h	h	a	a		2DS	AX-94620995	16	a	a	h	a	a	a	a		2AL	AX-94994927	16	h	a	a	h	a	h	h
2AS	AX-95081453	17	h	a	a	h	h	a	a		2DS	AX-94771882	17	a	a	h	a	a	a	a		2DL	AX-95227987	17	h	a	a	h	a	h	h		Markers only on Jr
2BL	AX-94811232	18	h	a	a	h	a	h	h		2DS	AX-94855445	18	a	a	h	a	a	a	a		2AL	AX-94649558	18	h	a	a	h	a	h	h		AX-95163341	a	a	h	a	a	a	a
2BL	AX-95166376	19	h	a	a	h	a	h	h		2DS	AX-95232711	19	a	a	h	a	a	a	a		2BL	AX-95235860	19	h	a	a	h	a	h	h		AX-95180614	a	a	h	a	a	a	a
2DL	AX-94533178	20	h	a	a	h	a	h	h		2DS	AX-94964317	20	a	a	h	a	a	a	a		2DL	AX-94886183	20	h	a	a	h	a	h	h		AX-94612738	a	a	h	a	a	a	a
2DL	AX-94711036	21	h	a	a	h	a	h	h		2DL	AX-94410588	21	a	a	h	a	a	a	a		2DL	AX-94474243	21	h	a	a	h	a	h	h		AX-94937467	a	a	h	a	a	a	a
2AL	AX-94994927	22	h	a	a	h	a	h	h		2DS	AX-94632187	22	a	a	h	h	a	h	h		7BL	AX-94661814	22	h	a	a	h	a	h	h		AX-94973643	a	a	h	a	a	a	a
2DL	AX-95227987	23	h	a	a	h	a	h	h		2DL	AX-94579451	23	a	a	h	a	a	a	a		2AL	AX-95069002	23	h	a	a	h	a	h	h		AX-95165903	a	a	h	a	a	a	a
2AL	AX-94649558	24	h	a	a	h	a	h	h		2AL	AX-95216110	24	a	a	h	a	a	a	a		2DL	AX-94412797	24	h	a	a	h	a	h	h		AX-95081502	a	a	h	a	a	a	a
2BL	AX-95235860	25	h	a	a	h	a	h	h		2DL	AX-94630416	25	a	a	h	a	a	a	a		2DL	AX-94893293	25	h	a	a	h	a	h	h		AX-95152427	a	a	h	a	a	a	a
2DL	AX-94886183	26	h	a	a	h	a	h	h		7BL	AX-95225380	26	a	a	h	a	a	a	a		2DL	AX-94405124	26	h	a	a	h	a	h	h		AX-95259382	a	a	h	a	a	a	a
2DL	AX-94474243	27	h	a	a	h	a	h	h		2DL	AX-94742224	27	a	a	h	a	a	a	a		2BL	AX-94996857	27	h	a	a	h	a	h	h		AX-95217447	a	a	h	a	a	a	a
2AL	AX-95069002	28	h	a	a	h	a	h	h		2BL	AX-94851651	28	a	a	h	a	a	a	a		2DL	AX-94768754	28	h	a	a	h	a	h	h		AX-94620995	a	a	h	a	a	a	a
2DL	AX-94412797	29	h	a	a	h	a	h	h		1DS	AX-94615215	29	a	a	h	a	a	a	a		2BL	AX-94636858	29	h	a	a	h	a	h	h		AX-94771882	a	a	h	a	a	a	a
2DL	AX-94893293	30	h	a	a	h	a	h	h		2AL	AX-95228642	30	a	a	h	a	a	a	a		2DL	AX-94831722	30	h	a	a	h	a	h	h		AX-94855445	a	a	h	a	a	a	a
2DL	AX-94405124	31	h	a	a	h	a	h	h		2DL	AX-95102792	31	a	a	h	a	a	a	a		2BL	AX-94601746	31	h	a	a	h	a	h	h		AX-95232711	a	a	h	a	a	a	a
2BL	AX-94996857	32	h	a	a	h	a	h	h		2AL	AX-94913872	32	a	a	h	a	a	a	a		2DL	AX-94866151	32	h	a	a	h	a	h	h		AX-94964317	a	a	h	a	a	a	a
7BL	AX-94661814	33	h	a	a	h	a	h	h		2DL	AX-94859240	33	a	a	h	a	a	a	a		2AL	AX-94973159	33	a	a	h	h	a	h	h		AX-94410588	a	a	h	a	a	a	a
2DL	AX-94768754	34	h	a	a	h	a	h	h		2DL	AX-95209735	34	a	a	h	a	a	a	a		2DL	AX-94863536	34	a	a	h	h	a	h	h		AX-94579451	a	a	h	a	a	a	a
2DL	AX-95004796	35	h	a	a	a	a	a	a		2DL	AX-95185447	35	a	a	h	a	a	a	a		2AL	AX-94971832	35	a	a	h	h	a	h	h		AX-95216110	a	a	h	a	a	a	a
2BL	AX-94522494	36	h	a	a	a	a	a	a		2AL	AX-94973159	36	a	a	h	h	a	h	h		2DL	AX-94461212	36	h	a	h	h	a	h	h		AX-94630416	a	a	h	a	a	a	a
2AL	AX-95086997	37	h	a	a	a	a	a	a		2AL	AX-94394578	37	a	a	h	a	a	a	a		2BL	AX-95256881	37	h	a	h	h	a	h	h		AX-95225380	a	a	h	a	a	a	a
2BL	AX-95086310	38	h	a	a	a	a	a	a		2DL	AX-95128660	38	a	a	h	a	a	a	a		2DL	AX-94557958	38	h	a	h	h	a	h	h		AX-94742224	a	a	h	a	a	a	a
2AL	AX-95169440	39	h	a	a	a	a	a	a		2BL	AX-94699666	39	a	a	h	a	a	a	a		2DL	AX-95129429	39	h	a	h	h	a	h	h		AX-94851651	a	a	h	a	a	a	a
2DL	AX-94811876	40	h	a	a	a	a	a	a		2AL	AX-94818415	40	a	a	h	a	a	a	a													AX-94615215	a	a	h	a	a	a	a
2DL	AX-94735754	41	h	a	a	a	a	a	a		2DL	AX-94412920	41	a	a	h	a	a	a	a													AX-95228642	a	a	h	a	a	a	a
2BL	AX-94939500	42	h	a	a	a	a	a	a		2DL	AX-94891179	42	a	a	h	a	a	a	a													AX-95102792	a	a	h	a	a	a	a
2BL	AX-95123223	43	h	a	a	a	a	a	a		2DL	AX-94863536	43	a	a	h	h	a	h	h													AX-94913872	a	a	h	a	a	a	a
2BL	AX-86184819	44	h	a	a	a	a	a	a		2AL	AX-94638838	44	a	a	h	a	a	a	a													AX-94859240	a	a	h	a	a	a	a
2BL	AX-94631566	45	h	a	a	a	a	a	a		2BL	AX-95239551	45	a	a	h	a	a	a	a													AX-95209735	a	a	h	a	a	a	a
2BL	AX-95252133	46	h	a	a	a	a	a	a		2DL	AX-94844134	46	a	a	h	a	a	a	a													AX-95185447	a	a	h	a	a	a	a
2BL	AX-94636858	47	h	a	a	h	a	h	h		2DL	AX-94617074	47	a	a	h	a	a	a	a													AX-94394578	a	a	h	a	a	a	a
2DL	AX-94831722	48	h	a	a	h	a	h	h		2BL	AX-94390606	48	a	a	h	a	a	a	a													AX-95128660	a	a	h	a	a	a	a
2BL	AX-94601746	49	h	a	a	h	a	h	h		2DL	AX-95180614	49	a	a	h	a	a	a	a													AX-94699666	a	a	h	a	a	a	a
2DL	AX-94866151	50	h	a	a	h	a	h	h		2DL	AX-95106164	50	a	a	h	a	a	a	a													AX-94818415	a	a	h	a	a	a	a
2DL	AX-94461212	51	h	a	h	h	a	h	h		2AL	AX-94663687	51	a	a	h	a	a	a	a													AX-94891179	a	a	h	a	a	a	a
2BL	AX-95256881	52	h	a	h	h	a	h	h		2AL	AX-94971832	52	a	a	h	h	a	h	h													AX-94638838	a	a	h	a	a	a	a
2DL	AX-94557958	53	h	a	h	h	a	h	h		2DL	AX-95190381	53	a	a	h	a	a	a	a													AX-95239551	a	a	h	a	a	a	a
2DL	AX-95129429	54	h	a	h	h	a	h	h		2DL	AX-94461212	54	h	a	h	h	a	h	h													AX-94844134	a	a	h	a	a	a	a
2BL	AX-95083240	55	h	a	h	a	a	a	a		2BL	AX-95256881	55	h	a	h	h	a	h	h													AX-94617074	a	a	h	a	a	a	a
2DL	AX-94989868	56	h	a	h	a	a	a	a		2DL	AX-94557958	56	h	a	h	h	a	h	h													AX-94390606	a	a	h	a	a	a	a
											2DL	AX-95129429	57	h	a	h	h	a	h	h													AX-95106164	a	a	h	a	a	a	a
TL= translocation line											2BL	AX-95083240	58	h	a	h	a	a	a	a													AX-94663687	a	a	h	a	a	a	a
Cf= centric fusion											2DL	AX-94989868	59	h	a	h	a	a	a	a													AX-95190381	a	a	h	a	a	a	a
telo= telocentric chromosome																																	AX-94412920	a	a	h	a	a	a	a
			SNPs positions on IWGSC Refseq1 sequence																														Markers on Jr + JVs
	AX-95072184	1	chr6A	239117862	chr6B	392487709	chr6D	176481007				AX-94656159	1	chr4A	550957556	chr4B	69163050	chr4D	47438842				AX-94925196	1	chr2A	10600235	chr2B	14047562	chr2D	10592172			AX-94632187	a	a	h	h	a	h	h
	AX-94656159	2	chr4A	550957556	chr4B	69163050	chr4D	47438842				AX-94925196	2	chr2A	10600235	chr2B	14047562	chr2D	10592172				AX-94656159	2	chr4A	550957556	chr4B	69163050	chr4D	47438842			AX-94973159	a	a	h	h	a	h	h
	AX-94925196	3	chr2A	10600235	chr2B	14047562	chr2D	10592172				AX-94799451	3	chr2A	58672342	chr2B	92797765	chr2D	59551292				AX-94974103	3	chr2A	139963923	chr2B	188719278	chr2D	133039485			AX-94863536	a	a	h	h	a	h	h
	AX-94673034	4	chr2A	14889183								AX-94720924	4			chr2B	97340037	chr2D	62023148				AX-95107419	4	chr2A	278913688	chr2B	258656773	chr2D	204499657			AX-94971832	a	a	h	h	a	h	h
	AX-94517516	5	chr2A	16524132								AX-94632739	5	chr2A	119088544	chr2B	168622406	chr2D	117840545				AX-95217835	5	chr2A	277602482	chr2B	259782508	chr2D	205619302
	AX-94799451	6	chr2A	58672342	chr2B	92797765	chr2D	59551292				AX-94639854	6	chr2A	240760374	chr2B	345763789	chr2D	222648097				AX-94864501	6	chr2A	324615892	chr2B	331012099	chr2D	218046021			Markers on Jvs +St
	AX-94720924	7			chr2B	97340037	chr2D	62023148				AX-95163341	7	chr2A	36044901	chr2B	54536634	chr2D	32796524				AX-94498626	7	chr2A	293152448	chr2B	285054774	chr2D	257388324			AX-95081453	h	a	a	h	h	a	a
	AX-94632739	8	chr2A	119088544	chr2B	168622406	chr2D	117840545				AX-94612738	8	chr1D	56751203	chr2B	58778797	chr2D	42062243				AX-95131359	8	chr2A	329687454	chr2B	306885487	chr2D	286676926			AX-94974103	h	h	a	h	h	a	a
	AX-94639854	9	chr2A	240760374	chr2B	345763789	chr2D	222648097				AX-94937467	9	chr2A	59724532	chr2B	93112649	chr2D	59727781				AX-95210621	9	chr2A	353637243	chr2B	316049569	chr2D	288613336			AX-95107419	h	h	a	h	h	a	a
	AX-94974103	10	chr2A	139963923	chr2B	188719278	chr2D	133039485				AX-94973643	10			chr2B	97190473	chr2D	61980167				AX-95081453	10	chr2A	5140998	chr2B	5663388	chr2D	5764435			AX-95217835	h	h	a	h	h	a	a
	AX-95107419	11	chr2A	278913688	chr2B	258656773	chr2D	204499657				AX-95165903	11	chr2A	63826631	chr2B	98363635	chr2D	62958704				AX-94632187	11	chr2A	267884890	chr2B	269375947	chr2D	212925352			AX-94498626	h	h	a	h	h	a	a
	AX-95217835	12	chr2A	277602482	chr2B	259782508	chr2D	205619302				AX-95081502	12	chr2A	82345576	chr2B	134044823	chr2D	82181270				AX-94811232	12	chr2A	437976116	chr2B	399353852	chr2D	330751647			AX-95131359	h	a	a	h	h	a	a
	AX-94498626	13	chr2A	293152448	chr2B	285054774	chr2D	257388324				AX-95152427	13	chr2A	127000463								AX-95166376	13	chr2A	437976167	chr2B	399353904	chr2D	330751699			AX-95210621	h	a	a	h	h	a	a
	AX-94864501	14	chr2A	324615892	chr2B	331012099	chr2D	218046021				AX-95259382	14	chr2A	127205331	chr2B	175637055						AX-94533178	14	chr2A	445999125	chr2B	403557876	chr2D	335411245			AX-94864501	h	h	a	h	h	a	a
	AX-95131359	15	chr2A	329687454	chr2B	306885487	chr2D	286676926				AX-95217447	15	chr2A	207055145	chr2B	249264526	chr2D	193119543				AX-94711036	15	chr2A	473409294	chr2B	421084226	chr2D	354321456			AX-94811232	h	a	a	h	a	h	h
	AX-95210621	16	chr2A	353637243	chr2B	316049569	chr2D	288613336				AX-94620995	16	chr2A	209384458	chr2B	250728558	chr2D	194751887				AX-94994927	16	chr2A	475459741	chr2B	423664965	chr2D	355683304			AX-95166376	h	a	a	h	a	h	h
	AX-95081453	17	chr2A	5140998	chr2B	5663388	chr2D	5764435				AX-94771882	17	chr2A	277602714	chr2B	259782276	chr2D	205619086				AX-95227987	17					chr2D	389291254			AX-94533178	h	a	a	h	a	h	h
	AX-94811232	18	chr2A	437976116	chr2B	399353852	chr2D	330751647				AX-94855445	18	chr6A	457450198	chr3B	736072533	chr2D	218289889				AX-94649558	18	chr2A	528670495	chr2B	463338546	chr2D	391801159			AX-94711036	h	a	a	h	a	h	h
	AX-95166376	19	chr2A	437976167	chr2B	399353904	chr2D	330751699				AX-95232711	19	chr2A	267884920	chr2B	269375917	chr2D	212925382				AX-95235860	19	chr2A	530754282	chr2B	464681719	chr2D	392695843			AX-94994927	h	a	a	h	a	h	h
	AX-94533178	20	chr2A	445999125	chr2B	403557876	chr2D	335411245				AX-94964317	20	chr2A	286444729	chr2B	275310800	chr2D	233397777				AX-94886183	20	chr2A	532864990	chr2B	467870184	chr2D	394797753			AX-95227987	h	a	a	h	a	h	h
	AX-94711036	21	chr2A	473409294	chr2B	421084226	chr2D	354321456				AX-94410588	21	chr4A	255728037	chr1D	163427569	chr2D	295795209				AX-94474243	21	chr2A	533464781	chr2B	468239243	chr2D	395131193			AX-94649558	h	a	a	h	a	h	h
	AX-94994927	22	chr2A	475459741	chr2B	423664965	chr2D	355683304				AX-94632187	22	chr2A	267884890	chr2B	269375947	chr2D	212925352				AX-94661814	22	chr7A	511857752	chr7B	437341503	chr7D	421129727			AX-95235860	h	a	a	h	a	h	h
	AX-95227987	23					chr2D	389291254				AX-94579451	23	chr2A	320202931	chr2B	313481263	chr2D	275276949				AX-95069002	23	chr2A	563465972	chr2B	494879104	chr2D	422326085			AX-94886183	h	a	a	h	a	h	h
	AX-94649558	24	chr2A	528670495	chr2B	463338546	chr2D	391801159				AX-95216110	24	chr2A	394021516	chr2B	393464490	chr2D	324594531				AX-94412797	24	chr2A	592854840	chr2B	528205119	chr2D	448210986			AX-94474243	h	a	a	h	a	h	h
	AX-95235860	25	chr2A	530754282	chr2B	464681719	chr2D	392695843				AX-94630416	25	chr2A	461979310	chr2B	413866467	chr2D	348286442				AX-94893293	25	chr2A	602118038	chr2B	539650983	chr2D	458720262			AX-95069002	h	a	a	h	a	h	h
	AX-94886183	26	chr2A	532864990	chr2B	467870184	chr2D	394797753				AX-95225380	26	chr3B	87785017	chr4B	115389967	chr7B	685323785				AX-94405124	26	chr2A	602810597	chr2B	541107999	chr2D	459853043			AX-94412797	h	a	a	h	a	h	h
	AX-94474243	27	chr2A	533464781	chr2B	468239243	chr2D	395131193				AX-94742224	27	chr2A	478758799			chr2D	357698163				AX-94996857	27	chr2A	617655328	chr2B	556202596	chr2D	475093634			AX-94893293	h	a	a	h	a	h	h
	AX-95069002	28	chr2A	563465972	chr2B	494879104	chr2D	422326085				AX-94851651	28	chr2A	503003128	chr2B	441860078	chr2D	372272939				AX-94768754	28	chr2A	676715373	chr2B	632010618	chr2D	532177330			AX-94405124	h	a	a	h	a	h	h
	AX-94412797	29	chr2A	592854840	chr2B	528205119	chr2D	448210986				AX-94615215	29			chr1B	529063006	chr1D	141643410				AX-94636858	29	chr2A	723824162	chr2B	713675607	chr2D	589496938			AX-94996857	h	a	a	h	a	h	h
	AX-94893293	30	chr2A	602118038	chr2B	539650983	chr2D	458720262				AX-95228642	30	chr2A	504071442	chr2B	442307261	chr2D	372695560				AX-94831722	30	chr2A	724621795	chr2B	715030546	chr2D	590241408			AX-94661814	h	a	a	h	a	h	h
	AX-94405124	31	chr2A	602810597	chr2B	541107999	chr2D	459853043				AX-95102792	31	chr2A	530753520			chr2D	392695350				AX-94601746	31	chr2A	743105761	chr2B	745715097	chr2D	610289388			AX-94768754	h	a	a	h	a	h	h
	AX-94996857	32	chr2A	617655328	chr2B	556202596	chr2D	475093634				AX-94913872	32	chr2A	532856567	chr2B	467792939	chr2D	394789091				AX-94866151	32	chr2A	776290002	chr2B	780786198	chr2D	651316052			AX-94636858	h	a	a	h	a	h	h
	AX-94661814	33	chr7A	511857752	chr7B	437341503	chr7D	421129727				AX-94859240	33	chr2A	569536630	chr2B	503452751	chr2D	426433646				AX-94973159	33	chr2A	601849139	chr2B	539476055	chr2D	458667384			AX-94831722	h	a	a	h	a	h	h
	AX-94768754	34	chr2A	676715373	chr2B	632010618	chr2D	532177330				AX-95209735	34	chr2A	582398277	chr2B	517436565	chr2D	439463097				AX-94863536	34	chr2A	665708465	chr2B	612686744	chr2D	520524075			AX-94601746	h	a	a	h	a	h	h
	AX-95004796	35	chr2A	391872508	chr2B	395542752	chr2D	326218432				AX-95185447	35	chr2A	584512705	chr2B	518741691	chr2D	440768973				AX-94971832	35	chr2A	769004427	chr2B	793168730	chr2D	643879515			AX-94866151	h	a	a	h	a	h	h
	AX-94522494	36	chr2A	605800945	chr2B	543191083	chr2D	461302469				AX-94973159	36	chr2A	601849139	chr2B	539476055	chr2D	458667384				AX-94461212	36	chr2A	532855221	chr2B	467791599	chr2D	394787740
	AX-95086997	37	chr2A	606676643	chr2B	543707044	chr2D	461546258				AX-94394578	37	chr2A	592693142	chr2B	527875249	chr2D	448122949				AX-95256881	37	chr2A	542643361	chr2B	478912462	chr2D	404380673			Markers on Jr +St
	AX-95086310	38	chr2A	608872639	chr2B	547058649	chr2D	468857753				AX-95128660	38			chr2B	541943453	chr2D	460726863				AX-94557958	38	chr2A	668070498	chr2B	616497257	chr2D	522993230			AX-94799451	h	h	h	a	a	a	a
	AX-95169440	39	chr2A	631538167	chr2B	570895863	chr2D	485990868				AX-94699666	39	chr2A	615488238	chr2B	553876523	chr2D	473436854				AX-95129429	39	chr2A	768627752	chr2B	793348942	chr2D	643776110			AX-94720924	h	h	h	a	a	a	a
	AX-94811876	40	chr2A	639070556	chr2B	582298484	chr2D	494639460				AX-94818415	40	chr2A	634105052	chr2B	574712631	chr2D	490570292														AX-94632739	h	h	h	a	a	a	a
	AX-94735754	41	chr2A	678118042	chr2B	636090603	chr2D	534735713				AX-94412920	41					chr2D	591027990														AX-94639854	h	h	h	a	a	a	a
	AX-94939500	42	chr2A	716456182	chr2B	695840381	chr2D	578928999				AX-94891179	42	chr2A	634105236	chr2B	574712815	chr2D	490570476														AX-95083240	h	a	h	a	a	a	a
	AX-95123223	43			chr2B	710988127						AX-94863536	43	chr2A	665708465	chr2B	612686744	chr2D	520524075														AX-94989868	h	a	h	a	a	a	a
	AX-86184819	44	chr2A	726033699	chr2B	716816000	chr2D	591031421				AX-94638838	44	chr2A	654873845
	AX-94631566	45	chr2A	726414461	chr2B	717469756	chr2D	591948684				AX-95239551	45	chr2A	661452734	chr2B	608942893	chr2D	517091403														Markers on Jr+Jvs+St
	AX-95252133	46	chr2A	728414810	chr2B	719980620	chr2D	593518310				AX-94844134	46	chr2A	678963275	chr2B	637574413	chr2D	536151345														AX-94925196	h	h	h	h	h	a	a
	AX-94636858	47	chr2A	723824162	chr2B	713675607	chr2D	589496938				AX-94617074	47	chr2A	701481244	chr2B	670750785	chr2D	561834936														AX-94656159	h	h	h	h	h	a	a
	AX-94831722	48	chr2A	724621795	chr2B	715030546	chr2D	590241408				AX-94390606	48	chr2A	706269509	chr2B	703898552	chr2D	584522816														AX-94461212	h	a	h	h	a	h	h
	AX-94601746	49	chr2A	743105761	chr2B	745715097	chr2D	610289388				AX-95180614	49	chr2A	719541202	chr2B	706418407	chr2D	585477074														AX-95256881	h	a	h	h	a	h	h
	AX-94866151	50	chr2A	776290002	chr2B	780786198	chr2D	651316052				AX-95106164	50	chr2A	719541264	chr2B	706418469	chr2D	585477136														AX-94557958	h	a	h	h	a	h	h
	AX-94461212	51	chr2A	532855221	chr2B	467791599	chr2D	394787740				AX-94663687	51	chr2A	721454667	chr2B	708064636	chr2D	586370002														AX-95129429	h	a	h	h	a	h	h
	AX-95256881	52	chr2A	542643361	chr2B	478912462	chr2D	404380673				AX-94971832	52	chr2A	769004427	chr2B	793168730	chr2D	643879515
	AX-94557958	53	chr2A	668070498	chr2B	616497257	chr2D	522993230				AX-95190381	53			chr2B	716810316	chr2D	591027949
	AX-95129429	54	chr2A	768627752	chr2B	793348942	chr2D	643776110				AX-94461212	54	chr2A	532855221	chr2B	467791599	chr2D	394787740
	AX-95083240	55	chr2A	394021452	chr2B	393464538	chr2D	324594579				AX-95256881	55	chr2A	542643361	chr2B	478912462	chr2D	404380673
	AX-94989868	56	chr2A	709028646	chr2B	682017049	chr2D	569195684				AX-94557958	56	chr2A	668070498	chr2B	616497257	chr2D	522993230
												AX-95129429	57	chr2A	768627752	chr2B	793348942	chr2D	643776110
												AX-95083240	58	chr2A	394021452	chr2B	393464538	chr2D	324594579
												AX-94989868	59	chr2A	709028646	chr2B	682017049	chr2D	569195684

## Sheet: Group 3_all
			GISH	_	GISH	GISH+FISH	GISH	GISH	GISH	GISH					GISH	_	GISH	GISH+FISH	GISH	GISH	GISH	GISH					GISH	_	GISH	GISH+FISH	GISH	GISH	GISH	GISH			GISH	_	GISH	GISH+FISH	GISH	GISH	GISH	GISH
			3St	3St	3Jr	3Jr Tl	3Jr Tl	3Jvs	3Jvs	3Jvs-S telo					3St	3St	3Jr	3Jr Tl	3Jr Tl	3Jvs	3Jvs	3Jvs-S telo					3St	3St	3Jr	3Jr Tl	3Jr Tl	3Jvs	3Jvs	3Jvs-S telo			3St	3St	3Jr	3Jr Tl	3Jr Tl	3Jvs	3Jvs	3Jvs-S telo
			BC3-333B	BC2-459A	BC3-337A	BC4-119E	BC2F1-181A	BC3-289A	BC2F1-180A	BC3-341B					BC3-333B	BC2-459A	BC3-337A	BC4-119E	BC2F1-181A	BC3-289A	BC2F1-180A	BC3-341B					BC3-333B	BC2-459A	BC3-337A	BC4-119E	BC2F1-181A	BC3-289A	BC2F1-180A	BC3-341B			BC3-333B	BC2-459A	BC3-337A	BC4-119E	BC2F1-181A	BC3-289A	BC2F1-180A	BC3-341B
Best BLAST hit	name=Chr3S											Best BLAST hit*	name=Chr3Jr											Best BLAST hit*	name=Chr3Jvs											Markers only on St
5AL	AX-94986350	1	h	h	h	h	h	h	h	h		5AL	AX-94986350	1	h	h	h	h	h	h	h	h		3BS	AX-94542413	1	h	h	h	h	h	h	h	h		AX-94549725	h	h	a	a	a	a	a	a
3BS	AX-94542413	2	h	h	h	h	h	h	h	h		3BS	AX-94542413	2	h	h	h	h	h	h	h	h		5AL	AX-94986350	2	h	h	h	h	h	h	h	h		AX-95098138	h	h	a	a	a	a	a	a
3BS	AX-94540194	3	h	h	a	a	a	h	h	h		3BS	AX-94615477	3	a	a	h	h	h	a	a	a		3BS	AX-94540194	3	h	h	a	a	a	h	h	h		AX-95122128	h	h	a	a	a	a	a	a
3BS	AX-94897389	4	h	h	a	a	a	h	h	h		3DS	AX-94442415	4	a	a	h	h	h	a	a	a		3BS	AX-94897389	4	h	h	a	a	a	h	h	h		AX-95173035	h	h	a	a	a	a	a	a
3DS	AX-94847911	5	h	h	a	a	a	h	h	h		3DS	AX-94401649	5	a	a	h	h	h	a	a	a		3DS	AX-94847911	5	h	h	a	a	a	h	h	h		AX-94487086	h	h	a	a	a	a	a	a
4AS	AX-94601065	6	h	h	a	a	a	h	h	h		3BS	AX-94723295	6	a	a	h	h	h	a	a	a		4AS	AX-94601065	6	h	h	a	a	a	h	h	h		AX-94528741	h	h	a	a	a	a	a	a
3DS	AX-94579237	7	h	h	a	a	a	h	h	h		3DS	AX-94648920	7	a	a	h	h	h	a	a	a		3DS	AX-94579237	7	h	h	a	a	a	h	h	h		AX-95022533	h	h	a	a	a	a	a	a
3AS	AX-94549725	8	h	h	a	a	a	a	a	a		3DS	AX-94719391	8	a	a	h	h	h	a	a	a		3BS	AX-94521427	8	h	h	a	a	a	h	h	h		AX-94504270	h	h	a	a	a	a	a	a
3BS	AX-95098138	9	h	h	a	a	a	a	a	a		3BS	AX-95172208	9	a	a	h	h	h	a	a	a		3DS	AX-94664796	9	h	h	a	a	a	h	h	h		AX-94417262	h	h	a	a	a	a	a	a
3AS	AX-95122128	10	h	h	a	a	a	a	a	a		3AS	AX-94397528	10	a	a	h	h	h	a	a	a		3DS	AX-95258071	10	h	h	a	a	a	h	h	h		AX-95172396	h	h	a	a	a	a	a	a
3BS	AX-95173035	11	h	h	a	a	a	a	a	a		3DS	AX-95080062	11	a	a	h	a	h	a	a	a		3BS	AX-95245623	11	h	h	a	a	a	h	h	h
3DS	AX-94487086	12	h	h	a	a	a	a	a	a		3BS	AX-94809471	12	a	a	h	a	h	a	a	a		3DS	AX-94383038	12	h	h	a	a	a	h	h	h		Markers only on Jr
3AS	AX-94528741	13	h	h	a	a	a	a	a	a		3DS	AX-94746942	13	a	a	h	a	h	a	a	a		3DS	AX-94650270	13	h	h	a	a	a	h	h	h		AX-94615477	a	a	h	h	h	a	a	a
3BS	AX-94521427	14	h	h	a	a	a	h	h	h		3AS	AX-94753458	14	a	a	h	a	h	a	a	a		3DS	AX-94659149	14	h	h	a	a	a	h	h	h		AX-94442415	a	a	h	h	h	a	a	a
3DS	AX-94664796	15	h	h	a	a	a	h	h	h		3DS	AX-94795515	15	a	a	h	a	h	a	a	a		4AS	AX-94473004	15	h	h	a	a	a	h	h	h		AX-94401649	a	a	h	h	h	a	a	a
3DS	AX-95258071	16	h	h	a	a	a	h	h	h		3DS	AX-94857966	16	a	a	h	a	h	a	a	a		3AS	AX-94493990	16	h	h	a	a	a	h	h	h		AX-94723295	a	a	h	h	h	a	a	a
3BS	AX-95245623	17	h	h	a	a	a	h	h	h		3DS	AX-94444059	17	a	a	h	a	a	a	a	a		3DL	AX-94586703	17	h	h	a	a	a	h	h	h		AX-94648920	a	a	h	h	h	a	a	a
3DS	AX-94383038	18	h	h	a	a	a	h	h	h		1BL	AX-94877480	18	a	a	h	a	a	a	a	a		3DL	AX-94593481	18	h	h	a	a	a	h	h	h		AX-94719391	a	a	h	h	h	a	a	a
3DS	AX-94650270	19	h	h	a	a	a	h	h	h		3DL	AX-94752954	19	a	a	h	a	a	a	a	a		3DL	AX-94586092	19	h	h	a	a	a	h	h	a		AX-95172208	a	a	h	h	h	a	a	a
3DS	AX-94659149	20	h	h	a	a	a	h	h	h		3DL	AX-95252218	20	a	a	h	a	a	a	a	a		3BL	AX-94953231	20	h	h	a	a	a	h	h	a		AX-94397528	a	a	h	h	h	a	a	a
4AS	AX-94473004	21	h	h	a	a	a	h	h	h		3DL	AX-94600301	21	a	a	h	a	a	a	a	a		3DL	AX-94681827	21	h	h	a	a	a	h	h	a		AX-95080062	a	a	h	a	h	a	a	a
3AS	AX-94493990	22	h	h	a	a	a	h	h	h		3DL	AX-94746273	22	a	a	h	a	a	a	a	a		3BL	AX-95104494	22	h	h	a	a	a	h	h	a		AX-94809471	a	a	h	a	h	a	a	a
3DL	AX-94586703	23	h	h	a	a	a	h	h	h		3AL	AX-94877391	23	a	a	h	a	a	a	a	a		3BL	AX-94541525	23	h	h	a	a	a	h	h	a		AX-94753458	a	a	h	a	h	a	a	a
3DL	AX-94593481	24	h	h	a	a	a	h	h	h		3AL	AX-94654520	24	a	a	h	a	a	a	a	a		3BL	AX-95137717	24	h	h	a	a	a	h	h	a		AX-94746942	a	a	h	a	h	a	a	a
3DL	AX-94586092	25	h	h	a	a	a	h	h	a		3BL	AX-94720595	25	a	a	h	a	a	a	a	a		3AL	AX-94457445	25	h	h	a	a	a	h	h	a		AX-94795515	a	a	h	a	h	a	a	a
3BL	AX-94953231	26	h	h	a	a	a	h	h	a		3BL	AX-94515036	26	a	a	h	a	a	a	a	a		3DL	AX-94480010	26	h	h	a	a	a	h	h	a		AX-94857966	a	a	h	a	h	a	a	a
3DL	AX-94681827	27	h	h	a	a	a	h	h	a		3DL	AX-94764786	27	a	a	h	a	a	a	a	a		3BL	AX-94416649	27	h	h	a	a	a	h	h	a		AX-94444059	a	a	h	a	a	a	a	a
3BL	AX-95104494	28	h	h	a	a	a	h	h	a		3BL	AX-94956588	28	a	a	h	a	a	a	a	a		3DL	AX-95231942	28	h	h	a	a	a	h	h	a		AX-94752954	a	a	h	a	a	a	a	a
3BL	AX-94541525	29	h	h	a	a	a	h	h	a		3DL	AX-94452141	29	a	a	h	a	a	a	a	a		3BL	AX-94395880	29	h	h	a	a	a	h	h	a		AX-95252218	a	a	h	a	a	a	a	a
3BL	AX-95137717	30	h	h	a	a	a	h	h	a		3DL	AX-94678657	30	a	a	h	a	a	a	a	a		3BL	AX-94556737	30	h	h	a	a	a	h	h	a		AX-94600301	a	a	h	a	a	a	a	a
3AL	AX-94457445	31	h	h	a	a	a	h	h	a		3BL	AX-94627809	31	a	a	h	a	a	a	a	a		3BL	AX-94604806	31	h	h	a	a	a	h	h	a		AX-94746273	a	a	h	a	a	a	a	a
3DL	AX-94480010	32	h	h	a	a	a	h	h	a		3BL	AX-94738696	32	a	a	h	a	a	a	a	a		3AL	AX-94824695	32	h	h	a	a	a	h	h	a		AX-94877391	a	a	h	a	a	a	a	a
3BL	AX-94416649	33	h	h	a	a	a	h	h	a		3BL	AX-95180897	33	a	a	h	a	a	a	a	a		3BL	AX-95137667	33	h	h	a	a	a	h	h	a		AX-94654520	a	a	h	a	a	a	a	a
3DL	AX-95231942	34	h	h	a	a	a	h	h	a		3DL	AX-94511622	34	a	a	h	a	a	a	a	a		3BL	AX-94874963	34	a	a	h	a	a	h	h	a		AX-94720595	a	a	h	a	a	a	a	a
3BL	AX-94395880	35	h	h	a	a	a	h	h	a		3DL	AX-95018583	35	a	a	h	a	a	a	a	a		3BL	AX-95260300	35	a	a	h	a	a	h	h	a		AX-94515036	a	a	h	a	a	a	a	a
3BL	AX-94556737	36	h	h	a	a	a	h	h	a		3DL	AX-94664855	36	a	a	h	a	a	a	a	a		3DL	AX-95116445	36	h	h	h	a	a	h	h	a		AX-94764786	a	a	h	a	a	a	a	a
3BL	AX-94604806	37	h	h	a	a	a	h	h	a		3BL	AX-94874963	37	a	a	h	a	a	h	h	a		3AL	AX-95173088	37	h	h	h	a	a	h	h	a		AX-94956588	a	a	h	a	a	a	a	a
3AL	AX-94824695	38	h	h	a	a	a	h	h	a		3BL	AX-95260300	38	a	a	h	a	a	h	h	a														AX-94452141	a	a	h	a	a	a	a	a
3BL	AX-95137667	39	h	h	a	a	a	h	h	a		3BL	AX-95099983	39	h	h	h	a	a	a	a	a														AX-94678657	a	a	h	a	a	a	a	a
3BL	AX-95022533	40	h	h	a	a	a	a	a	a		3AL	AX-94774457	40	h	h	h	a	a	a	a	a														AX-94627809	a	a	h	a	a	a	a	a
3DL	AX-94504270	41	h	h	a	a	a	a	a	a		3DL	AX-94798477	41	h	h	h	a	a	a	a	a														AX-94738696	a	a	h	a	a	a	a	a
3DL	AX-94417262	42	h	h	a	a	a	a	a	a		3BL	AX-94445863	42	h	h	h	a	a	a	a	a														AX-95180897	a	a	h	a	a	a	a	a
3BL	AX-95172396	43	h	h	a	a	a	a	a	a		3DL	AX-95216889	43	h	h	h	a	a	a	a	a														AX-94877480	a	a	h	a	a	a	a	a
3BL	AX-95099983	44	h	h	h	a	a	a	a	a		3DL	AX-95116445	44	h	h	h	a	a	h	h	a														AX-94511622	a	a	h	a	a	a	a	a
3AL	AX-94774457	45	h	h	h	a	a	a	a	a		3AL	AX-95173088	45	h	h	h	a	a	h	h	a														AX-95018583	a	a	h	a	a	a	a	a
3DL	AX-94798477	46	h	h	h	a	a	a	a	a																										AX-94664855	a	a	h	a	a	a	a	a
3BL	AX-94445863	47	h	h	h	a	a	a	a	a
3DL	AX-95216889	48	h	h	h	a	a	a	a	a																										Markers on Jr + JVs
3DL	AX-95116445	49	h	h	h	a	a	h	h	a																										AX-94874963	a	a	h	a	a	h	h	a
3AL	AX-95173088	50	h	h	h	a	a	h	h	a																										AX-95260300	a	a	h	a	a	h	h	a
												TL= translocation line
												Cf= centric fusion																								Markers on Jvs +St
												telo= telocentric chromosome																								AX-94540194	h	h	a	a	a	h	h	h
	SNPs positions on IWGSC Refseq1 sequence																																			AX-94897389	h	h	a	a	a	h	h	h
	AX-94986350	1	chr5A	676890309	chr4B	637624263	chr4D	497129015					AX-94986350	1	chr5A	676890309	chr4B	637624263	chr4D	497129015					AX-94542413	1	chr3A	549431465	chr3B	144590366	chr3D	94853156				AX-94847911	h	h	a	a	a	h	h	h
	AX-94542413	2	chr3A	549431465	chr3B	144590366	chr3D	94853156					AX-94542413	2	chr3A	549431465	chr3B	144590366	chr3D	94853156					AX-94986350	2	chr5A	676890309	chr4B	637624263	chr4D	497129015				AX-94601065	h	h	a	a	a	h	h	h
	AX-94540194	3			chr3B	176600471	chr3D	123905225					AX-94615477	3			chr3B	12897033							AX-94540194	3			chr3B	176600471	chr3D	123905225				AX-94579237	h	h	a	a	a	h	h	h
	AX-94897389	4	chr3A	142578315	chr3B	185785090	chr3D	130500332					AX-94442415	4					chr3D	27913818					AX-94897389	4	chr3A	142578315	chr3B	185785090	chr3D	130500332				AX-94383038	h	h	a	a	a	h	h	h
	AX-94847911	5	chr3A	195808733	chr3B	236936790	chr3D	161707085					AX-94401649	5	chr3A	40358973	chr3B	49642955	chr3D	29701622					AX-94847911	5	chr3A	195808733	chr3B	236936790	chr3D	161707085				AX-94650270	h	h	a	a	a	h	h	h
	AX-94601065	6	chr3A	214291151	chr3B	252523490	chr3D	174923613					AX-94723295	6	chr4A	525118952	chr3B	53323601	chrUn	48637753					AX-94601065	6	chr3A	214291151	chr3B	252523490	chr3D	174923613				AX-94659149	h	h	a	a	a	h	h	h
	AX-94579237	7	chr3A	220887779	chr3B	255664242	chr3D	178588787					AX-94648920	7					chr3D	50399217					AX-94579237	7	chr3A	220887779	chr3B	255664242	chr3D	178588787				AX-94493990	h	h	a	a	a	h	h	h
	AX-94549725	8	chr3A	46715740	chrUn	40191792	chr3D	35817989					AX-94719391	8	chr3A	63907832	chr3B	80531722	chr3D	51041416					AX-94521427	8	chr3A	323101320	chr3B	353561547	chr3D	225522039				AX-95258071	h	h	a	a	a	h	h	h
	AX-95098138	9	chr3A	97051730	chr3B	127201906	chr3D	81826415					AX-95172208	9	chr3A	65432918	chr3B	83773564	chr3D	54808612					AX-94664796	9	chr3A	323101284	chr3B	353561511	chr3D	225522075				AX-95245623	h	h	a	a	a	h	h	h
	AX-95122128	10	chr3A	121646172	chr3B	158907029	chr3D	108811118					AX-94397528	10	chr3A	79189767	chr5B	106157006	chr3D	67651506					AX-95258071	10	chr3A	323437544	chr3B	352612097	chr3D	236622963				AX-94664796	h	h	a	a	a	h	h	h
	AX-95173035	11	chr3A	127970162	chr3B	171741648	chr3D	121533327					AX-95080062	11	chr3A	549268098	chr3B	144002987	chr3D	94757443					AX-95245623	11	chr3A	323437355	chr3B	352612286	chr3D	236623152				AX-94521427	h	h	a	a	a	h	h	h
	AX-94487086	12	chr3A	676756706	chr3B	189555158	chr3D	134560576					AX-94809471	12	chr3A	108376379	chr3B	162292144	chr3D	112690769					AX-94383038	12	chr3A	341284418	chr3B	343473137	chr3D	237831620				AX-94473004	h	h	a	a	a	h	h	h
	AX-94528741	13	chr3A	159836014	chr3B	202188233	chr3D	141410294					AX-94746942	13			chr3B	261885672	chr3D	184582613					AX-94650270	13			chr3B	348553056	chr3D	238636106				AX-94586703	h	h	a	a	a	h	h	h
	AX-94521427	14	chr3A	323101320	chr3B	353561547	chr3D	225522039					AX-94753458	14	chr3A	170978269	chr5B	655174192	chr5D	520200151					AX-94659149	14	chr3A	326463100	chrUn	110464598	chr3D	242608862				AX-94593481	h	h	a	a	a	h	h	h
	AX-94664796	15	chr3A	323101284	chr3B	353561511	chr3D	225522075					AX-94795515	15	chr3A	235823661	chr3B	261885821	chr3D	184582726					AX-94473004	15	chr3A	303561211	chr3B	354068201	chr3D	263360803				AX-94586092	h	h	a	a	a	h	h	a
	AX-95258071	16	chr3A	323437544	chr3B	352612097	chr3D	236622963					AX-94857966	16	chr3A	249854461	chr3B	273142964	chr3D	190178099					AX-94493990	16	chr3A	322880894	chr3B	352086252	chr3D	264150231				AX-94953231	h	h	a	a	a	h	h	a
	AX-95245623	17	chr3A	323437355	chr3B	352612286	chr3D	236623152					AX-94444059	17					chr3D	276584453					AX-94586703	17			chr3B	360365511	chr3D	272515782				AX-94681827	h	h	a	a	a	h	h	a
	AX-94383038	18	chr3A	341284418	chr3B	343473137	chr3D	237831620					AX-94877480	18	chr1B	372507207	chr2B	380600139	chr6B	298646452					AX-94593481	18	chr3A	367780797	chr3B	367227872	chr3D	281341140				AX-95104494	h	h	a	a	a	h	h	a
	AX-94650270	19			chr3B	348553056	chr3D	238636106					AX-94752954	19					chr3D	278975250					AX-94586092	19	chr3A	377796603	chr3B	379506127	chr3D	288112582				AX-94541525	h	h	a	a	a	h	h	a
	AX-94659149	20	chr3A	326463100	chrUn	110464598	chr3D	242608862					AX-95252218	20	chr3A	420336284	chr3B	407894993	chr3D	311444870					AX-94953231	20	chr3A	419541038	chr3B	405804304	chr3D	310130966				AX-95137717	h	h	a	a	a	h	h	a
	AX-94473004	21	chr3A	303561211	chr3B	354068201	chr3D	263360803					AX-94600301	21	chr3A	449470756	chr3B	433022678	chr3D	336547556					AX-94681827	21	chr3A	448709885	chr3B	429665037	chr3D	331681570				AX-94457445	h	h	a	a	a	h	h	a
	AX-94493990	22	chr3A	322880894	chr3B	352086252	chr3D	264150231					AX-94746273	22	chr3A	454174841	chr3B	433289453	chr3D	336846316					AX-95104494	22	chr3A	463125699	chr3B	438072252	chr3D	340719315				AX-94480010	h	h	a	a	a	h	h	a
	AX-94586703	23			chr3B	360365511	chr3D	272515782					AX-94877391	23	chr3A	466775211	chr3B	445903870	chr3D	347581099					AX-94541525	23	chr3A	512309385	chr3B	509657459	chr3D	392062940				AX-94416649	h	h	a	a	a	h	h	a
	AX-94593481	24	chr3A	367780797	chr3B	367227872	chr3D	281341140					AX-94654520	24	chr3A	471356997	chr3B	450435718	chr3D	352792950					AX-95137717	24	chr3A	516554672	chr3B	520975004	chr3D	397145382				AX-95231942	h	h	a	a	a	h	h	a
	AX-94586092	25	chr3A	377796603	chr3B	379506127	chr3D	288112582					AX-94720595	25	chr5A	10722213	chr3B	497644063	chr2D	629649241					AX-94457445	25	chr3A	538313970	chr3B	539070897	chr3D	414651807				AX-94395880	h	h	a	a	a	h	h	a
	AX-94953231	26	chr3A	419541038	chr3B	405804304	chr3D	310130966					AX-94515036	26			chr3B	522138395	chr3D	397785276					AX-94480010	26			chr3B	540157524	chr3D	415586460				AX-94556737	h	h	a	a	a	h	h	a
	AX-94681827	27	chr3A	448709885	chr3B	429665037	chr3D	331681570					AX-94764786	27	chr3A	518900138	chr3B	524191087	chr3D	399665975					AX-94416649	27	chr3A	564349244	chr3B	553159034	chr3D	424658884				AX-94604806	h	h	a	a	a	h	h	a
	AX-95104494	28	chr3A	463125699	chr3B	438072252	chr3D	340719315					AX-94956588	28	chr3A	527938101	chr3B	529979870	chr3D	405380130					AX-95231942	28	chr3A	556669922	chr3B	559607901	chr3D	429103500				AX-94824695	h	h	a	a	a	h	h	a
	AX-94541525	29	chr3A	512309385	chr3B	509657459	chr3D	392062940					AX-94452141	29	chr3A	564943554	chr3B	550743188	chr3D	424019026					AX-94395880	29	chr3A	575001503	chr3B	570785853	chr3D	436682305				AX-95137667	h	h	a	a	a	h	h	a
	AX-95137717	30	chr3A	516554672	chr3B	520975004	chr3D	397145382					AX-94678657	30	chr3A	562196875	chr3B	554785001	chr3D	426080275					AX-94556737	30	chr3A	595961745	chr3B	595105521	chr3D	454157636
	AX-94457445	31	chr3A	538313970	chr3B	539070897	chr3D	414651807					AX-94627809	31	chr3A	574998952	chr3B	570780296	chr3D	436680113					AX-94604806	31			chr3B	612311490	chr3D	462242925				Markers on Jr +St
	AX-94480010	32			chr3B	540157524	chr3D	415586460					AX-94738696	32	chr3A	608190733	chr3B	616656763	chr3D	464809197					AX-94824695	32	chr3A	606425948	chr3B	614689914	chr3D	463089032				AX-95099983	h	h	h	a	a	a	a	a
	AX-94416649	33	chr3A	564349244	chr3B	553159034	chr3D	424658884					AX-95180897	33			chr3B	620789922							AX-95137667	33	chr3A	654570015	chr3B	682751943						AX-94774457	h	h	h	a	a	a	a	a
	AX-95231942	34	chr3A	556669922	chr3B	559607901	chr3D	429103500					AX-94511622	34	chr3A	627865301	chr3B	646189306	chr3D	484830601					AX-94874963	34			chr3B	669035708	chr3D	508191324				AX-94798477	h	h	h	a	a	a	a	a
	AX-94395880	35	chr3A	575001503	chr3B	570785853	chr3D	436682305					AX-95018583	35			chr3B	654144416	chr3D	496687919					AX-95260300	35	chr3A	647753430	chr3B	672569082	chr3D	511731781				AX-94445863	h	h	h	a	a	a	a	a
	AX-94556737	36	chr3A	595961745	chr3B	595105521	chr3D	454157636					AX-94664855	36	chr3A	638062444	chr3B	654367108	chr3D	496751915					AX-95116445	36	chr3B	813146918	chr3B	813298686	chr3D	606488976				AX-95216889	h	h	h	a	a	a	a	a
	AX-94604806	37			chr3B	612311490	chr3D	462242925					AX-94874963	37			chr3B	669035708	chr3D	508191324					AX-95173088	37	chr3A	746634462	chr3B	828030952	chr3D	611926448
	AX-94824695	38	chr3A	606425948	chr3B	614689914	chr3D	463089032					AX-95260300	38	chr3A	647753430	chr3B	672569082	chr3D	511731781																Markers on Jr+Jvs+St
	AX-95137667	39	chr3A	654570015	chr3B	682751943							AX-95099983	39	chr3A	595947142	chr3B	594935917	chr3D	454005445																AX-94542413	h	h	h	h	h	h	h	h
	AX-95022533	40	chr3A	533818986	chr3B	536271970	chr3D	411085394					AX-94774457	40	chr3A	620607443	chr3B	634753924	chr3D	477020359																AX-94986350	h	h	h	h	h	h	h	h
	AX-94504270	41	chr3A	566331906	chr3B	549179723	chr3D	422560019					AX-94798477	41	chr3A	623061357	chr3B	638583225	chr3D	479636680																AX-95116445	h	h	h	a	a	h	h	a
	AX-94417262	42	chr3A	630792708	chr3B	648574326	chr3D	487132037					AX-94445863	42			chr3B	669035502	chr3D	508191145																AX-95173088	h	h	h	a	a	h	h	a
	AX-95172396	43	chr3A	654216621	chr3B	681845766	chr3D	518751227					AX-95216889	43	chr3A	734789588	chr3B	810832225	chr3D	604679887
	AX-95099983	44	chr3A	595947142	chr3B	594935917	chr3D	454005445					AX-95116445	44	chr3B	813146918	chr3B	813298686	chr3D	606488976
	AX-94774457	45	chr3A	620607443	chr3B	634753924	chr3D	477020359					AX-95173088	45	chr3A	746634462	chr3B	828030952	chr3D	611926448
	AX-94798477	46	chr3A	623061357	chr3B	638583225	chr3D	479636680
	AX-94445863	47			chr3B	669035502	chr3D	508191145
	AX-95216889	48	chr3A	734789588	chr3B	810832225	chr3D	604679887
	AX-95116445	49	chr3B	813146918	chr3B	813298686	chr3D	606488976
	AX-95173088	50	chr3A	746634462	chr3B	828030952	chr3D	611926448

## Sheet: Group 4_all
			_	_	GISH	GISH	GISH					_	_	GISH	GISH	GISH					_	_	GISH	GISH	GISH				_	_	GISH	GISH	GISH
			4St	4St-L	4Jr	4Jr	4Jvs					4St	4St-L	4Jr	4Jr	4Jvs					4St	4St-L	4Jr	4Jr	4Jvs				4St	4St-L	4Jr	4Jr	4Jvs
Best BLAST hit	name=Chr4St		BC2F1-180C	BC2-461C	BC3-301A	BC3-285B	BC3-295A		Best BLAST hit*	name=Chr4Jr		BC2F1-180C	BC2-461C	BC3-301A	BC3-285B	BC3-295A		Best BLAST hit*	name=Chr4Jvs		BC2F1-180C	BC2-461C	BC3-301A	BC3-285B	BC3-295A				BC2F1-180C	BC2-461C	BC3-301A	BC3-285B	BC3-295A
4AL	AX-94544839	1	h	a	h	h	h		4AL	AX-94544839	1	h	a	h	h	h		4AL	AX-94544839	1	h	a	h	h	h			Markers only on St
4DS	AX-94868908	2	h	a	h	h	h		4DS	AX-94868908	2	h	a	h	h	h		4DS	AX-94868908	2	h	a	h	h	h			AX-94413868	h	a	a	a	a
4DS	AX-94433500	3	h	a	a	a	h		4AL	AX-94784183	3	a	a	h	h	a		4DS	AX-94433500	3	h	a	a	a	h			AX-95086717	h	a	a	a	a
4BS	AX-95172361	4	h	a	a	a	h		4BS	AX-94534317	4	a	a	h	h	a		4BS	AX-95172361	4	h	a	a	a	h			AX-95001308	h	a	a	a	a
4DS	AX-94754338	5	h	a	a	a	h		4DS	AX-95247919	5	a	a	h	h	a		4DS	AX-94754338	5	h	a	a	a	h			AX-95069215	h	a	a	a	a
4DS	AX-94654355	6	h	a	a	a	h		4BS	AX-95241638	6	a	a	h	h	h		4DS	AX-94654355	6	h	a	a	a	h			AX-94964437	h	a	a	a	a
4DS	AX-94932443	7	h	a	a	a	h		4BS	AX-95130149	7	a	a	h	h	h		4DS	AX-94932443	7	h	a	a	a	h			AX-94521395	h	a	a	a	a
4DS	AX-94548113	8	h	a	a	a	h		4BS	AX-94744972	8	a	a	h	h	h		4DS	AX-94548113	8	h	a	a	a	h			AX-95204902	h	a	a	a	a
4BS	AX-94413868	9	h	a	a	a	a		4DS	AX-94479623	9	a	a	h	h	h		4BS	AX-95241638	9	a	a	h	h	h			AX-94669734	h	a	a	a	a
4AL	AX-95086717	10	h	a	a	a	a		4DS	AX-95161863	10	a	a	h	h	a		4BS	AX-95130149	10	a	a	h	h	h			AX-95120226	h	a	a	a	a
4AL	AX-95001308	11	h	a	a	a	a		4BS	AX-94918002	11	a	a	h	h	a		4BS	AX-94744972	11	a	a	h	h	h			AX-95131287	h	h	a	a	a
4DS	AX-95069215	12	h	a	a	a	a		4AL	AX-95195034	12	a	a	h	h	h		4DS	AX-94479623	12	a	a	h	h	h			AX-94599228	h	h	a	a	a
4DS	AX-94964437	13	h	a	a	a	a		4DS	AX-95013746	13	a	a	h	h	h		4AL	AX-95195034	13	a	a	h	h	h			AX-95227252	h	h	a	a	a
4AL	AX-94521395	14	h	a	a	a	a		5DS	AX-94835251	14	a	a	h	h	h		4DS	AX-95013746	14	a	a	h	h	h			AX-94721591	h	h	a	a	a
4DS	AX-95204902	15	h	a	a	a	a		4AL	AX-94492194	15	a	a	h	h	h		5DS	AX-94835251	15	a	a	h	h	h			AX-94503795	h	h	a	a	a
4AL	AX-94669734	16	h	a	a	a	a		4DS	AX-94737285	16	a	a	h	h	h		4AL	AX-94492194	16	a	a	h	h	h			AX-94423540	h	h	a	a	a
4AL	AX-95120226	17	h	a	a	a	a		4AL	AX-94414030	17	a	a	h	h	h		4DS	AX-94737285	17	a	a	h	h	h			AX-95108757	h	h	a	a	a
4DL	AX-95131287	18	h	h	a	a	a		4BS	AX-95200841	18	a	a	h	h	h		4AL	AX-94414030	18	a	a	h	h	h			AX-94552592	h	h	a	a	a
4DL	AX-94599228	19	h	h	a	a	a		4DL	AX-94609179	19	a	a	h	h	h		4BS	AX-95200841	19	a	a	h	h	h			AX-95198167	h	h	a	a	a
4DL	AX-95227252	20	h	h	a	a	a		4DL	AX-95080921	20	a	a	h	h	h		4DL	AX-94609179	20	a	a	h	h	h			AX-94758458	h	h	a	a	a
4AS	AX-94721591	21	h	h	a	a	a		4DL	AX-94698834	21	a	a	h	h	h		4DL	AX-95080921	21	a	a	h	h	h			AX-95199119	h	h	a	a	a
4DL	AX-94503795	22	h	h	a	a	a		4DL	AX-94958652	22	a	a	h	h	h		4DL	AX-94698834	22	a	a	h	h	h			AX-95144713	h	h	a	a	a
4DL	AX-94423540	23	h	h	a	a	a		6AS	AX-94594232	23	a	a	h	h	h		4DL	AX-94958652	23	a	a	h	h	h			AX-94621573	h	h	a	a	a
4BL	AX-95108757	24	h	h	a	a	a		4BL	AX-95078354	24	a	a	h	h	h		6AS	AX-94594232	24	a	a	h	h	h			AX-95132349	h	h	a	a	a
4AS	AX-94552592	25	h	h	a	a	a		4DL	AX-94468909	25	a	a	h	h	h		4BL	AX-95078354	25	a	a	h	h	h			AX-94809658	h	h	a	a	a
4DL	AX-95198167	26	h	h	a	a	a		4DL	AX-94693037	26	a	a	h	h	h		4DL	AX-94468909	26	a	a	h	h	h			AX-94972379	h	h	a	a	a
4AS	AX-94758458	27	h	h	a	a	a		6AS	AX-95241345	27	a	a	h	h	h		4DL	AX-94693037	27	a	a	h	h	h			AX-94541591	h	h	a	a	a
4BL	AX-95199119	28	h	h	a	a	a		6AS	AX-94820364	28	a	a	h	h	a		6AS	AX-95241345	28	a	a	h	h	h			AX-95079832	h	h	a	a	a
4DL	AX-95144713	29	h	h	a	a	a		4AS	AX-94821047	29	a	a	h	h	h		4AS	AX-94821047	29	a	a	h	h	h			AX-94478827	h	h	a	a	a
4DL	AX-94621573	30	h	h	a	a	a		4AS	AX-94925843	30	a	a	h	h	a		4DL	AX-94516330	30	a	a	h	h	h			AX-94949195	h	h	a	a	a
4DL	AX-95132349	31	h	h	a	a	a		4AS	AX-95172420	31	a	a	h	h	a		4AS	AX-95218508	31	a	a	h	h	h			AX-94429994	h	h	a	a	a
4AS	AX-94809658	32	h	h	a	a	a		4AS	AX-94451570	32	a	a	h	h	a		4DL	AX-94460847	32	a	a	h	h	h			AX-95130439	h	h	a	a	a
4BL	AX-94972379	33	h	h	a	a	a		4DL	AX-94516330	33	a	a	h	h	h		4DL	AX-94634694	33	a	a	h	h	h
4BL	AX-94541591	34	h	h	a	a	a		4AS	AX-95218508	34	a	a	h	h	h		4AS	AX-94408870	34	a	a	h	h	h			Markers only on Jr
4DL	AX-95079832	35	h	h	a	a	a		4DL	AX-95253274	35	a	a	h	h	a		4DL	AX-94638414	35	a	a	h	h	h			AX-94784183	a	a	h	h	a
4DL	AX-94478827	36	h	h	a	a	a		4DL	AX-94460847	36	a	a	h	h	h		4DL	AX-95219068	36	h	h	a	a	h			AX-94534317	a	a	h	h	a
4BL	AX-94949195	37	h	h	a	a	a		4AS	AX-94573167	37	a	a	h	h	a		4DL	AX-95119096	37	h	h	a	a	h			AX-95247919	a	a	h	h	a
4DL	AX-94429994	38	h	h	a	a	a		4DL	AX-94634694	38	a	a	h	h	h		4DL	AX-94488340	38	h	h	a	a	h			AX-95161863	a	a	h	h	a
5AL	AX-95130439	39	h	h	a	a	a		4AS	AX-94408870	39	a	a	h	h	h		4DL	AX-94839999	39	h	h	a	a	h			AX-94918002	a	a	h	h	a
4DL	AX-95219068	40	h	h	a	a	h		4AS	AX-95191310	40	a	a	h	h	a		4BL	AX-94524286	40	h	h	a	a	h			AX-94820364	a	a	h	h	a
4DL	AX-95119096	41	h	h	a	a	h		6DS	AX-95174740	41	a	a	h	h	a		4DL	AX-95226214	41	h	h	a	a	h			AX-94925843	a	a	h	h	a
4DL	AX-94488340	42	h	h	a	a	h		5BL	AX-94485265	42	a	a	h	h	a		4AS	AX-95116099	42	h	h	h	h	h			AX-95172420	a	a	h	h	a
4DL	AX-94839999	43	h	h	a	a	h		4DL	AX-94638414	43	a	a	h	h	h		4AS	AX-95149006	43	h	h	h	h	h			AX-94451570	a	a	h	h	a
4BL	AX-94524286	44	h	h	a	a	h		4AL	AX-95243342	44	a	a	h	h	a												AX-95253274	a	a	h	h	a
4DL	AX-95226214	45	h	h	a	a	h		5BL	AX-94692334	45	a	a	h	h	a												AX-94573167	a	a	h	h	a
4AS	AX-95116099	46	h	h	h	h	h		4AL	AX-94826616	46	a	a	h	h	a												AX-95191310	a	a	h	h	a
4AS	AX-95149006	47	h	h	h	h	h		4BL	AX-95206487	47	a	a	h	h	a												AX-95174740	a	a	h	h	a
									4AL	AX-94522706	48	a	a	h	h	a												AX-94485265	a	a	h	h	a
									4AS	AX-95116099	49	h	h	h	h	h		TL= translocation line										AX-95243342	a	a	h	h	a
									4AS	AX-95149006	50	h	h	h	h	h		Cf= centric fusion										AX-94692334	a	a	h	h	a
																		telo= telocentric chromosome										AX-94826616	a	a	h	h	a
			SNPs positions on IWGSC Refseq1 sequence																									AX-95206487	a	a	h	h	a
	AX-94544839	1	chr4A	595376411	chr4B	14340972				AX-94544839	1	chr4A	595376411	chr4B	14340972				AX-94544839	1	chr4A	595376411	chr4B	14340972				AX-94522706	a	a	h	h	a
	AX-94868908	2	chr4A	581482811	chr4B	31876393	chr4D	19408694		AX-94868908	2	chr4A	581482811	chr4B	31876393	chr4D	19408694		AX-94868908	2	chr4A	581482811	chr4B	31876393	chr4D	19408694
	AX-94433500	3			chr4B	17469677	chr4D	9391523		AX-94784183	3	chr4A	599326094	chr4B	7037826	chr4D	4353792		AX-94433500	3			chr4B	17469677	chr4D	9391523		Markers on Jr + JVs
	AX-95172361	4			chr4B	21640239				AX-94534317	4	chr4A	598398326	chr4B	8980770				AX-95172361	4			chr4B	21640239				AX-95241638	a	a	h	h	h
	AX-94754338	5	chr4A	570266827	chr4B	46953836	chr4D	32352003		AX-95247919	5	chr4A	584124486	chr4B	28144313	chr4D	16246744		AX-94754338	5	chr4A	570266827	chr4B	46953836	chr4D	32352003		AX-95130149	a	a	h	h	h
	AX-94654355	6	chr4A	565043600	chr4B	54137918	chr4D	37134959		AX-95241638	6			chr4B	28489900				AX-94654355	6	chr4A	565043600	chr4B	54137918	chr4D	37134959		AX-94744972	a	a	h	h	h
	AX-94932443	7	chr4A	545112734	chr4B	75742167	chr4D	51558304		AX-95130149	7			chr4B	28489982				AX-94932443	7	chr4A	545112734	chr4B	75742167	chr4D	51558304		AX-94479623	a	a	h	h	h
	AX-94548113	8	chr4A	488534386	chr4B	131707620	chr4D	93451146		AX-94744972	8	chr4A	570991751	chr4B	45510374	chr4D	31811686		AX-94548113	8	chr4A	488534386	chr4B	131707620	chr4D	93451146		AX-95195034	a	a	h	h	h
	AX-94413868	9	chr4A	595563808	chr4B	14118029	chr4D	7834697		AX-94479623	9					chr4D	77126059		AX-95241638	9			chr4B	28489900				AX-95013746	a	a	h	h	h
	AX-95086717	10	chr4A	590897772	chr4B	21642982	chr4D	11578500		AX-95161863	10			chr4B	109925710	chr4D	78431027		AX-95130149	10			chr4B	28489982				AX-94835251	a	a	h	h	h
	AX-95001308	11	chr4A	590125162	chr1B	530643343	chr4D	12418972		AX-94918002	11	chr4A	499344587	chr4B	122523562	chr4D	85582263		AX-94744972	11	chr4A	570991751	chr4B	45510374	chr4D	31811686		AX-94492194	a	a	h	h	h
	AX-95069215	12	chr4A	590103092	chrUn	356219118	chr4D	12528755		AX-95195034	12	chr4A	464695378	chr4B	173175583	chr4D	112725568		AX-94479623	12					chr4D	77126059		AX-94737285	a	a	h	h	h
	AX-94964437	13			chr4B	29710226	chr4D	17859932		AX-95013746	13	chr4A	450339958	chr4B	182239845	chr4D	119748632		AX-95195034	13	chr4A	464695378	chr4B	173175583	chr4D	112725568		AX-94414030	a	a	h	h	h
	AX-94521395	14	chr4A	563049816	chr4B	54742210	chr4D	37514970		AX-94835251	14	chr4A	438617292	chrUn	272968706	chr4D	128913431		AX-95013746	14	chr4A	450339958	chr4B	182239845	chr4D	119748632		AX-95200841	a	a	h	h	h
	AX-95204902	15	chr4A	532074193	chr4B	94950968	chr4D	64403414		AX-94492194	15	chr4A	436829043	chrUn	54431132	chr4D	130466012		AX-94835251	15	chr4A	438617292	chrUn	272968706	chr4D	128913431		AX-94609179	a	a	h	h	h
	AX-94669734	16	chr4A	499953768						AX-94737285	16					chr4D	163743843		AX-94492194	16	chr4A	436829043	chrUn	54431132	chr4D	130466012		AX-95080921	a	a	h	h	h
	AX-95120226	17	chr4A	467263973			chr4D	109243170		AX-94414030	17	chr4A	347404582						AX-94737285	17					chr4D	163743843		AX-94698834	a	a	h	h	h
	AX-95131287	18	chr4A	240375740	chr4B	258788888	chr4D	206049778		AX-95200841	18	chr4A	347401843	chr4B	314525876	chr4D	209210352		AX-94414030	18	chr4A	347404582						AX-94958652	a	a	h	h	h
	AX-94599228	19	chr4A	240375587			chr4D	206049934		AX-94609179	19	chr4A	210165741	chr4B	273244628	chr4D	275759561		AX-95200841	19	chr4A	347401843	chr4B	314525876	chr4D	209210352		AX-94594232	a	a	h	h	h
	AX-95227252	20	chr2A	461981541			chr4D	235398039		AX-95080921	20	chr4A	210165711	chr4B	273244598	chr4D	275759591		AX-94609179	20	chr4A	210165741	chr4B	273244628	chr4D	275759561		AX-95078354	a	a	h	h	h
	AX-94721591	21	chr4A	149037648	chr4B	403263319	chr4D	323108914		AX-94698834	21	chr4A	329182808	chr4B	358480571	chr4D	281298949		AX-95080921	21	chr4A	210165711	chr4B	273244598	chr4D	275759591		AX-94468909	a	a	h	h	h
	AX-94503795	22	chr4A	125390085			chr4D	341411845		AX-94958652	22	chr4A	191120526	chrUn	215631714	chr4D	297205922		AX-94698834	22	chr4A	329182808	chr4B	358480571	chr4D	281298949		AX-94693037	a	a	h	h	h
	AX-94423540	23	chr4A	103494300	chr4B	446734149	chr4D	361361421		AX-94594232	23	chr4A	187262338	chr4B	370425492	chr4D	298541374		AX-94958652	23	chr4A	191120526	chrUn	215631714	chr4D	297205922		AX-95241345	a	a	h	h	h
	AX-95108757	24	chr4A	98597281	chr4B	450917795	chr4D	366326040		AX-95078354	24			chr4B	373780442	chr4D	300288046		AX-94594232	24	chr4A	187262338	chr4B	370425492	chr4D	298541374		AX-94821047	a	a	h	h	h
	AX-94552592	25	chr4A	92217554	chr4B	456597841	chr4D	371793266		AX-94468909	25	chr4A	181621592	chr4B	374729541	chr4D	301021779		AX-95078354	25			chr4B	373780442	chr4D	300288046		AX-94516330	a	a	h	h	h
	AX-95198167	26	chr4A	92217492	chr4B	456597902	chr4D	371793327		AX-94693037	26			chr4B	385561011	chr4D	308760117		AX-94468909	26	chr4A	181621592	chr4B	374729541	chr4D	301021779		AX-95218508	a	a	h	h	h
	AX-94758458	27	chr4A	92217447	chr4B	456597947	chr4D	371793372		AX-95241345	27	chr4A	151299296	chr4B	399275403	chr4D	321806535		AX-94693037	27			chr4B	385561011	chr4D	308760117		AX-94460847	a	a	h	h	h
	AX-95199119	28	chr4A	57435122	chr4B	493630133	chr4D	399628093		AX-94820364	28	chr4A	136796386	chr4B	414798099	chr4D	336537822		AX-95241345	28	chr4A	151299296	chr4B	399275403	chr4D	321806535		AX-94634694	a	a	h	h	h
	AX-95144713	29	chr4A	62557748	chr4B	502996515	chr4D	405058867		AX-94821047	29	chr4A	114587185	chr4B	433646831	chr4D	350502307		AX-94821047	29	chr4A	114587185	chr4B	433646831	chr4D	350502307		AX-94408870	a	a	h	h	h
	AX-94621573	30	chr4A	42275057	chr4B	518641958	chr4D	421530943		AX-94925843	30	chr4A	113855331	chr4B	434468062	chr4D	351465439		AX-94516330	30	chr4A	88080638			chr4D	377830201		AX-94638414	a	a	h	h	h
	AX-95132349	31	chr4A	9454353	chr4B	574059006	chr4D	459317312		AX-95172420	31	chr4A	98601200	chr4B	450913663	chr4D	366322017		AX-95218508	31	chr4A	87973197	chr4B	463717277	chr4D	377852284
	AX-94809658	32	chr4A	4526898	chr4B	583594962	chr4D	466131583		AX-94451570	32	chr4A	98601174	chr4B	450913689	chr4D	366322046		AX-94460847	32	chrUn	481424711	chr4B	479676850	chr4D	389575761		Markers on Jvs +St
	AX-94972379	33	chr4A	683899078	chr4B	601539124	chr4D	477122477		AX-94516330	33	chr4A	88080638			chr4D	377830201		AX-94634694	33	chr4A	25696823	chr4B	548195264	chr4D	441838732		AX-94433500	h	a	a	a	h
	AX-94541591	34	chr5A	663379940	chr4B	613753878				AX-95218508	34	chr4A	87973197	chr4B	463717277	chr4D	377852284		AX-94408870	34	chr4A	21214807	chr4B	558050007	chr4D	446143076		AX-95172361	h	a	a	a	h
	AX-95079832	35	chr5A	664274371	chr4B	615338254	chr4D	484087267		AX-95253274	35	chr4A	81821879	chr4B	469011773	chr4D	381879131		AX-94638414	35	chr4A	3149654	chr4B	586462965	chr4D	468210377		AX-94754338	h	a	a	a	h
	AX-94478827	36	chr5A	674159968	chr4B	634331330	chr4D	494828262		AX-94460847	36	chrUn	481424711	chr4B	479676850	chr4D	389575761		AX-95219068	36	chr4A	178375519	chr4B	376423849	chr4D	301952000		AX-94654355	h	a	a	a	h
	AX-94949195	37	chr5A	678625353	chr4B	640104458	chr4D	498176568		AX-94573167	37	chr4A	79054681	chr4B	508438118	chr4D	410413167		AX-95119096	37	chr4A	158177150	chr3A	531111115	chr4D	316537566		AX-94932443	h	a	a	a	h
	AX-94429994	38	chr5A	680113761	chr4B	642191301	chr4D	499389675		AX-94634694	38	chr4A	25696823	chr4B	548195264	chr4D	441838732		AX-94488340	38			chr4B	434193627	chr4D	350831076		AX-94548113	h	a	a	a	h
	AX-95130439	39	chr5A	691828178	chr4B	654267289	chr4D	507280169		AX-94408870	39	chr4A	21214807	chr4B	558050007	chr4D	446143076		AX-94839999	39			chr4B	618647457	chr4D	485481054		AX-95219068	h	h	a	a	h
	AX-95219068	40	chr4A	178375519	chr4B	376423849	chr4D	301952000		AX-95191310	40	chr4A	5465184	chr4B	581309088	chr4D	464988290		AX-94524286	40			chr4B	623165045				AX-95119096	h	h	a	a	h
	AX-95119096	41	chr4A	158177150	chr3A	531111115	chr4D	316537566		AX-95174740	41	chr6A	104358785	chr6B	164359864	chr6D	86660612		AX-95226214	41	chr5A	671975696	chr4B	630012825	chr4D	490402238		AX-94488340	h	h	a	a	h
	AX-94488340	42			chr4B	434193627	chr4D	350831076		AX-94485265	42			chr5B	673121564				AX-95116099	42	chr4A	177616388	chr4B	377376474	chr4D	302400622		AX-94839999	h	h	a	a	h
	AX-94839999	43			chr4B	618647457	chr4D	485481054		AX-94638414	43	chr4A	3149654	chr4B	586462965	chr4D	468210377		AX-95149006	43	chr4A	46123551	chr4B	515165866	chr4D	418617025		AX-94524286	h	h	a	a	h
	AX-94524286	44			chr4B	623165045				AX-95243342	44	chr4A	629860533	chr5B	673121452	chr5D	538788128											AX-95226214	h	h	a	a	h
	AX-95226214	45	chr5A	671975696	chr4B	630012825	chr4D	490402238		AX-94692334	45			chr5B	673121452
	AX-95116099	46	chr4A	177616388	chr4B	377376474	chr4D	302400622		AX-94826616	46	chr4A	637895745	chr5B	674338411	chr5D	534028744											Markers on Jr+Jvs+St
	AX-95149006	47	chr4A	46123551	chr4B	515165866	chr4D	418617025		AX-95206487	47	chr4A	681897943	chr4B	599812568	chr4D	475118449											AX-94544839	h	a	h	h	h
										AX-94522706	48	chr4A	683610883	chr4B	600921820	chr4D	476869999											AX-94868908	h	a	h	h	h
										AX-95116099	49	chr4A	177616388	chr4B	377376474	chr4D	302400622											AX-95116099	h	h	h	h	h
										AX-95149006	50	chr4A	46123551	chr4B	515165866	chr4D	418617025											AX-95149006	h	h	h	h	h

## Sheet: Group 5_all
			_	GISH	_	_	_	GISH	_					_	GISH	_	_	_	GISH	_					_	GISH	_	_	_	GISH	_			_	GISH	_	_	_	GISH	_
			5St	5Jr	5Jr-S	5Jr-L	5Jr-L Tl	5Jvs	5Jvs-L					5St	5Jr	5Jr-S	5Jr-L	5Jr-L Tl	5Jvs	5Jvs-L					5St	5Jr	5Jr-S	5Jr-L	5Jr-L Tl	5Jvs	5Jvs-L			5St	5Jr	5Jr-S	5Jr-L	5Jr-L Tl	5Jvs	5Jvs-L
Best BLAST hit	name=Chr5St		BC3-346A	BC3-340B	BC3-339B	BC3-296B	BC3-292B	BC3-295A	BC3-295B		Best BLAST hit*	name=Chr5Jr		BC3-346A	BC3-340B	BC3-339B	BC3-296B	BC3-292B	BC3-295A	BC3-295B		Best BLAST hit*	name=Chr5Jvs		BC3-346A	BC3-340B	BC3-339B	BC3-296B	BC3-292B	BC3-295A	BC3-295B		name=Chr5St	BC3-346A	BC3-340B	BC3-339B	BC3-296B	BC3-292B	BC3-295A	BC3-295B
5BS	AX-94473146	1	h	h	h	a	a	a	a		5BS	AX-94473146	1	h	h	h	a	a	a	a		5DS	AX-94418907	1	h	h	h	a	a	h	a		Markers only on St
5DS	AX-94418907	2	h	h	h	a	a	h	a		5DS	AX-94418907	2	h	h	h	a	a	h	a		5AS	AX-95165242	2	h	h	h	a	a	h	a		AX-94999851	h	a	a	a	a	a	a
5AS	AX-95165242	3	h	h	h	a	a	h	a		5AS	AX-95165242	3	h	h	h	a	a	h	a		5DS	AX-94529060	3	h	h	h	a	a	h	a		AX-94606166	h	a	a	a	a	a	a
5DS	AX-94529060	4	h	h	h	a	a	h	a		5DS	AX-94529060	4	h	h	h	a	a	h	a		5DS	AX-94666267	4	h	h	h	a	a	h	a		AX-94556848	h	a	a	a	a	a	a
5DS	AX-94666267	5	h	h	h	a	a	h	a		5DS	AX-94666267	5	h	h	h	a	a	h	a		5AS	AX-94726791	5	h	a	a	a	a	h	a		AX-95192654	h	a	a	a	a	a	a
5AS	AX-94726791	6	h	a	a	a	a	h	a		5AS	AX-94504858	6	a	h	h	a	a	a	a		5AS	AX-94489520	6	h	a	a	a	a	h	a		AX-94537388	h	a	a	a	a	a	a
5AS	AX-94489520	7	h	a	a	a	a	h	a		5BS	AX-94666338	7	a	h	h	a	a	a	a		5DS	AX-94642485	7	h	a	a	a	a	h	a		AX-94942693	h	a	a	a	a	a	a
5DS	AX-94642485	8	h	a	a	a	a	h	a		5AS	AX-94697400	8	a	h	h	a	a	h	a		5DS	AX-94955834	8	h	a	a	a	a	h	a		AX-94545883	h	a	a	a	a	a	a
5DS	AX-94955834	9	h	a	a	a	a	h	a		5DS	AX-95192799	9	a	h	h	a	a	a	a		5AS	AX-94697400	9	a	h	h	a	a	h	a		AX-94983016	h	a	a	a	a	a	a
5BS	AX-94999851	10	h	a	a	a	a	a	a		5DS	AX-94729687	10	a	h	h	a	a	h	a		5DS	AX-94729687	10	a	h	h	a	a	h	a		AX-94853831	h	a	a	a	a	a	a
5AS	AX-94606166	11	h	a	a	a	a	a	a		5AS	AX-95214091	11	a	h	h	a	a	h	a		5AS	AX-95214091	11	a	h	h	a	a	h	a		AX-95223980	h	a	a	a	a	a	a
5DS	AX-94556848	12	h	a	a	a	a	a	a		5DS	AX-95177571	12	a	h	h	a	a	h	a		5DS	AX-95177571	12	a	h	h	a	a	h	a		AX-94879454	h	a	a	a	a	a	a
5BS	AX-95192654	13	h	a	a	a	a	a	a		5AS	AX-95186209	13	a	h	h	a	a	a	a		5DS	AX-94496899	13	a	h	h	a	a	h	a		AX-94797662	h	a	a	a	a	a	a
5DS	AX-94537388	14	h	a	a	a	a	a	a		5BS	AX-94907931	14	a	h	h	a	a	a	a		5BS	AX-94593232	14	a	h	h	a	a	h	h		AX-94949286	h	a	a	a	a	a	a
5DS	AX-94942693	15	h	a	a	a	a	a	a		5DS	AX-94418584	15	a	h	h	a	a	a	a		5BS	AX-95144129	15	a	h	a	h	a	h	h		AX-94507804	h	a	a	a	a	a	a
5DS	AX-94545883	16	h	a	a	a	a	a	a		5DS	AX-94622909	16	a	h	h	a	a	a	a		5BL	AX-95179109	16	a	h	a	h	a	h	h		AX-94434438	h	a	a	a	a	a	a
5BS	AX-94983016	17	h	a	a	a	a	a	a		5DS	AX-95219822	17	a	h	h	a	a	a	a		5AL	AX-94686719	17	a	h	a	h	a	h	h		AX-94853803	h	a	a	a	a	a	a
5DL	AX-94853831	18	h	a	a	a	a	a	a		5DS	AX-94496899	18	a	h	h	a	a	h	a		5DL	AX-94448052	18	a	h	a	h	h	h	h		AX-94828052	h	a	a	a	a	a	a
5AL	AX-95223980	19	h	a	a	a	a	a	a		5BS	AX-94947281	19	a	h	h	a	a	a	a		5AL	AX-94614153	19	a	h	a	h	h	h	h		AX-94568365	h	a	a	a	a	a	a
5DL	AX-94879454	20	h	a	a	a	a	a	a		5BS	AX-94593232	20	a	h	h	a	a	h	h		5DL	AX-94551299	20	a	h	a	h	h	h	h		AX-94589335	h	a	a	a	a	a	a
5BL	AX-94797662	21	h	a	a	a	a	a	a		5AS	AX-94673656	21	a	h	a	h	a	a	a		5DL	AX-95090398	21	a	h	a	h	h	h	h		AX-94437376	h	a	a	a	a	a	a
7DL	AX-94949286	22	h	a	a	a	a	a	a		5BS	AX-95144129	22	a	h	a	h	a	h	h		5BL	AX-95117413	22	a	h	a	h	h	h	h		AX-94691492	h	a	a	a	a	a	a
7DL	AX-94507804	23	h	a	a	a	a	a	a		5BL	AX-95179109	23	a	h	a	h	a	h	h		5BL	AX-94674089	23	a	h	a	h	h	h	h
7DL	AX-94434438	24	h	a	a	a	a	a	a		5AL	AX-94686719	24	a	h	a	h	a	h	h		5BL	AX-95098994	24	a	h	a	h	h	h	h		Markers only on Jr
5BL	AX-94853803	25	h	a	a	a	a	a	a		5DL	AX-94944074	25	a	h	a	h	a	a	a		5DL	AX-94497385	25	a	h	a	h	h	h	h		AX-94504858	a	h	h	a	a	a	a
5DL	AX-94828052	26	h	a	a	a	a	a	a		5BL	AX-94381843	26	a	h	a	h	h	a	a		5BS	AX-94842627	26	h	a	a	a	a	h	h		AX-94666338	a	h	h	a	a	a	a
5BL	AX-94568365	27	h	a	a	a	a	a	a		5DL	AX-95238231	27	a	h	a	h	h	a	a		5DL	AX-94388662	27	h	a	a	a	a	h	h		AX-95192799	a	h	h	a	a	a	a
5DL	AX-94589335	28	h	a	a	a	a	a	a		2AL	AX-95208763	28	a	h	a	h	h	a	a		5DL	AX-95125639	28	h	a	a	a	a	h	h		AX-95186209	a	h	h	a	a	a	a
5BL	AX-94437376	29	h	a	a	a	a	a	a		5DL	AX-94448052	29	a	h	a	h	h	h	h		5AL	AX-94677740	29	h	a	a	a	a	h	h		AX-94907931	a	h	h	a	a	a	a
5AL	AX-94691492	30	h	a	a	a	a	a	a		5DL	AX-95102303	30	a	h	a	h	h	a	a		5BL	AX-94451946	30	h	a	a	a	a	h	h		AX-94418584	a	h	h	a	a	a	a
5BL	AX-94842627	31	h	a	a	a	a	h	h		5AL	AX-94614153	31	a	h	a	h	h	h	h		5BL	AX-94759089	31	h	a	a	a	a	h	h		AX-94622909	a	h	h	a	a	a	a
5DL	AX-94388662	32	h	a	a	a	a	h	h		2DS	AX-94389059	32	a	h	a	h	h	a	a		5DL	AX-94666266	32	h	a	a	a	a	h	h		AX-95219822	a	h	h	a	a	a	a
5DL	AX-95125639	33	h	a	a	a	a	h	h		5AL	AX-94699266	33	a	h	a	h	h	a	a		5DL	AX-95133515	33	h	a	a	a	a	h	h		AX-94947281	a	h	h	a	a	a	a
5AL	AX-94677740	34	h	a	a	a	a	h	h		5DL	AX-94551299	34	a	h	a	h	h	h	h		5DL	AX-94450794	34	h	a	a	a	a	h	h		AX-94673656	a	h	a	h	a	a	a
5BL	AX-94451946	35	h	a	a	a	a	h	h		5DL	AX-95090398	35	a	h	a	h	h	h	h		5DL	AX-94689928	35	h	a	a	a	a	h	h		AX-94944074	a	h	a	h	a	a	a
5BL	AX-94759089	36	h	a	a	a	a	h	h		5BL	AX-95117413	36	a	h	a	h	h	h	h		5DL	AX-94490226	36	h	a	a	a	a	h	h		AX-94381843	a	h	a	h	h	a	a
5DL	AX-94666266	37	h	a	a	a	a	h	h		5DL	AX-94508767	37	a	h	a	h	h	a	a		5DL	AX-94827424	37	h	h	a	h	h	h	h		AX-95238231	a	h	a	h	h	a	a
5DL	AX-95133515	38	h	a	a	a	a	h	h		5AL	AX-94409963	38	a	h	a	h	h	a	a		5DL	AX-95252169	38	h	h	a	h	h	h	h		AX-95208763	a	h	a	h	h	a	a
5DL	AX-94450794	39	h	a	a	a	a	h	h		5BL	AX-94674089	39	a	h	a	h	h	h	h		5DL	AX-94609753	39	h	h	a	h	h	h	h		AX-95102303	a	h	a	h	h	a	a
5DL	AX-94689928	40	h	a	a	a	a	h	h		5DL	AX-94888820	40	a	h	a	h	h	a	a		5DL	AX-95177729	40	h	h	a	h	h	h	h		AX-94389059	a	h	a	h	h	a	a
5DL	AX-94490226	41	h	a	a	a	a	h	h		5BL	AX-94676080	41	a	h	a	h	h	a	a													AX-94699266	a	h	a	h	h	a	a
5DL	AX-94827424	42	h	h	a	h	h	h	h		5BL	AX-95177900	42	a	h	a	h	h	a	a													AX-94508767	a	h	a	h	h	a	a
5DL	AX-95252169	43	h	h	a	h	h	h	h		5BL	AX-95098994	43	a	h	a	h	h	h	h													AX-94409963	a	h	a	h	h	a	a
5DL	AX-94609753	44	h	h	a	h	h	h	h		5DL	AX-94497385	44	a	h	a	h	h	h	h													AX-94888820	a	h	a	h	h	a	a
5DL	AX-95177729	45	h	h	a	h	h	h	h		4B	AX-94570846	45	a	h	a	h	h	a	a													AX-94676080	a	h	a	h	h	a	a
											5AL	AX-94513770	46	a	h	a	h	h	a	a													AX-95177900	a	h	a	h	h	a	a
											4BL	AX-94510113	47	a	h	a	h	h	a	a													AX-94570846	a	h	a	h	h	a	a
											5AL	AX-94731707	48	a	h	a	h	h	a	a													AX-94513770	a	h	a	h	h	a	a
	TL= translocation line										5DL	AX-94827424	49	h	h	a	h	h	h	h													AX-94510113	a	h	a	h	h	a	a
	Cf= centric fusion										5DL	AX-95252169	50	h	h	a	h	h	h	h													AX-94731707	a	h	a	h	h	a	a
	telo= telocentric chromosome										5DL	AX-94609753	51	h	h	a	h	h	h	h
											5DL	AX-95177729	52	h	h	a	h	h	h	h													Markers on Jr + JVs
																																	AX-94697400	a	h	h	a	a	h	a
																																	AX-94729687	a	h	h	a	a	h	a
																																	AX-95214091	a	h	h	a	a	h	a
			SNPs positions on IWGSC Refseq1 sequence																														AX-95177571	a	h	h	a	a	h	a
	AX-94473146	1			chr5B	87977300	chr5D	78119007				AX-94473146	1			chr5B	87977300	chr5D	78119007				AX-94418907	1					chr5D	3031797			AX-94496899	a	h	h	a	a	h	a
	AX-94418907	2					chr5D	3031797				AX-94418907	2					chr5D	3031797				AX-95165242	2	chr5A	1604085	chrUn	66381934	chr5D	7002930			AX-94593232	a	h	h	a	a	h	h
	AX-95165242	3	chr5A	1604085	chrUn	66381934	chr5D	7002930				AX-95165242	3	chr5A	1604085	chrUn	66381934	chr5D	7002930				AX-94529060	3	chr5A	78961499	chr5B	91191228	chr5D	84316069			AX-95144129	a	h	a	h	a	h	h
	AX-94529060	4	chr5A	78961499	chr5B	91191228	chr5D	84316069				AX-94529060	4	chr5A	78961499	chr5B	91191228	chr5D	84316069				AX-94666267	4	chr5A	100619227	chr5B	108795954	chr5D	100034283			AX-95179109	a	h	a	h	a	h	h
	AX-94666267	5	chr5A	100619227	chr5B	108795954	chr5D	100034283				AX-94666267	5	chr5A	100619227	chr5B	108795954	chr5D	100034283				AX-94726791	5	chr5A	73833826	chr5B	86255420	chr5D	77054233			AX-94686719	a	h	a	h	a	h	h
	AX-94726791	6	chr5A	73833826	chr5B	86255420	chr5D	77054233				AX-94504858	6	chr5A	38725410	chr5B	51832208	chr5D	49106563				AX-94489520	6	chr5A	113607444							AX-94448052	a	h	a	h	h	h	h
	AX-94489520	7	chr5A	113607444								AX-94666338	7	chr5A	40720512	chr5B	54702913	chr5D	51686697				AX-94642485	7	chr5A	130142540	chr5B	133015840	chr5D	119813789			AX-94614153	a	h	a	h	h	h	h
	AX-94642485	8	chr5A	130142540	chr5B	133015840	chr5D	119813789				AX-94697400	8	chr5A	64959048	chr5B	81484123	chr5D	72500650				AX-94955834	8	chr5A	169299771	chr5B	147436473	chr5D	135658443			AX-94551299	a	h	a	h	h	h	h
	AX-94955834	9	chr5A	169299771	chr5B	147436473	chr5D	135658443				AX-95192799	9	chr5A	79284597	chr5B	92233462	chr5D	84900418				AX-94697400	9	chr5A	64959048	chr5B	81484123	chr5D	72500650			AX-95090398	a	h	a	h	h	h	h
	AX-94999851	10	chr5A	41351591	chr5B	55311191	chr5D	52257566				AX-94729687	10	chr5A	85819979	chr5B	97491697	chr5D	92141299				AX-94729687	10	chr5A	85819979	chr5B	97491697	chr5D	92141299			AX-95117413	a	h	a	h	h	h	h
	AX-94606166	11	chr5A	52441824	chr5B	67538401	chr5D	63109283				AX-95214091	11	chr5A	92174101	chr5B	103317935	chr5D	97037155				AX-95214091	11	chr5A	92174101	chr5B	103317935	chr5D	97037155			AX-94674089	a	h	a	h	h	h	h
	AX-94556848	12	chr5A	121115349	chr5B	126296379	chr5D	115023061				AX-95177571	12	chr5A	100619225	chr5B	108795952	chr5D	100034281				AX-95177571	12	chr5A	100619225	chr5B	108795952	chr5D	100034281			AX-95098994	a	h	a	h	h	h	h
	AX-95192654	13	chr5A	126918992	chr5B	129250641	chr5D	117904422				AX-95186209	13	chr5A	110667364	chr5B	117901763	chr5D	107782628				AX-94496899	13	chr5A	212218882	chr5B	157383777	chr5D	179947346			AX-94497385	a	h	a	h	h	h	h
	AX-94537388	14	chr5A	158967276	chr5B	146278415	chr5D	134796144				AX-94907931	14	chr5A	127985230	chr5B	130728673	chr5D	118499054				AX-94593232	14	chr5A	220962313	chr5B	152522264	chr5D	169548529
	AX-94942693	15					chr5D	159611779				AX-94418584	15	chr5A	134096604	chr5B	134927463	chr5D	122208004				AX-95144129	15	chr5A	239527924	chr5B	208521395	chr5D	204321328			Markers on Jvs +St
	AX-94545883	16	chr5A	228886543	chr5B	213471741	chr5D	191260292				AX-94622909	16	chr5A	173115023	chr5B	163089990	chr5D	184039993				AX-95179109	16	chr5A	303285621	chr5B	243919794	chr5D	221314155			AX-94726791	h	a	a	a	a	h	a
	AX-94983016	17	chr5A	227707889	chr5B	209650704	chr5D	198952444				AX-95219822	17	chr5A	199216144	chr5B	161084971	chr5D	187960066				AX-94686719	17	chr5A	313906267	chr5B	263546471	chr5D	239940586			AX-94489520	h	a	a	a	a	h	a
	AX-94853831	18	chr5A	265275441	chr5B	219812681	chr5D	206592303				AX-94496899	18	chr5A	212218882	chr5B	157383777	chr5D	179947346				AX-94448052	18	chr5A	477223163	chr5B	449130967	chr5D	376179472			AX-94642485	h	a	a	a	a	h	a
	AX-95223980	19	chr5A	334744589	chr5B	284000096	chr5D	251954679				AX-94947281	19	chr5A	220961907	chr5B	152521858	chr5D	169548123				AX-94614153	19	chr5A	492903934	chr5B	469830416	chr5D	389596935			AX-94955834	h	a	a	a	a	h	a
	AX-94879454	20	chr5A	335296876	chr5B	285043255	chr5D	252621197				AX-94593232	20	chr5A	220962313	chr5B	152522264	chr5D	169548529				AX-94551299	20	chr5A	534243024	chr5B	506949871	chr5D	420871045			AX-94842627	h	a	a	a	a	h	h
	AX-94797662	21	chr5A	380219602	chr5B	326912669	chr5D	287802827				AX-94673656	21	chr5A	227713242	chr5B	209645362	chr5D	198957715				AX-95090398	21	chr5A	547038756	chr5B	498540550	chr5D	431909673			AX-94388662	h	a	a	a	a	h	h
	AX-94949286	22	chr3A	501883861	chr6B	346621589	chr7D	429438207				AX-95144129	22	chr5A	239527924	chr5B	208521395	chr5D	204321328				AX-95117413	22	chr5A	558671935	chr5B	538710554	chr5D	442489653			AX-95125639	h	a	a	a	a	h	h
	AX-94507804	23	chr3A	501883830	chr6B	346621621	chr7D	429438176				AX-95179109	23	chr5A	303285621	chr5B	243919794	chr5D	221314155				AX-94674089	23	chr5A	600210940	chr5B	589581612	chr5D	481165371			AX-94677740	h	a	a	a	a	h	h
	AX-94434438	24	chr3A	501883925	chr6B	346621521	chr7D	429438276				AX-94686719	24	chr5A	313906267	chr5B	263546471	chr5D	239940586				AX-95098994	24	chr5A	635779043	chr5B	639483792	chr5D	508118764			AX-94451946	h	a	a	a	a	h	h
	AX-94853803	25	chr5A	380224542	chr5B	326916993	chr5D	287807595				AX-94944074	25	chr5A	315494725	chr5B	266004155	chr5D	238712742				AX-94497385	25	chr5A	641731205	chr5B	644887966	chr5D	513975581			AX-94759089	h	a	a	a	a	h	h
	AX-94828052	26	chr5A	381701942	chr5B	327743688	chr5D	288352855				AX-94381843	26			chr5B	298693071	chr5D	265548512				AX-94842627	26	chr5A	227707989	chr5B	209650604	chr5D	198952544			AX-94666266	h	a	a	a	a	h	h
	AX-94568365	27	chr5A	386699557	chr5B	335203208	chr5D	293658623				AX-95238231	27	chr5A	444265482	chr5B	403544985	chr5D	343288241				AX-94388662	27	chr5A	362794117	chr5B	309029644	chr5D	273533107			AX-95133515	h	a	a	a	a	h	h
	AX-94589335	28	chr5A	416599769	chr5B	372094634	chr5D	320886486				AX-95208763	28	chr2A	393512411								AX-95125639	28	chr5A	366248324	chr5B	315183030	chr5D	277260293			AX-94450794	h	a	a	a	a	h	h
	AX-94437376	29	chr5A	462155106	chr5B	427535316	chr5D	361650108				AX-94448052	29	chr5A	477223163	chr5B	449130967	chr5D	376179472				AX-94677740	29	chr5A	453344464	chr5B	415936501	chr5D	352694084			AX-94689928	h	a	a	a	a	h	h
	AX-94691492	30	chr5A	480284644	chr5B	455734191	chr5D	379790147				AX-95102303	30	chr5A	477435749	chr5B	449750883	chr5D	376662754				AX-94451946	30	chr5A	494870808	chr5B	471859840	chr5D	391737025			AX-94490226	h	a	a	a	a	h	h
	AX-94842627	31	chr5A	227707989	chr5B	209650604	chr5D	198952544				AX-94614153	31	chr5A	492903934	chr5B	469830416	chr5D	389596935				AX-94759089	31	chr5A	502526761	chr5B	477068083	chr5D	397013963
	AX-94388662	32	chr5A	362794117	chr5B	309029644	chr5D	273533107				AX-94389059	32					chr2D	47306921				AX-94666266	32	chr5A	505510100	chr5B	479833344	chr5D	399952771			Markers on Jr +St
	AX-95125639	33	chr5A	366248324	chr5B	315183030	chr5D	277260293				AX-94699266	33	chr5A	524732657	chr5B	497004227	chr5D	412620754				AX-95133515	33			chr5B	536799220	chr5D	441122621			AX-94473146	h	h	h	a	a	a	a
	AX-94677740	34	chr5A	453344464	chr5B	415936501	chr5D	352694084				AX-94551299	34	chr5A	534243024	chr5B	506949871	chr5D	420871045				AX-94450794	34	chr5A	607681852	chr5B	599653848	chr5D	487289205
	AX-94451946	35	chr5A	494870808	chr5B	471859840	chr5D	391737025				AX-95090398	35	chr5A	547038756	chr5B	498540550	chr5D	431909673				AX-94689928	35	chr4A	632858791	chr5B	677880899	chr5D	537393938			Markers on Jr+Jvs+St
	AX-94759089	36	chr5A	502526761	chr5B	477068083	chr5D	397013963				AX-95117413	36	chr5A	558671935	chr5B	538710554	chr5D	442489653				AX-94490226	36	chr4A	610484922	chr5B	704883334	chr5D	562158553			AX-94418907	h	h	h	a	a	h	a
	AX-94666266	37	chr5A	505510100	chr5B	479833344	chr5D	399952771				AX-94508767	37	chr5A	596448561	chr5B	584821846	chr5D	476940873				AX-94827424	37	chr5A	284695280	chr5B	231732922	chr5D	215878617			AX-95165242	h	h	h	a	a	h	a
	AX-95133515	38			chr5B	536799220	chr5D	441122621				AX-94409963	38	chr5A	599218908			chr5D	480476392				AX-95252169	38	chr5A	423055573	chr5B	377387916	chr5D	324969367			AX-94529060	h	h	h	a	a	h	a
	AX-94450794	39	chr5A	607681852	chr5B	599653848	chr5D	487289205				AX-94674089	39	chr5A	600210940	chr5B	589581612	chr5D	481165371				AX-94609753	39	chr5A	488416186	chr5B	464592855	chr5D	386736273			AX-94666267	h	h	h	a	a	h	a
	AX-94689928	40	chr4A	632858791	chr5B	677880899	chr5D	537393938				AX-94888820	40	chr5A	610222770	chr5B	602836010	chr5D	489182840				AX-95177729	40			chr5B	539285878	chr5D	443004799			AX-94827424	h	h	a	a	a	h	h
	AX-94490226	41	chr4A	610484922	chr5B	704883334	chr5D	562158553				AX-94676080	41	chr5A	611340871	chr5B	603955451	chr5D	490216314														AX-95252169	h	h	a	h	h	h	h
	AX-94827424	42	chr5A	284695280	chr5B	231732922	chr5D	215878617				AX-95177900	42	chr5A	615318478	chr5B	607876161	chr5D	492559651														AX-94609753	h	h	a	h	h	h	h
	AX-95252169	43	chr5A	423055573	chr5B	377387916	chr5D	324969367				AX-95098994	43	chr5A	635779043	chr5B	639483792	chr5D	508118764														AX-95177729	h	h	a	h	h	h	h
	AX-94609753	44	chr5A	488416186	chr5B	464592855	chr5D	386736273				AX-94497385	44	chr5A	641731205	chr5B	644887966	chr5D	513975581
	AX-95177729	45			chr5B	539285878	chr5D	443004799				AX-94570846	45	chr5A	659879073	chr4B	612261416
												AX-94513770	46	chr5A	664274643	chr4B	615338511	chr4D	484087523
												AX-94510113	47			chr4B	623226808
												AX-94731707	48	chr5A	676592116	chr4B	637387215	chr4D	497030139
												AX-94827424	49	chr5A	284695280	chr5B	231732922	chr5D	215878617
												AX-95252169	50	chr5A	423055573	chr5B	377387916	chr5D	324969367
												AX-94609753	51	chr5A	488416186	chr5B	464592855	chr5D	386736273
												AX-95177729	52			chr5B	539285878	chr5D	443004799

## Sheet: Group 6_all
			GISH	_	GISH	GISH	GISH	_	GISH	_	_					GISH	_	GISH	GISH	GISH	_	GISH	_	_					GISH	_	GISH	GISH	GISH	_	GISH	_	_			GISH	_	GISH	GISH	GISH	_	GISH	_	_
			6St	6St Tl	6Jr	6Jr-S Cf	6Jr-L Cf	6Jvs+6Jr	6St-6Jvs Tl	6Jvs	6St+6Jvs					6St	6St Tl	6Jr	6Jr-S Cf	6Jr-L Cf	6Jvs+6Jr	6St-6Jvs Tl	6Jvs	6St+6Jvs					6St	6St Tl	6Jr	6Jr-S Cf	6Jr-L Cf	6Jvs+6Jr	6St-6Jvs Tl	6Jvs	6St+6Jvs			6St	6St Tl	6Jr	6Jr-S Cf	6Jr-L Cf	6Jvs+6Jr	6St-6Jvs Tl	6Jvs	6St+6Jvs
Best BLAST hit	name=Chr6St		BC3-333B	BC2-462A	BC3-285B	BC2F1-181A	BC2F1-181C	BC2-455C	BC3-335B	BC2F1-178A	BC2-460A		Best BLAST hit*	name=Chr6Jr		BC3-333B	BC2-462A	BC3-285B	BC2F1-181A	BC2F1-181C	BC2-455C	BC3-335B	BC2F1-178A	BC2-460A		Best BLAST hit*	name=Chr6Jvs		BC3-333B	BC2-462A	BC3-285B	BC2F1-181A	BC2F1-181C	BC2-455C	BC3-335B	BC2F1-178A	BC2-460A		name=Chr6St	BC3-333B	BC2-462A	BC3-285B	BC2F1-181A	BC2F1-181C	BC2-455C	BC3-335B	BC2F1-178A	BC2-460A
6BS	AX-95185836	1	h	a	a	a	a	h	h	h	h		6BS	AX-94738004	1	a	a	h	h	a	h	h	h	h		6BS	AX-95185836	1	h	a	a	a	a	h	h	h	h		Markers only on St
6AS	AX-94679663	2	h	a	a	a	a	h	h	h	h		6AS	AX-94721634	2	a	a	h	h	a	h	h	h	h		6AS	AX-94679663	2	h	a	a	a	a	h	h	h	h		AX-94889864	h	h	a	a	a	a	h	a	h
6BS	AX-95216821	3	h	a	a	a	a	h	h	h	h		6DS	AX-94491150	3	a	a	h	h	a	h	a	a	a		6BS	AX-95216821	3	h	a	a	a	a	h	h	h	h		AX-94761183	h	h	a	a	a	a	h	a	h
6AS	AX-86167869	4	h	a	a	a	a	h	h	h	h		6DS	AX-94896638	4	a	a	h	h	a	h	h	h	h		6AS	AX-86167869	4	h	a	a	a	a	h	h	h	h		AX-94478906	h	h	a	a	a	a	h	a	h
6BS	AX-95193195	5	h	a	a	a	a	h	h	h	h		6DS	AX-95092865	5	a	a	h	h	a	h	a	a	a		6BS	AX-95193195	5	h	a	a	a	a	h	h	h	h		AX-94993115	h	h	a	a	a	a	h	a	h
6DS	AX-95183306	6	h	a	a	a	a	h	h	h	h		6BS	AX-94734337	6	a	a	h	h	a	h	a	a	a		6DS	AX-95183306	6	h	a	a	a	a	h	h	h	h		AX-94682046	h	h	a	a	a	a	h	a	h
6DS	AX-94699879	7	h	a	a	a	a	h	h	h	h		6BS	AX-94617479	7	a	a	h	h	a	h	a	a	a		6DS	AX-94699879	7	h	a	a	a	a	h	h	h	h		AX-94549826	h	h	a	a	a	a	h	a	h
6BS	AX-94876114	8	h	a	a	a	a	h	h	h	h		6BS	AX-95198819	8	a	a	h	h	a	h	a	a	a		6BS	AX-94876114	8	h	a	a	a	a	h	h	h	h
6BL	AX-94478095	9	h	h	a	a	a	h	h	h	h		6AS	AX-94786288	9	a	a	h	h	a	h	h	h	h		6BL	AX-94478095	9	h	h	a	a	a	h	h	h	h		Markers only on Jr
6BL	AX-94562499	10	h	h	a	a	a	h	h	h	h		6AS	AX-94468557	10	a	a	h	h	a	h	a	a	a		6BL	AX-94562499	10	h	h	a	a	a	h	h	h	h		AX-94491150	a	a	h	h	a	h	a	a	a
6DL	AX-94551285	11	h	h	a	a	a	h	h	h	h		6AS	AX-95128511	11	a	a	h	h	a	h	a	a	a		6DL	AX-94551285	11	h	h	a	a	a	h	h	h	h		AX-95092865	a	a	h	h	a	h	a	a	a
6DS	AX-94642161	12	h	h	a	a	a	h	h	h	h		6DS	AX-95154799	12	a	a	h	h	a	h	a	a	a		6DS	AX-94642161	12	h	h	a	a	a	h	h	h	h		AX-94734337	a	a	h	h	a	h	a	a	a
6DS	AX-95194625	13	h	h	a	a	a	h	h	h	h		6BS	AX-94749505	13	a	a	h	h	a	h	a	a	a		6DS	AX-95194625	13	h	h	a	a	a	h	h	h	h		AX-94617479	a	a	h	h	a	h	a	a	a
6BL	AX-94889864	14	h	h	a	a	a	a	h	a	h		6DS	AX-94622062	14	a	a	h	h	a	h	a	a	a		6BS	AX-94738004	14	a	a	h	h	a	h	h	h	h		AX-95198819	a	a	h	h	a	h	a	a	a
6BL	AX-94761183	15	h	h	a	a	a	a	h	a	h		6AS	AX-94629948	15	a	a	h	h	a	h	a	a	a		6AS	AX-94721634	15	a	a	h	h	a	h	h	h	h		AX-94468557	a	a	h	h	a	h	a	a	a
6AL	AX-94478906	16	h	h	a	a	a	a	h	a	h		6BS	AX-94424522	16	a	a	h	h	a	h	h	h	h		6B	AX-94412837	16	a	a	h	h	a	h	h	h	h		AX-95128511	a	a	h	h	a	h	a	a	a
6BL	AX-94993115	17	h	h	a	a	a	a	h	a	h		6BS	AX-94682982	17	a	a	h	h	a	h	a	a	a		6DS	AX-94896638	17	a	a	h	h	a	h	h	h	h		AX-95154799	a	a	h	h	a	h	a	a	a
6AL	AX-94682046	18	h	h	a	a	a	a	h	a	h		6AS	AX-94446593	18	a	a	h	h	a	h	a	a	a		6AS	AX-94786288	18	a	a	h	h	a	h	h	h	h		AX-94749505	a	a	h	h	a	h	a	a	a
6DL	AX-94549826	19	h	h	a	a	a	a	h	a	h		6BS	AX-94647718	19	a	a	h	h	a	h	a	a	a		6BS	AX-94424522	19	a	a	h	h	a	h	h	h	h		AX-94622062	a	a	h	h	a	h	a	a	a
6BL	AX-94842917	20	h	h	a	a	a	h	h	h	h		6AS	AX-94828148	20	a	a	h	h	a	h	h	h	h		6AS	AX-94828148	20	a	a	h	h	a	h	h	h	h		AX-94629948	a	a	h	h	a	h	a	a	a
6BL	AX-94444841	21	h	h	a	a	a	h	h	h	h		6AS	AX-94932402	21	a	a	h	h	a	h	a	a	a		6DS	AX-95000886	21	a	a	h	h	a	h	h	h	h		AX-94682982	a	a	h	h	a	h	a	a	a
6BL	AX-94419941	22	h	h	a	a	a	h	h	h	h		6DS	AX-95000886	22	a	a	h	h	a	h	h	h	h		6DS	AX-95202819	22	a	a	h	h	a	h	h	h	h		AX-94446593	a	a	h	h	a	h	a	a	a
6DL	AX-95241997	23	h	h	a	a	a	h	h	h	h		6BS	AX-94505868	23	a	a	h	h	a	h	a	a	a		6BL	AX-95012505	23	a	a	h	a	h	h	h	h	h		AX-94647718	a	a	h	h	a	h	a	a	a
6BL	AX-94964128	24	h	h	a	a	a	h	h	h	h		6DS	AX-95202819	24	a	a	h	h	a	h	h	h	h		6DL	AX-94536363	24	a	a	h	a	h	h	h	h	h		AX-94932402	a	a	h	h	a	h	a	a	a
6DL	AX-94925103	25	h	h	a	a	a	h	h	h	h		6B	AX-94412837	25	a	a	h	h	a	h	h	h	h		6BL	AX-94541273	25	a	a	h	a	h	h	a	h	h		AX-94505868	a	a	h	h	a	h	a	a	a
6DL	AX-94577111	26	h	h	a	a	a	h	h	h	h		7AS	AX-95252325	26	a	a	h	a	h	h	a	a	a		6DL	AX-94956915	26	a	a	h	a	h	h	a	h	h		AX-95223978	a	a	h	a	h	h	a	a	a
6DL	AX-94784206	27	h	h	a	a	a	h	h	h	h		4DS	AX-94595954	27	a	a	h	a	h	h	a	a	a		6BL	AX-95248020	27	a	a	h	a	h	h	a	h	h		AX-95180229	a	a	h	a	h	h	a	a	a
													6DL	AX-95223978	28	a	a	h	a	h	h	a	a	a		6AL	AX-94935112	28	a	a	h	a	h	h	a	h	h		AX-95252325	a	a	h	a	h	h	a	a	a
													6AL	AX-95180229	29	a	a	h	a	h	h	a	a	a		6DL	AX-95153526	29	a	a	h	a	h	h	a	h	h		AX-94980554	a	a	h	a	h	h	a	a	a
TL= translocation line													6DL	AX-94536363	30	a	a	h	a	h	h	h	h	h		6BL	AX-94711592	30	a	a	h	a	h	h	a	h	h		AX-94408337	a	a	h	a	h	h	a	a	a
Cf= centric fusion													6BL	AX-95012505	31	a	a	h	a	h	h	h	h	h		6BL	AX-94798820	31	a	a	h	a	h	h	a	h	h		AX-95630343	a	a	h	a	h	h	a	a	a
telo= telocentric chromosome													6BL	AX-94541273	32	a	a	h	a	h	h	a	h	h		6DL	AX-94779413	32	a	a	h	a	h	h	a	h	h		AX-94595954	a	a	h	a	h	h	a	a	a
													6AL	AX-94980554	33	a	a	h	a	h	h	a	a	a		6BL	AX-94842917	33	h	h	a	a	a	h	h	h	h		AX-94591017	a	a	h	a	h	h	a	a	a
													6AL	AX-94408337	34	a	a	h	a	h	h	a	a	a		6BL	AX-94444841	34	h	h	a	a	a	h	h	h	h		AX-94831273	a	a	h	a	h	h	a	a	a
													6DL	AX-94956915	35	a	a	h	a	h	h	a	h	h		6BL	AX-94419941	35	h	h	a	a	a	h	h	h	h		AX-94420467	a	a	h	a	h	h	a	a	a
													6AL	AX-95630343	36	a	a	h	a	h	h	a	a	a		6DL	AX-95241997	36	h	h	a	a	a	h	h	h	h		AX-95173889	a	a	h	a	h	h	a	a	a
													6BL	AX-95248020	37	a	a	h	a	h	h	a	h	h		6BL	AX-94964128	37	h	h	a	a	a	h	h	h	h		AX-94919784	a	a	h	a	h	h	a	a	a
													6AL	AX-94935112	38	a	a	h	a	h	h	a	h	h		6DL	AX-94925103	38	h	h	a	a	a	h	h	h	h
													6DL	AX-95153526	39	a	a	h	a	h	h	a	h	h		6DL	AX-94577111	39	h	h	a	a	a	h	h	h	h		Markers on Jr + JVs
													6BL	AX-94711592	40	a	a	h	a	h	h	a	h	h		6DL	AX-94784206	40	h	h	a	a	a	h	h	h	h		AX-94738004	a	a	h	h	a	h	h	h	h
													6DL	AX-94831273	41	a	a	h	a	h	h	a	a	a															AX-94721634	a	a	h	h	a	h	h	h	h
													6BL	AX-94420467	42	a	a	h	a	h	h	a	a	a															AX-94412837	a	a	h	h	a	h	h	h	h
													6DL	AX-95173889	43	a	a	h	a	h	h	a	a	a															AX-94896638	a	a	h	h	a	h	h	h	h
													6BL	AX-94798820	44	a	a	h	a	h	h	a	h	h															AX-94786288	a	a	h	h	a	h	h	h	h
													6DL	AX-94779413	45	a	a	h	a	h	h	a	h	h															AX-94424522	a	a	h	h	a	h	h	h	h
													6AL	AX-94919784	46	a	a	h	a	h	h	a	a	a															AX-94828148	a	a	h	h	a	h	h	h	h
													5BS	AX-94591017	47	a	a	h	a	h	h	a	a	a															AX-95000886	a	a	h	h	a	h	h	h	h
																																							AX-95202819	a	a	h	h	a	h	h	h	h
			SNPs positions on IWGSC Refseq1 sequence																																				AX-94536363	a	a	h	a	h	h	h	h	h
	AX-95185836	1	chr6A	34980951	chr6B	64232118	chrUn	103793970						AX-94738004	1	chr6A	6739570	chr6B	12672302	chr6D	7106136						AX-95185836	1	chr6A	34980951	chr6B	64232118	chrUn	103793970					AX-95012505	a	a	h	a	h	h	h	h	h
	AX-94679663	2	chr6A	57725708	chrUn	19474646								AX-94721634	2	chr6A	16571181	chr6B	28524341	chr6D	16295708						AX-94679663	2	chr6A	57725708	chrUn	19474646							AX-94541273	a	a	h	a	h	h	a	h	h
	AX-95216821	3	chr6A	79263855	chr6B	135846889	chr6D	62109342						AX-94491150	3					chr6D	22185363						AX-95216821	3	chr6A	79263855	chr6B	135846889	chr6D	62109342					AX-94956915	a	a	h	a	h	h	a	h	h
	AX-86167869	4	chr6A	90032550	chr6B	147961353	chr6D	73587857						AX-94896638	4	chr4A	668005131	chr6B	39327567	chr6D	23450130						AX-86167869	4	chr6A	90032550	chr6B	147961353	chr6D	73587857					AX-95248020	a	a	h	a	h	h	a	h	h
	AX-95193195	5	chr6A	97808927	chr6B	155759784	chr6D	81230791						AX-95092865	5	chr6A	22695709	chr6B	39198322	chr6D	23472505						AX-95193195	5	chr6A	97808927	chr6B	155759784	chr6D	81230791					AX-94935112	a	a	h	a	h	h	a	h	h
	AX-95183306	6	chr6A	110348253	chr6B	175726894	chr6D	91567850						AX-94734337	6	chr6A	26963056	chr6B	46766225	chrUn	96930623						AX-95183306	6	chr6A	110348253	chr6B	175726894	chr6D	91567850					AX-95153526	a	a	h	a	h	h	a	h	h
	AX-94699879	7	chr6A	183368820	chr6B	240043438	chr6D	140087804						AX-94617479	7			chr6B	46960535								AX-94699879	7	chr6A	183368820	chr6B	240043438	chr6D	140087804					AX-94711592	a	a	h	a	h	h	a	h	h
	AX-94876114	8	chr6A	258141313	chr6B	309746964	chr6D	163836156						AX-95198819	8			chr6B	61793006								AX-94876114	8	chr6A	258141313	chr6B	309746964	chr6D	163836156					AX-94798820	a	a	h	a	h	h	a	h	h
	AX-94478095	9	chr6A	297626053	chr6B	343040335	chr6D	218383752						AX-94786288	9	chr6A	48559897	chr6B	85790575	chr6D	36822027						AX-94478095	9	chr6A	297626053	chr6B	343040335	chr6D	218383752					AX-94779413	a	a	h	a	h	h	a	h	h
	AX-94562499	10	chr6A	322998134	chr6B	348701396	chr6D	262270846						AX-94468557	10	chr6A	58150813	chr6B	94000056	chr6D	42564347						AX-94562499	10	chr6A	322998134	chr6B	348701396	chr6D	262270846
	AX-94551285	11	chr6A	319201903	chr6B	376289834	chr6D	239043975						AX-95128511	11	chr6A	60431236	chr6B	115700210	chr6D	46847093						AX-94551285	11	chr6A	319201903	chr6B	376289834	chr6D	239043975					Markers on Jvs +St
	AX-94642161	12	chr6A	259771208	chr6B	389239186	chr6D	187500131						AX-95154799	12			chr6B	117516291	chr6D	47806857						AX-94642161	12	chr6A	259771208	chr6B	389239186	chr6D	187500131					AX-95185836	h	a	a	a	a	h	h	h	h
	AX-95194625	13	chr6A	299335497	chr6B	396914958	chr6D	193253515						AX-94749505	13	chr6A	71537211	chr6B	127604655	chr6D	56909294						AX-95194625	13	chr6A	299335497	chr6B	396914958	chr6D	193253515					AX-94679663	h	a	a	a	a	h	h	h	h
	AX-94889864	14	chr6A	501480469	chr6B	541934503	chr6D	360321140						AX-94622062	14	chr6A	79950598	chr6B	136117889	chr6D	62502635						AX-94738004	14	chr6A	6739570	chr6B	12672302	chr6D	7106136					AX-95216821	h	a	a	a	a	h	h	h	h
	AX-94761183	15	chr6A	503767256	chr6B	545219370	chr6D	363060458						AX-94629948	15	chr6A	91899921										AX-94721634	15	chr6A	16571181	chr6B	28524341	chr6D	16295708					AX-86167869	h	a	a	a	a	h	h	h	h
	AX-94478906	16	chr6A	534962071										AX-94424522	16			chr6B	151131481								AX-94412837	16	chrUn	97256612									AX-95193195	h	a	a	a	a	h	h	h	h
	AX-94993115	17	chr6A	549229205	chr6B	603355419	chr6D	402490987						AX-94682982	17	chr6A	105181226	chr6B	165332268	chr6D	87280858						AX-94896638	17	chr4A	668005131	chr6B	39327567	chr6D	23450130					AX-95183306	h	a	a	a	a	h	h	h	h
	AX-94682046	18	chr6A	587556796										AX-94446593	18	chr6A	107215281	chr6B	171030023	chr6D	89069278						AX-94786288	18	chr6A	48559897	chr6B	85790575	chr6D	36822027					AX-94699879	h	a	a	a	a	h	h	h	h
	AX-94549826	19	chr6A	596581338	chr6B	684929498	chr6D	451036088						AX-94647718	19	chr6A	124719719	chr6B	189102108	chr6D	103604050						AX-94424522	19			chr6B	151131481							AX-94876114	h	a	a	a	a	h	h	h	h
	AX-94842917	20	chr6A	383472736	chr6B	417225541	chr6D	269117755						AX-94828148	20	chr6A	127880777	chr6B	191996793	chr6D	105574368						AX-94828148	20	chr6A	127880777	chr6B	191996793	chr6D	105574368					AX-94478095	h	h	a	a	a	h	h	h	h
	AX-94444841	21	chr6A	393543975	chr6B	436802691	chr6D	274345084						AX-94932402	21	chr6A	135247517	chr6B	199765840	chr6D	110884476						AX-95000886	21	chr6A	157027801	chr6B	219215347	chr6D	124143678					AX-94562499	h	h	a	a	a	h	h	h	h
	AX-94419941	22	chr6A	409091513	chr6B	471230084	chr6D	305358871						AX-95000886	22	chr6A	157027801	chr6B	219215347	chr6D	124143678						AX-95202819	22	chr6A	200946713	chr6B	258755839	chr6D	144606266					AX-94551285	h	h	a	a	a	h	h	h	h
	AX-95241997	23	chr6A	473364181	chr6B	486512179	chr6D	333802639						AX-94505868	23	chr6A	200946628	chr6B	258755758	chr6D	144606181						AX-95012505	23	chr6A	410580334	chr6B	472607002	chr6D	304739293					AX-94642161	h	h	a	a	a	h	h	h	h
	AX-94964128	24	chr6A	516416101	chr6B	561160305	chr6D	375030142						AX-95202819	24	chr6A	200946713	chr6B	258755839	chr6D	144606266						AX-94536363	24					chr6D	290319933					AX-95194625	h	h	a	a	a	h	h	h	h
	AX-94925103	25	chr6A	562690546	chr6B	632183132	chr6D	419270377						AX-94412837	25	chrUn	97256612										AX-94541273	25	chr6A	499645351	chr6B	539054761	chr6D	357567621					AX-94842917	h	h	a	a	a	h	h	h	h
	AX-94577111	26			chr6B	664221166	chr6D	438896329						AX-95252325	26	chr7A	242552278	chr6B	262837250	chr3A	576909857						AX-94956915	26	chr6A	525993962	chr6B	574021945	chr6D	383746882					AX-94444841	h	h	a	a	a	h	h	h	h
	AX-94784206	27	chr6A	597832420	chr6B	686416194	chr6D	451908948						AX-94595954	27	chr2A	362794580			chr4D	43400307						AX-95248020	27	chr6A	531278378	chr6B	576849699	chr6D	386220950					AX-94419941	h	h	a	a	a	h	h	h	h
														AX-95223978	28					chr6D	261700765						AX-94935112	28	chr6A	533399281	chr6B	579530641	chr6D	388117757					AX-95241997	h	h	a	a	a	h	h	h	h
														AX-95180229	29	chr6A	381080345	chr7A	5390235	chr6D	267524702						AX-95153526	29	chr6A	543941041	chr6B	594656709	chr6D	397644887					AX-94964128	h	h	a	a	a	h	h	h	h
														AX-94536363	30					chr6D	290319933						AX-94711592	30	chr6A	550285894	chr6B	605554818	chr6D	403805215					AX-94925103	h	h	a	a	a	h	h	h	h
														AX-95012505	31	chr6A	410580334	chr6B	472607002	chr6D	304739293						AX-94798820	31	chr6A	593432386	chr6B	675438463	chr6D	446611801					AX-94577111	h	h	a	a	a	h	h	h	h
														AX-94541273	32	chr6A	499645351	chr6B	539054761	chr6D	357567621						AX-94779413	32			chr6B	686172660	chr6D	451763621					AX-94784206	h	h	a	a	a	h	h	h	h
														AX-94980554	33	chr6A	511039004	chr6B	555338288	chr6D	370042030						AX-94842917	33	chr6A	383472736	chr6B	417225541	chr6D	269117755
														AX-94408337	34	chr6A	522226135	chr6B	568256838	chr6D	380799391						AX-94444841	34	chr6A	393543975	chr6B	436802691	chr6D	274345084
														AX-94956915	35	chr6A	525993962	chr6B	574021945	chr6D	383746882						AX-94419941	35	chr6A	409091513	chr6B	471230084	chr6D	305358871
														AX-95630343	36	chr6A	530218887			chr6D	385702327						AX-95241997	36	chr6A	473364181	chr6B	486512179	chr6D	333802639
														AX-95248020	37	chr6A	531278378	chr6B	576849699	chr6D	386220950						AX-94964128	37	chr6A	516416101	chr6B	561160305	chr6D	375030142
														AX-94935112	38	chr6A	533399281	chr6B	579530641	chr6D	388117757						AX-94925103	38	chr6A	562690546	chr6B	632183132	chr6D	419270377
														AX-95153526	39	chr6A	543941041	chr6B	594656709	chr6D	397644887						AX-94577111	39			chr6B	664221166	chr6D	438896329
														AX-94711592	40	chr6A	550285894	chr6B	605554818	chr6D	403805215						AX-94784206	40	chr6A	597832420	chr6B	686416194	chr6D	451908948
														AX-94831273	41					chr6D	414468607
														AX-94420467	42			chr6B	645658866
														AX-95173889	43	chr6A	592447161	chr6B	672369273	chr6D	445770896
														AX-94798820	44	chr6A	593432386	chr6B	675438463	chr6D	446611801
														AX-94779413	45			chr6B	686172660	chr6D	451763621
														AX-94919784	46	chr6A	600676409	chr6B	690959873	chr6D	454485483
														AX-94591017	47	chr5B	137285018	chr7B	643145763

## Sheet: Group 7_all
			GISH	GISH	GISH	_	_	GISH+FISH	GISH	_					GISH	GISH	GISH	_	_	GISH+FISH	GISH	_					GISH	GISH	GISH	_	_	GISH+FISH	GISH	_			GISH	GISH	GISH	_	_	GISH+FISH	GISH	_
			7St	7St Tl	7Jr	7Jr+7Jvs	7Jvs	7Jvs-S Cf	7Jvs-S Cf	7Jvs-L					7St	7St Tl	7Jr	7Jr+7Jvs	7Jvs	7Jvs-S Cf	7Jvs-S Cf	7Jvs-L					7St	7St Tl	7Jr	7Jr+7Jvs	7Jvs	7Jvs-S Cf	7Jvs-S Cf	7Jvs-L			7St	7St Tl	7Jr	7Jr+7Jvs	7Jvs	7Jvs-S Cf	7Jvs-S CF	7Jvs-L Cf
			BC3-344A	BC2F1-180E	BC3F1-62A	BC2-455B	BC3-301A	BC2F1-179C	BC2F1-181A	BC2-689A					BC3-344A	BC2F1-180E	BC3F1-62A	BC2-455B	BC3-301A	BC2F1-179C	BC2F1-181A	BC2-689A					BC3-344A	BC2F1-180E	BC3F1-62A	BC2-455B	BC3-301A	BC2F1-179C	BC2F1-181A	BC2-689A			BC3-344A	BC2F1-180E	BC3F1-62A	BC2-455B	BC3-301A	BC2F1-179B	BC2F1-181A	BC2-689A
Best BLAST hit	name=Chr7St											Best BLAST hit*	name=Chr7Jr											Best BLAST hit*	name=Chr7Jvs
7BS	AX-95018673	1	h	h	h	h	a	a	a	a		7BS	AX-95018673	1	h	h	h	h	a	a	a	a		7BS	AX-95146499	1	h	h	a	h	h	h	h	a		Markers only on St
7DS	AX-94905259	2	h	h	h	h	a	a	a	a		7DS	AX-94905259	2	h	h	h	h	a	a	a	a		7DS	AX-94639884	2	h	h	a	h	h	h	h	a		AX-94711978	h	h	a	a	a	a	a	a
7DS	AX-94581390	3	h	h	h	h	a	a	a	a		7DS	AX-94581390	3	h	h	h	h	a	a	a	a		7DS	AX-95184301	3	h	h	a	h	h	h	h	a		AX-94470840	h	h	a	a	a	a	a	a
7DS	AX-94990981	4	h	h	h	h	a	a	a	a		7DS	AX-94990981	4	h	h	h	h	a	a	a	a		7AS	AX-94499775	4	h	h	a	h	h	h	h	a		AX-94472969	h	h	a	a	a	a	a	a
7BS	AX-94658455	5	h	h	h	h	a	a	a	a		7BS	AX-94658455	5	h	h	h	h	a	a	a	a		7DS	AX-94840539	5	h	h	a	h	h	h	h	a		AX-94959212	h	h	a	a	a	a	a	a
7BS	AX-95146499	6	h	h	a	h	h	h	h	a		7DS	AX-94405802	6	a	a	h	h	a	a	a	a		7DS	AX-94844748	6	h	h	a	h	h	h	h	a		AX-94631633	h	h	a	a	a	a	a	a
7DS	AX-94639884	7	h	h	a	h	h	h	h	a		7AS	AX-95244676	7	a	a	h	h	a	a	a	a		7BS	AX-94806898	7	a	a	h	h	h	h	h	a		AX-95171374	h	h	a	a	a	a	a	a
7DS	AX-95184301	8	h	h	a	h	h	h	h	a		7AS	AX-94901129	8	a	a	h	h	a	a	a	a		7DS	AX-95162927	8	a	a	h	h	h	h	h	a		AX-94533947	h	h	a	a	a	a	a	a
7AS	AX-94499775	9	h	h	a	h	h	h	h	a		7AS	AX-94456809	9	a	a	h	h	a	a	a	a		7BS	AX-94839360	9	a	a	h	h	h	h	h	a		AX-94385484	h	h	a	a	a	a	a	a
7DS	AX-94840539	10	h	h	a	h	h	h	h	a		7BS	AX-94806898	10	a	a	h	h	h	h	h	a		7BS	AX-94971835	10	a	a	h	h	h	h	h	a		AX-94880343	h	h	a	a	a	a	a	a
7DS	AX-94844748	11	h	h	a	h	h	h	h	a		7AS	AX-94795581	11	a	a	h	h	a	a	a	a		7DS	AX-94945788	11	a	a	h	h	h	h	h	a		AX-94523738	h	h	a	a	a	a	a	a
4AL	AX-94711978	12	h	h	a	a	a	a	a	a		7DS	AX-95162927	12	a	a	h	h	h	h	h	a		7DS	AX-94887274	12	a	a	h	h	h	h	h	a		AX-94999961	h	h	a	a	a	a	a	a
5DS	AX-94470840	13	h	h	a	a	a	a	a	a		7AS	AX-94889874	13	a	a	h	h	a	a	a	a		7BS	AX-94746890	13	a	a	h	h	h	h	h	a		AX-94855265	h	h	a	a	a	a	a	a
7DS	AX-94472969	14	h	h	a	a	a	a	a	a		7BS	AX-94839360	14	a	a	h	h	h	h	h	a		7DL	AX-94837134	14	a	a	h	h	h	h	h	h		AX-94652768	h	h	a	a	a	a	a	a
7DS	AX-94959212	15	h	h	a	a	a	a	a	a		7DS	AX-95256401	15	a	a	h	h	a	a	a	a		7AS	AX-95163202	15	h	h	a	h	h	h	h	h		AX-95145478	h	h	a	a	a	a	a	a
7BS	AX-94631633	16	h	h	a	a	a	a	a	a		7BS	AX-94703386	16	a	a	h	h	a	a	a	a		7DL	AX-94470271	16	h	h	a	h	h	a	a	h		AX-94867730	h	h	a	a	a	a	a	a
7BS	AX-95171374	17	h	h	a	a	a	a	a	a		7BS	AX-94971835	17	a	a	h	h	h	h	h	a		7AL	AX-94487259	17	h	h	a	h	h	a	a	h		AX-94708621	h	h	a	a	a	a	a	a
7BS	AX-94533947	18	h	h	a	a	a	a	a	a		7BS	AX-94457524	18	a	a	h	h	a	a	a	a		7BL	AX-94506247	18	h	h	a	h	h	a	a	h		AX-94979763	h	a	a	a	a	a	a	a
7BL	AX-94385484	19	h	h	a	a	a	a	a	a		7BS	AX-94440985	19	a	a	h	h	a	a	a	a		7DL	AX-94537796	19	h	h	h	h	h	a	a	h		AX-94923705	h	a	a	a	a	a	a	a
7AS	AX-94880343	20	h	h	a	a	a	a	a	a		7DS	AX-94945788	20	a	a	h	h	h	h	h	a		7DL	AX-94481365	20	h	h	h	h	h	a	a	h		AX-94484496	h	a	a	a	a	a	a	a
7AS	AX-95163202	21	h	h	a	h	h	h	h	h		7AS	AX-95214722	21	a	a	h	h	a	a	a	a		7AL	AX-94557793	21	a	a	h	h	h	a	a	h		AX-94409864	h	a	a	a	a	a	a	a
7DL	AX-94470271	22	h	h	a	h	h	a	a	h		7DS	AX-94887274	22	a	a	h	h	h	h	h	a		7DL	AX-94676243	22	a	a	h	h	h	a	a	h		AX-94969124	h	a	a	a	a	a	a	a
7AL	AX-94487259	23	h	h	a	h	h	a	a	h		7DS	AX-95017494	23	a	a	h	h	a	a	a	a		7BL	AX-94730568	23	a	a	h	h	h	a	a	h		AX-94699229	h	a	a	a	a	a	a	a
7BL	AX-94506247	24	h	h	a	h	h	a	a	h		7BS	AX-94746890	24	a	a	h	h	h	h	h	a		7DL	AX-94557142	24	a	a	h	h	h	a	a	h		AX-95685256	h	a	a	a	a	a	a	a
7DL	AX-94537796	25	h	h	a	h	h	a	a	h		7DS	AX-94674775	25	a	a	h	h	a	a	a	a		7BL	AX-95216246	25	h	a	a	h	h	a	a	h
7DL	AX-94481365	26	h	h	a	h	h	a	a	h		7DL	AX-94837134	26	a	a	h	h	h	h	h	h		7DL	AX-94511236	26	h	a	h	h	h	a	a	h		Markers only on Jr
7AL	AX-94867730	27	h	h	a	a	a	a	a	a		7DL	AX-95107279	27	a	a	h	h	a	a	a	a		7BL	AX-94999989	27	h	a	h	h	h	a	a	h		AX-94405802	a	a	h	h	a	a	a	a
7BL	AX-94708621	28	h	h	a	a	a	a	a	a		7AL	AX-94557793	28	a	a	h	h	h	a	a	h														AX-95244676	a	a	h	h	a	a	a	a
7DL	AX-94523738	29	h	h	a	a	a	a	a	a		7DL	AX-95182952	29	a	a	h	h	a	a	a	a														AX-94901129	a	a	h	h	a	a	a	a
7BL	AX-94999961	30	h	h	a	a	a	a	a	a		7BL	AX-94649688	30	a	a	h	h	a	a	a	a														AX-94456809	a	a	h	h	a	a	a	a
7BL	AX-94855265	31	h	h	a	a	a	a	a	a		7DL	AX-94721537	31	a	a	h	h	a	a	a	a														AX-94795581	a	a	h	h	a	a	a	a
7BL	AX-94652768	32	h	h	a	a	a	a	a	a		7AL	AX-94606716	32	a	a	h	h	a	a	a	a														AX-94889874	a	a	h	h	a	a	a	a
7BL	AX-95145478	33	h	h	a	a	a	a	a	a		7DL	AX-94543463	33	a	a	h	h	a	a	a	a														AX-95256401	a	a	h	h	a	a	a	a
7BL	AX-94979763	34	h	a	a	a	a	a	a	a		7BL	AX-94445159	34	a	a	h	h	a	a	a	a														AX-94703386	a	a	h	h	a	a	a	a
7DL	AX-94923705	35	h	a	a	a	a	a	a	a		2DS	AX-94639975	35	a	a	h	h	a	a	a	a														AX-94457524	a	a	h	h	a	a	a	a
7BL	AX-94484496	36	h	a	a	a	a	a	a	a		7DL	AX-94526306	36	a	a	h	h	a	a	a	a														AX-94440985	a	a	h	h	a	a	a	a
7DL	AX-94409864	37	h	a	a	a	a	a	a	a		7DL	AX-94676243	37	a	a	h	h	h	a	a	h														AX-95214722	a	a	h	h	a	a	a	a
7BL	AX-94969124	38	h	a	a	a	a	a	a	a		7BL	AX-94529741	38	a	a	h	h	a	a	a	a														AX-95017494	a	a	h	h	a	a	a	a
7DL	AX-94699229	39	h	a	a	a	a	a	a	a		7DL	AX-94701218	39	a	a	h	h	a	a	a	a														AX-94674775	a	a	h	h	a	a	a	a
7DL	AX-95685256	40	h	a	a	a	a	a	a	a		7DL	AX-94468312	40	a	a	h	h	a	a	a	a														AX-95107279	a	a	h	h	a	a	a	a
7BL	AX-95216246	41	h	a	a	h	h	a	a	h		7DL	AX-95239662	41	a	a	h	h	a	a	a	a														AX-95182952	a	a	h	h	a	a	a	a
7DL	AX-94511236	42	h	a	h	h	h	a	a	h		7BL	AX-94730568	42	a	a	h	h	h	a	a	h														AX-94649688	a	a	h	h	a	a	a	a
7BL	AX-94999989	43	h	a	h	h	h	a	a	h		7BL	AX-94438234	43	a	a	h	h	a	a	a	a														AX-94721537	a	a	h	h	a	a	a	a
7AL	AX-94453227	44	h	a	h	h	a	a	a	a		7DL	AX-95138960	44	a	a	h	h	a	a	a	a														AX-94606716	a	a	h	h	a	a	a	a
7BL	AX-94486291	45	h	a	h	h	a	a	a	a		7DL	AX-94723107	45	a	a	h	h	a	a	a	a														AX-94543463	a	a	h	h	a	a	a	a
												7DL	AX-94557142	46	a	a	h	h	h	a	a	h														AX-94445159	a	a	h	h	a	a	a	a
TL= translocation line												7DL	AX-94511236	47	h	a	h	h	h	a	a	h														AX-94639975	a	a	h	h	a	a	a	a
Cf= centric fusion												7BL	AX-94999989	48	h	a	h	h	h	a	a	h														AX-94526306	a	a	h	h	a	a	a	a
telo= telocentric chromosome												7AL	AX-94453227	49	h	a	h	h	a	a	a	a														AX-94529741	a	a	h	h	a	a	a	a
												7BL	AX-94486291	50	h	a	h	h	a	a	a	a														AX-94701218	a	a	h	h	a	a	a	a
																																				AX-94468312	a	a	h	h	a	a	a	a
			SNPs positions on IWGSC Refseq1 sequence																																	AX-95239662	a	a	h	h	a	a	a	a
	AX-95018673	1	chr7A	82142933	chr7B	26748291	chr7D	79490036					AX-95018673	1	chr7A	82142933	chr7B	26748291	chr7D	79490036					AX-95146499	1	chr7A	174125578	chr7B	137759525	chr7D	171254968				AX-94438234	a	a	h	h	a	a	a	a
	AX-94905259	2	chr7A	92965486	chr7B	42333332	chr7D	90954559					AX-94905259	2	chr7A	92965486	chr7B	42333332	chr7D	90954559					AX-94639884	2	chr7A	187370196	chr7B	152457919	chr7D	183683693				AX-95138960	a	a	h	h	a	a	a	a
	AX-94581390	3	chr7A	182544195	chr7B	144634324	chr7D	178558924					AX-94581390	3	chr7A	182544195	chr7B	144634324	chr7D	178558924					AX-95184301	3	chr7A	205414736	chr7B	159499511	chr7D	195595699				AX-94723107	a	a	h	h	a	a	a	a
	AX-94990981	4	chr7A	240018361	chr7B	199472172	chr7D	227960951					AX-94990981	4	chr7A	240018361	chr7B	199472172	chr7D	227960951					AX-94499775	4	chr7A	218185119	chr7B	196284837	chr7D	205890310
	AX-94658455	5	chr7A		chr7B	223155929	chr7D						AX-94658455	5	chr7A		chr7B	223155929	chr7D						AX-94840539	5	chr7A	263661912	chr7B	223157111	chr7D	246777986				Markers on Jr + JVs
	AX-95146499	6	chr7A	174125578	chr7B	137759525	chr7D	171254968					AX-94405802	6	chr7A		chr4A	642287570	chr7D	38689302					AX-94844748	6	chr7A	285623130	chr7B	240610560	chr7D	262985320				AX-94806898	a	a	h	h	h	h	h	a
	AX-94639884	7	chr7A	187370196	chr7B	152457919	chr7D	183683693					AX-95244676	7	chr7A	42076248	chr4A	649901921	chr7D	42644483					AX-94806898	7	chr7A	81447159	chr7B	25321967	chr7D	77987288				AX-95162927	a	a	h	h	h	h	h	a
	AX-95184301	8	chr7A	205414736	chr7B	159499511	chr7D	195595699					AX-94901129	8	chr7A	42076256	chr4A	649901932	chr7D	42644491					AX-95162927	8	chr7A	118114809	chr7B	72312416	chr7D	112787781				AX-94839360	a	a	h	h	h	h	h	a
	AX-94499775	9	chr7A	218185119	chr7B	196284837	chr7D	205890310					AX-94456809	9	chr7A	42076676	chr4A	650044562	chr7D	42649821					AX-94839360	9	chr7A	139474947	chr7B	104745946	chr7D	139798851				AX-94971835	a	a	h	h	h	h	h	a
	AX-94840539	10	chr7A	263661912	chr7B	223157111	chr7D	246777986					AX-94806898	10	chr7A	81447159	chr7B	25321967	chr7D	77987288					AX-94971835	10	chr7A	184258656	chr7B	145908700	chr7D	180021546				AX-94945788	a	a	h	h	h	h	h	a
	AX-94844748	11	chr7A	285623130	chr7B	240610560	chr7D	262985320					AX-94795581	11	chr7A	93210397	chr7B	43445969	chr7D	91657646					AX-94945788	11	chr7A	191763547	chr7B	154537602	chr7D	184812069				AX-94887274	a	a	h	h	h	h	h	a
	AX-94711978	12	chr7A	33326171	chr4A	692792422	chr7D	32644741					AX-95162927	12	chr7A	118114809	chr7B	72312416	chr7D	112787781					AX-94887274	12	chr7A	238964618	chr7B	198912728	chr7D	227118888				AX-94746890	a	a	h	h	h	h	h	a
	AX-94470840	13			chr2D	234308878	chr5D	67423481					AX-94889874	13	chr7A	122111249	chr7B	78524478	chr7D	117710294					AX-94746890	13	chr7A	254813480	chr7B	218535806	chr7D	242750143				AX-94837134	a	a	h	h	h	h	h	h
	AX-94472969	14	chr7A	63310052	chr4A	675926610	chr7D	58781356					AX-94839360	14	chr7A	139474947	chr7B	104745946	chr7D	139798851					AX-94837134	14	chr7A	410657458	chr7B	334270698	chr7D	369814279				AX-94557793	a	a	h	h	h	a	a	h
	AX-94959212	15	chr7A	91874478	chr7B	41779083	chr7D	90547408					AX-95256401	15	chr7A	149228516	chr7B	111284913	chr7D	148097304					AX-95163202	15	chr7A	353143173	chr7B	287918732	chr7D	342360571				AX-94676243	a	a	h	h	h	a	a	h
	AX-94631633	16	chr7A	183570501	chr7B	145001419	chr7D	178939958					AX-94703386	16	chr7A		chr7B	145002115	chr7D	178940654					AX-94470271	16	chr7A	393698978	chr7B	327073024	chr7D	363509222				AX-94730568	a	a	h	h	h	a	a	h
	AX-95171374	17	chr7A	231478116	chr7B	181008356	chr7D	219243599					AX-94971835	17	chr7A	184258656	chr7B	145908700	chr7D	180021546					AX-94487259	17	chr7A	427745960	chr7B	374698680	chr7D	379525343				AX-94557142	a	a	h	h	h	a	a	h
	AX-94533947	18	chr7A	288853936	chr7B	245043371	chr7D	264698879					AX-94457524	18	chr6A	117426408	chr7B	149327335	chr7D						AX-94506247	18	chr7A	442879174	chr7B	387619992	chr7D	390864809
	AX-94385484	19	chr7A	355617090	chr7B	342102812	chr7D	301977434					AX-94440985	19	chr4D	52530610	chr7B	151040355	chr7D	565134629					AX-94537796	19	chr7A	498519703	chr7B	464521252	chr7D	447017018				Markers on Jvs +St
	AX-94880343	20	chr7A	354357386	chr7B	277626347	chr7D	345532773					AX-94945788	20	chr7A	191763547	chr7B	154537602	chr7D	184812069					AX-94481365	20	chr7A		chr7B		chr7D	451117308				AX-95146499	h	h	a	h	h	h	h	a
	AX-95163202	21	chr7A	353143173	chr7B	287918732	chr7D	342360571					AX-95214722	21	chr7A	205055307	chr7B	158913343	chr7D						AX-94557793	21	chr7A	446286670	chr7B	393369784	chr7D	393569736				AX-94639884	h	h	a	h	h	h	h	a
	AX-94470271	22	chr7A	393698978	chr7B	327073024	chr7D	363509222					AX-94887274	22	chr7A	238964618	chr7B	198912728	chr7D	227118888					AX-94676243	22	chr7A	538289271	chr7B	484565763	chr7D	461731563				AX-95184301	h	h	a	h	h	h	h	a
	AX-94487259	23	chr7A	427745960	chr7B	374698680	chr7D	379525343					AX-95017494	23	chr7A	240671049	chr7B	199743641	chr7D	228475260					AX-94730568	23	chr7A		chr7B	538362509	chr7D					AX-94499775	h	h	a	h	h	h	h	a
	AX-94506247	24	chr7A	442879174	chr7B	387619992	chr7D	390864809					AX-94746890	24	chr7A	254813480	chr7B	218535806	chr7D	242750143					AX-94557142	24	chr7A	721031440	chr7B	725531970	chr7D	625480936				AX-94840539	h	h	a	h	h	h	h	a
	AX-94537796	25	chr7A	498519703	chr7B	464521252	chr7D	447017018					AX-94674775	25	chr7A	195237559	chr7B	317347673	chr7D	188772142					AX-95216246	25	chr7A	571629622	chr7B	532250319	chr7D	504132186				AX-94844748	h	h	a	h	h	h	h	a
	AX-94481365	26	chr7A		chr7B		chr7D	451117308					AX-94837134	26	chr7A	410657458	chr7B	334270698	chr7D	369814279					AX-94511236	26	chr7A	663504060	chr7B	632969086	chr7D	574229030				AX-95163202	h	h	a	h	h	h	h	h
	AX-94867730	27	chr7A	446286390	chr7B	393369504	chr7D	393569456					AX-95107279	27	chr7A		chr7B		chr7D	388593269					AX-94999989	27	chr7A	723047478	chr7B	727596315	chr7D	627072782				AX-94470271	h	h	a	h	h	a	a	h
	AX-94708621	28	chr7A	482253436	chr7B	433272211	chr7D	417569722					AX-94557793	28	chr7A	446286670	chr7B	393369784	chr7D	393569736																AX-94487259	h	h	a	h	h	a	a	h
	AX-94523738	29	chr7A	427544937	chr7B		chr7D	379271510					AX-95182952	29	chr7A	448027377	chr7B	394377067	chr7D	394787985																AX-94506247	h	h	a	h	h	a	a	h
	AX-94999961	30	chr7A	442876343	chr7B	387617176	chr7D	390862026					AX-94649688	30	chr7A	501574700	chr7B	448702041	chr7D	431209283																AX-94537796	h	h	a	h	h	a	a	h
	AX-94855265	31	chr7A	485423810	chr7B	451908475	chr7D	435376900					AX-94721537	31	chr7A	486081609	chr7B	453114548	chr7D	436457213																AX-94481365	h	h	a	h	h	a	a	h
	AX-94652768	32	chr7A		chr7B	462709065	chr7D	446202405					AX-94606716	32	chr7A	490050953	chr7B	454792118	chr7D	438649236																AX-95216246	h	a	a	h	h	a	a	h
	AX-95145478	33	chr7A	543354720	chr7B	479031657	chr7D	454638819					AX-94543463	33	chr7A		chr7B	462708973	chr7D	446202302
	AX-94979763	34	chr7A	536436448	chr7B	487777406	chr7D	463848364					AX-94445159	34	chr7A		chr7B	465092675	chr7D	447718874																Markers on Jr +St
	AX-94923705	35	chr7A	553310689	chr7B	512725221	chr7D	485053161					AX-94639975	35	chr2D	29299381	chr3D	571211479	chr5D	88350641																AX-95018673	h	h	h	h	a	a	a	a
	AX-94484496	36	chr7A	554312577	chr7B	513624478	chr7D	485785800					AX-94526306	36	chr7A		chr7D	479697411	chr7D	461161010																AX-94905259	h	h	h	h	a	a	a	a
	AX-94409864	37	chr7A	554312577	chr7B	513624478	chr7D	485785800					AX-94676243	37	chr7A	538289271	chr7B	484565763	chr7D	461731563																AX-94581390	h	h	h	h	a	a	a	a
	AX-94969124	38	chr7A	562229725	chr7B	524999112	chr7D	497001973					AX-94529741	38	chr7A	535832088	chr7B	489119454	chr7D																	AX-94990981	h	h	h	h	a	a	a	a
	AX-94699229	39	chr7A	644060822	chr7B	607605123	chr7D	559416280					AX-94701218	39	chr7A	514936944	chr7B	505541456	chr7D	479697411																AX-94658455	h	h	h	h	a	a	a	a
	AX-95685256	40	chr7A		chr7B	686111126	chr7D	604951919					AX-94468312	40	chr7A	514936877	chr7B	505541545	chr7D	479697500																AX-94453227	h	a	h	h	a	a	a	a
	AX-95216246	41	chr7A	571629622	chr7B	532250319	chr7D	504132186					AX-95239662	41	chr7A	561506122	chr7B	524006489	chr7D	495649688																AX-94486291	h	a	h	h	a	a	a	a
	AX-94511236	42	chr7A	663504060	chr7B	632969086	chr7D	574229030					AX-94730568	42	chr7A		chr7B	538362509	chr7D
	AX-94999989	43	chr7A	723047478	chr7B	727596315	chr7D	627072782					AX-94438234	43	chr7A	612039689	chr7B	572007602	chr7D																	Markers on Jr+Jvs+St
	AX-94453227	44	chr7A	659482605	chr7B	626203093	chr7D	570621909					AX-95138960	44	chr7A	631292639	chr7B	590473709	chr7D	547413932																AX-94511236	h	a	h	h	h	a	a	h
	AX-94486291	45	chr7A	661508584	chr7B	629744235	chr7D	572499815					AX-94723107	45	chr3D	600268831	chr7B	600665716	chr7D	554195549																AX-94999989	h	a	h	h	h	a	a	h
													AX-94557142	46	chr7A	721031440	chr7B	725531970	chr7D	625480936
													AX-94511236	49	chr7A	663504060	chr7B	632969086	chr7D	574229030
													AX-94999989	50	chr7A	723047478	chr7B	727596315	chr7D	627072782
													AX-94453227	47	chr7A	659482605	chr7B	626203093	chr7D	570621909
													AX-94486291	48	chr7A	661508584	chr7B	629744235	chr7D	572499815
													AX-94453227	49	chr7A	659482605	chr7B	626203093	chr7D	570621909
													AX-94486291	50	chr7A	661508584	chr7B	629744235	chr7D	572499815
